# Supplementary material for: A class of human exons with predicted distant branch points revealed by analysis of AG dinucleotide exclusion zones
Source: Genome Biol. 2006 Jan 13;7(1):R1. doi: 10.1186/gb-2006-7-1-r1 (PMC1431707; doi:10.1186/gb-2006-7-1-r1)
Supplement: Additional data file 1 — The complete set of sequences used in the analysis [file gb-2006-7-1-r1-S1.gz]

Archive with 1 entries (1 files):
- dBP_all_250605.flat
