# Supplementary material for: A class of human exons with predicted distant branch points revealed by analysis of AG dinucleotide exclusion zones
Source: Genome Biol. 2006 Jan 13;7(1):R1. doi: 10.1186/gb-2006-7-1-r1 (PMC1431707; doi:10.1186/gb-2006-7-1-r1)
Supplement: Additional data file 1 — The complete set of sequences used in the analysis [file gb-2006-7-1-r1-S1.gz › dBP_all_250605.flat]

>IDB1072296.807
GB_MAP: IDB1072296 = A06939.1 (1..5322)
PROD:   furin
AGEZ:   27
ROI:    747..830  ->  -61..22
AG:     -61, -48, -29, -2, 20, 23,
PPT:    -46..-32, -15..-6,
U2BP:   -21 [3.12], 11 [5.29],
SEQ1:   aggtggctcctctagCCCCCTCCACCCATCacaggccccaatatgaTTCTCTTCCTggcag
SEQ2:   gtgacgactgacttgcggcagaag
END


>IDB1072296.1034
GB_MAP: IDB1072296 = A06939.1 (1..5322)
PROD:   furin
AGEZ:   22
ROI:    984..1076  ->  -51..41
AG:     -51, -36, -24, -2, 3, 42,
PPT:    -22..-5,
U2BP:   -30 [4.8], 11 [3.01],
SEQ1:   agctgctcccaaaaaagactgatccccagCCTCTCCCTTCCTTCTTTgcag
SEQ2:   taagaacctcacatggcgggacatgcaacacctggtggtacag
END


>IDB1072296.1230
GB_MAP: IDB1072296 = A06939.1 (1..5322)
PROD:   furin
AGEZ:   27
ROI:    1181..1265  ->  -50..34
AG:     -50, -47, -29, -2, 3, 35,
PPT:    -42..-33, -23..-5, 5..14,
U2BP:   -31 [5.49], -24 [5.2], 11 [4.58],
SEQ1:   agaaggcaCTCTGTGCCTgacagctgaCCCTACCTTCCCTGTCCCCacag
SEQ2:   tgagCCACTCATATggctacgggcttttggacgcag
END


>IDB1072296.1457
GB_MAP: IDB1072296 = A06939.1 (1..5322)
PROD:   furin
AGEZ:   29
ROI:    1393..1478  ->  -65..20
AG:     -65, -59, -31, -2, 1, 21,
PPT:   
U2BP:   -25 [5.1],
SEQ1:   agtcgcagggggtgcccgctggtccctctgggccaggctgaccatcatggtgctctcctgc
        acag
SEQ2:   agacatcgggaaacggctcgag
END


>IDB1072296.2054
GB_MAP: IDB1072296 = A06939.1 (1..5322)
PROD:   furin
AGEZ:   24
ROI:    2020..2120  ->  -35..65
AG:     -35, -33, -26, -2, 19, 66,
PPT:    -15..-3,
U2BP:   21 [3.78], 30 [3.4], 33 [4.3], 44 [3.87], 47 [4.5],
SEQ1:   agaggcctcagggctgtgtgCACTCCCCTCCCCag
SEQ2:   gccacatgactactccgcagatgggtttaatgactgggccttcatgacaactcattcctgg
        gatgag
END


>IDB1072296.2294
GB_MAP: IDB1072296 = A06939.1 (1..5322)
PROD:   furin
AGEZ:   40
ROI:    2226..2340  ->  -69..45
AG:     -69, -60, -42, -2, 13, 46,
PPT:    -28..-8, 15..32,
U2BP:   -30 [3.56], -29 [3.08], 9 [7.45], 46 [5.96],
SEQ1:   aggatctcgagcactgggtgtggtgccagcactgtcttaaaCTCTTGCCTCCTCCCCGCTC
        Tggaacag
SEQ2:   ggacgctgaccaagTTCACCCTCGTACTCTATggcaccgcccctgag
END


>IDB1072296.2650
GB_MAP: IDB1072296 = A06939.1 (1..5322)
PROD:   furin
AGEZ:   35
ROI:    2551..2661  ->  -100..10
AG:     -100, -46, -37, -2, 7, 11,
PPT:    -44..-38, -27..-6,
U2BP:   -80 [4.27], -32 [5.2],
SEQ1:   aggatcctggggatgtggtgacttggcttggggctgctgtggtcctggggctacagTCTGT
        TTagctgacacaCACTTGCCCTCTCTCCCACGCCggcag
SEQ2:   tgtgcgaggaag
END


>IDB1072303.34
GB_MAP: IDB1072303 = A08693.1 (1..838)
PROD:   not determined
AGEZ:   16
ROI:    17..61  ->  -18..26
AG:     -18, -10, -8, -2, 10, 27,
PPT:    12..21,
U2BP:   7 [6.66],
SEQ1:   aggttcgcagagtactag
SEQ2:   gttttgacaagCTTGCATCATgcgtgag
END


>IDB1072303.521
GB_MAP: IDB1072303 = A08693.1 (1..838)
PROD:   not determined
AGEZ:   35
ROI:    455..552  ->  -67..30
AG:     -67, -63, -37, -2, 15, 31,
PPT:    2..9,
U2BP:   -5 [5.4], 8 [3.24], 11 [4.34], 29 [3.96],
SEQ1:   agcaagacaatggaacaactgtgcattcttagaatcttctgcaaaatcaaaaataaatgtt
        aatgag
SEQ2:   aTCTTTTATgacctagtgcggcaaattaacag
END


>IDB1072312.500
GB_MAP: IDB1072312 = A13845.1 (1..1569)
PROD:   PP4
AGEZ:   12
ROI:    475..520  ->  -26..19
AG:     -26, -14, -5, -2, 12, 20,
PPT:   
U2BP:  
SEQ1:   agccatcaaacaagtttatgaagaag
SEQ2:   aatatggctcaagcctggaag
END


>IDB1072312.513
GB_MAP: IDB1072312 = A13845.1 (1..1569)
PROD:   PP4
AGEZ:   13
ROI:    487..544  ->  -27..30
AG:     -27, -18, -15, -2, 7, 31,
PPT:   
U2BP:  
SEQ1:   agtttatgaagaagaatatggctcaag
SEQ2:   cctggaagatgacgtggtgggggacacttcag
END


>IDB1072312.1009
GB_MAP: IDB1072312 = A13845.1 (1..1569)
PROD:   PP4
AGEZ:   33
ROI:    966..1032  ->  -44..22
AG:     -44, -39, -35, -2, 3, 23,
PPT:    -31..-10,
U2BP:   -14 [3.27], -6 [4.13],
SEQ1:   agtttaggaagaaTTTTGCCACCTCTCTTTATTCCatgattaag
SEQ2:   ggagatacatctggggactataag
END


>IDB1072346.1196
GB_MAP: IDB1072346 = A26126.1 (1..2152)
PROD:   not determined
AGEZ:   30
ROI:    1103..1218  ->  -94..21
AG:     -94, -50, -32, -2, 19, 22,
PPT:    -88..-53, -30..-20, -16..-5,
U2BP:   -63 [3.61], -54 [3.76], -40 [4.65], 1 [3.07],
SEQ1:   agaaaaCTTTTTTTCTATCATTTCCATTTTTACCTTCTTTACacagaattcctcatcaaat
        gagTGTTTCTATTTaaaCTTTTTTCTTCCatag
SEQ2:   atatatatacgcctaaaaaggag
END


>IDB1072355.367
GB_MAP: IDB1072355 = A26609.1 (1..2644)
PROD:   integrin subunit Beta 6
AGEZ:   21
ROI:    322..398  ->  -46..30
AG:     -46, -23, -5, -2, 21, 31,
PPT:    -43..-31, 3..18,
U2BP:   -33 [3.79], 11 [4.46],
SEQ1:   agaCTGCCTGCTTATTggacctcagtgtgcctggtgtgctcaggag
SEQ2:   aaTTTTACTCATCCATCTggagttggcgaaag
END


>IDB1072355.572
GB_MAP: IDB1072355 = A26609.1 (1..2644)
PROD:   integrin subunit Beta 6
AGEZ:   23
ROI:    548..591  ->  -25..18
AG:     -25, -12, -7, -2, 10, 19,
PPT:   
U2BP:   -19 [4.09], -12 [4.52], 12 [4.28],
SEQ1:   agcttgatccttaagttgagaccag
SEQ2:   gtggtgcgcagactctgcag
END


>IDB1072435.586
GB_MAP: IDB1072435 = A48861.1 (1..1291)
PROD:   not determined
AGEZ:   14
ROI:    569..599  ->  -18..12
AG:     -18, -16, -6, -2, 9, 13,
PPT:   
U2BP:   -8 [5.43],
SEQ1:   agagaatctgacagccag
SEQ2:   ggatatggagtcag
END


>IDB1072437.658
GB_MAP: IDB1072437 = A49474.1 (1..2757)
PROD:   not determined
AGEZ:   30
ROI:    602..687  ->  -57..28
AG:     -57, -42, -32, -2, 4, 29,
PPT:    -14..-5,
U2BP:   -15 [6.16],
SEQ1:   agaatgcccttgggaaggttacatcagatcatatcaattttgaTCCTGTATATaaag
SEQ2:   tgaagcccaatccgccacataatttatcag
END


>IDB1072437.813
GB_MAP: IDB1072437 = A49474.1 (1..2757)
PROD:   not determined
AGEZ:   20
ROI:    784..831  ->  -30..17
AG:     -30, -22, -6, -2, 12, 18,
PPT:   
U2BP:   11 [5],
SEQ1:   aggaccaaagatgcctcaacttggagccag
SEQ2:   attcctcctgaagacacag
END


>IDB1072445.7270
GB_MAP: IDB1072445 = A61385.1 (1..8239)
PROD:   not determined
AGEZ:   31
ROI:    7177..7285  ->  -94..14
AG:     -94, -33, -7, -2, 3, 15,
PPT:    -92..-83,
U2BP:   -81 [4.4], -59 [3.89], -21 [7.56],
SEQ1:   agTTATTCCACTaaatgatgaatgtgggattattgaatgggtgaacaacactgctggtttg
        agacctattctgaccaaactatataaagaaaag
SEQ2:   ggagtgtatatgacag
END


>IDB1072446.900
GB_MAP: IDB1072446 = A62733.1 (1..2141)
PROD:   not determined
AGEZ:   18
ROI:    839..965  ->  -62..64
AG:     -62, -50, -20, -2, 38, 65,
PPT:    -40..-25, 1..19, 27..36, 47..57,
U2BP:   -48 [4.54], -11 [3.22], 65 [5.57],
SEQ1:   agtactctttccagacccacgaCCGCCTCTGCTTTGTCatggagtacgccaacgggggcga
        g
SEQ2:   CTGTTCTTCCACCTGTCCCgggaacgTGTGTTCTCCgaggaccgggCCCGCTTCTATggcg
        ctgag
END


>IDB1072446.1254
GB_MAP: IDB1072446 = A62733.1 (1..2141)
PROD:   not determined
AGEZ:   33
ROI:    1163..1265  ->  -92..10
AG:     -92, -70, -35, -2, 8, 11,
PPT:    -22..-9,
U2BP:   -83 [4.42],
SEQ1:   aggacaatgactacggccgtgcagtggactggtgggggctgggcgtggtcatgtacgagat
        gatgtgcggTCGCCTGCCCTTCTacaaccag
SEQ2:   gaccatgagaag
END


>IDB1072484.264
GB_MAP: IDB1072484 = A69511.1 (1..2483)
PROD:   not determined
AGEZ:   18
ROI:    245..308  ->  -20..43
AG:     -20, -13, -10, -2, 17, 44,
PPT:    26..39,
U2BP:   1 [4.01],
SEQ1:   agtttggagcagggcctcag
SEQ2:   attggccaaaatgggaaggattggaTTCCACTCTCTTCCacgaag
END


>IDB1072484.722
GB_MAP: IDB1072484 = A69511.1 (1..2483)
PROD:   not determined
AGEZ:   14
ROI:    681..758  ->  -42..35
AG:     -42, -31, -16, -2, 24, 36,
PPT:    -28..-18, 9..22,
U2BP:   -16 [5.15], -9 [3.33], 15 [4.46], 24 [5.83],
SEQ1:   agactgcaccaaggCCTTTGTTTCTaagtacaaattacaaag
SEQ2:   gcacatggCTACTCATTCTCCTgagaaaacccacaag
END


>IDB1072490.842
GB_MAP: IDB1072490 = A75737.1 (1..1441)
PROD:   not determined
AGEZ:   60
ROI:    757..880  ->  -86..37
AG:     -86, -75, -62, -2, 29, 38,
PPT:    -34..-22, 12..27,
U2BP:   -24 [4.24],
SEQ1:   aggggcgcgtcaggacgctgctggagtgtggcgtgcggccggggcatggcgaCTTCCTCTT
        CACTggccacatgcacttcggggag
SEQ2:   gcgcggctcggCTGTGCCCCACGCTTCaaggacttccag
END


>IDB1072512.2011
GB_MAP: IDB1072512 = A94121.1 (1..2783)
PROD:   not determined
AGEZ:   24
ROI:    1940..2026  ->  -72..14
AG:     -72, -69, -26, -2, 9, 15,
PPT:    -53..-36, -24..-14,
U2BP:   -34 [7.07], 15 [3.6],
SEQ1:   agaaggtcatcctgcgggaCCTGCTGCGCTTCCTTCTgatctacttagTCTTCCTTTTCgg
        cttcgctgtag
SEQ2:   ccctggtgagcctgag
END


>IDB1072512.2471
GB_MAP: IDB1072512 = A94121.1 (1..2783)
PROD:   not determined
AGEZ:   14
ROI:    2439..2480  ->  -33..8
AG:     -33, -26, -16, -2, 6, 9,
PPT:   
U2BP:   -19 [3.64],
SEQ1:   agatggcagccccgatgagcgctggtgcttcag
SEQ2:   ggtggaggag
END


>IDB1072516.715
GB_MAP: IDB1072516 = A95651.1 (1..1284)
PROD:   not determined
AGEZ:   28
ROI:    680..813  ->  -36..97
AG:     -36, -34, -30, -2, 76, 98,
PPT:    16..31, 79..90,
U2BP:   -21 [5.4], 1 [4.39], 15 [4.6], 33 [7.72], 49 [4.27],
SEQ1:   agaggcaggctgttaatgccactgggcacctttcag
SEQ2:   acacactttggctgaTTCCCATCACATTCCTgaccatcggctatggtgacgtggtgccggg
        caccatgtggggcaagaTCGTCTGCCTGTgcactggag
END


>IDB1072518.342
GB_MAP: IDB1072518 = A99097.1 (1..805)
PROD:   not determined
AGEZ:   32
ROI:    290..365  ->  -53..22
AG:     -53, -50, -34, -2, 12, 23,
PPT:    -46..-37, -23..-13,
U2BP:   -18 [4.36],
SEQ1:   agaagggTGTGCTGTTTggagttcctggggCCTTCACCCCTggatgttccaag
SEQ2:   acacacctgccagggtttgtggag
END


>IDB1072518.474
GB_MAP: IDB1072518 = A99097.1 (1..805)
PROD:   not determined
AGEZ:   12
ROI:    453..515  ->  -22..40
AG:     -22, -14, -7, -2, 38, 41,
PPT:   
U2BP:   17 [4.6],
SEQ1:   agcccacaaggcggaaggcaag
SEQ2:   gttcggctcctggctgatcccactggggcctttgggaaggag
END


>IDB1072555.947
GB_MAP: IDB1072555 = AX010193.1 (1..6271)
PROD:   not determined
AGEZ:   19
ROI:    916..958  ->  -32..10
AG:     -32, -26, -21, -2, 2, 11,
PPT:   
U2BP:  
SEQ1:   agctgcaggccaggctcactctggtgggcaag
SEQ2:   gagggtccccag
END


>IDB1072576.337
GB_MAP: IDB1072576 = AX015330.1 (1..1284)
PROD:   not determined
AGEZ:   13
ROI:    289..356  ->  -49..18
AG:     -49, -45, -15, -2, 2, 19,
PPT:   
U2BP:   -36 [5.27],
SEQ1:   agcaaggaccctcacgacccacataaaatctacgagtttgtgaactcag
SEQ2:   gagttggggacttttcccag
END


>IDB1072577.766
GB_MAP: IDB1072577 = AX015337.1 (1..1512)
PROD:   not determined
AGEZ:   19
ROI:    722..783  ->  -45..16
AG:     -45, -34, -21, -2, 4, 17,
PPT:   
U2BP:   -7 [7.12],
SEQ1:   agacgacccccagccccgggccccagcccgcggcactaacgacag
SEQ2:   gcgaggccgcggccccag
END


>IDB1072577.1223
GB_MAP: IDB1072577 = AX015337.1 (1..1512)
PROD:   not determined
AGEZ:   46
ROI:    1152..1236  ->  -72..12
AG:     -72, -62, -48, -2, 1, 13,
PPT:    -60..-49, -46..-32, -19..-9, 3..11,
U2BP:   -22 [4.63], -7 [3.08],
SEQ1:   aggctccgccagCCCCTCCACCCCagCCTGCCTGCTGCCTCggaactgtgacaCCCCCATC
        TTCgacttcag
SEQ2:   agTCTTCTTCCaag
END


>IDB1072577.1378
GB_MAP: IDB1072577 = AX015337.1 (1..1512)
PROD:   not determined
AGEZ:   22
ROI:    1337..1388  ->  -42..9
AG:     -42, -40, -24, -2, 8, 10,
PPT:   
U2BP:  
SEQ1:   agagcctggtcctggtgaagctggaaccctggctgtgccgag
SEQ2:   tgcacctagag
END


>IDB1072588.608
GB_MAP: IDB1072588 = AX015910.1 (1..1784)
PROD:   not determined
AGEZ:   24
ROI:    572..651  ->  -37..42
AG:     -37, -26, -5, -2, 34, 43,
PPT:    -23..-7, 2..13, 18..28,
U2BP:   31 [4.14],
SEQ1:   agtggcccacaagaTCCACCGCGCCTTCCCCgagcag
SEQ2:   gCCCTGCTGCGCCggcaCCCCCCGCCCCaaacaaggatgctcag
END


>IDB1072633.286
GB_MAP: IDB1072633 = AX026469.1 (1455..3510)
PROD:   not determined
AGEZ:   23
ROI:    231..300  ->  -56..13
AG:     -56, -28, -25, -2, 7, 14,
PPT:    -23..-3,
U2BP:   -28 [5.83], -14 [5.11], 7 [3.11],
SEQ1:   agccttggcctctgccggctgcatcctgaggagCCATCTCTCACTTCCTTCTTCag
SEQ2:   gttctcaggggacag
END


>IDB1072633.435
GB_MAP: IDB1072633 = AX026469.1 (1455..3510)
PROD:   not determined
AGEZ:   33
ROI:    378..492  ->  -58..56
AG:     -58, -49, -35, -2, 23, 57,
PPT:    -27..-3, 10..21, 25..52,
U2BP:   -35 [3.11], -21 [4.6], 54 [7.35],
SEQ1:   agaacctccagggtgtggttctcagctgtggCCACTTACACCCTCCCTCTCTCCCCag
SEQ2:   gcctgtgggTCCCCATCGCCCaagTCCTGCCCACACTCCCACCTGCTACCCTgatcag
END


>IDB1072634.437
GB_MAP: IDB1072634 = AX026471.1 (1696..3400)
PROD:   not determined
AGEZ:   28
ROI:    396..494  ->  -42..56
AG:     -42, -35, -30, -2, 22, 57,
PPT:    -18..-3, 30..50,
U2BP:   -30 [3.31], -21 [5.11], 52 [7.84], 57 [3.7],
SEQ1:   agtacccagctgaggcctctcacaCGCTTCCTCTCTCCCCag
SEQ2:   gcctgtgggtctcaattgcccagctccggCCCACACTCTCCTGCTGCCCTgacctgag
END


>IDB1072644.93
GB_MAP: IDB1072644 = AX027295.1 (1..1422)
PROD:   not determined
AGEZ:   27
ROI:    28..145  ->  -66..51
AG:     -66, -29, -12, -2, 15, 52,
PPT:    -41..-30, -26..-15, 21..36,
U2BP:   -14 [4.67],
SEQ1:   agtgaaccaacattggatgtgaaaaTTGCCTTTTGTCaggTGTGTGTTCCTTacaggtaaa
        acaag
SEQ2:   ggattcgataaacaagtggaTGTGTCATATATTGCCaaacattacaacatgag
END


>IDB1072650.665
GB_MAP: IDB1072650 = AX027925.1 (1..1605)
PROD:   not determined
AGEZ:   15
ROI:    625..694  ->  -41..28
AG:     -41, -24, -17, -2, 24, 29,
PPT:    -13..-4,
U2BP:   -17 [4.93], 16 [7.19],
SEQ1:   agggcatcatggcttacagtcttgaggaCCTCCTCCTCaag
SEQ2:   gtccgggacactctgatgctggcagacaag
END


>IDB1072673.1776
GB_MAP: IDB1072673 = AX036047.1 (1..2040)
PROD:   not determined
AGEZ:   24
ROI:    1742..1792  ->  -35..15
AG:     -35, -33, -26, -2, 9, 16,
PPT:    -13..-3,
U2BP:   -14 [6.24], -5 [3.07],
SEQ1:   agaggtcaaagaaattcattgaTCCTATTTATCag
SEQ2:   gtgtgggaagacatgag
END


>IDB1072696.593
GB_MAP: IDB1072696 = AX040070.1 (1..2105)
PROD:   not determined
AGEZ:   22
ROI:    546..638  ->  -48..44
AG:     -48, -42, -24, -2, 34, 45,
PPT:    -39..-25, -20..-5,
U2BP:   -3 [4.61], 25 [3.1], 36 [4.05],
SEQ1:   agacccaggCTGCCTCCGCCTCCCagggCTCCGCCTCTGCTGCTgaag
SEQ2:   tactgctgcgcacggccactgccaacggcttccagatggtcaccag
END


>IDB1072699.2574
GB_MAP: IDB1072699 = AX040393.1 (1..3948)
PROD:   not determined
AGEZ:   40
ROI:    2510..2588  ->  -65..13
AG:     -65, -46, -42, -2, 11, 14,
PPT:    -22..-5,
U2BP:   -54 [4.19], -26 [3.97], -15 [4.18], 7 [5.15], 11 [5.76],
SEQ1:   aggttcggttgactccaccaggtagttgtggattctatgatggCCTCCTTATCCTTCTGTT
        gcag
SEQ2:   ctcctcactgagcag
END


>IDB1072699.2958
GB_MAP: IDB1072699 = AX040393.1 (1..3948)
PROD:   not determined
AGEZ:   33
ROI:    2884..3025  ->  -75..66
AG:     -75, -53, -35, -2, 48, 67,
PPT:    -33..-22, -15..-3, 1..23,
U2BP:   -66 [5], -35 [3.45], 38 [7.33], 46 [4.18],
SEQ1:   agcttcctgaatcaactgcgccaggcgcctcatgggtctgagTTTCTCCCTGTCgtggtgC
        TCTCTGTCTGCCag
SEQ2:   CTCCTTTGCTTCCCCTTTGCGCTggacatggatgctgacctccttataggtgtcttggccg
        acctcag
END


>IDB1072708.432
GB_MAP: IDB1072708 = AX042212.1 (1..1718)
PROD:   not determined
AGEZ:   33
ROI:    355..516  ->  -78..83
AG:     -78, -35, -10, -2, 67, 84,
PPT:    -70..-58, -32..-20, 4..31,
U2BP:   -41 [4.63], 13 [3.59], 33 [5.79], 39 [3.29], 57 [6.54],
        78 [4.99],
SEQ1:   agccgcggTGTCTCTCTCTCTggccttggcctctgtgactatcaggTCCTCGCGCTGCCgc
        ggcatccaggcgttcag
SEQ2:   aaaCTCGTTTTCATCTTCTTGGTTTCATCTTaataccaacgtcatgtctggttctaatggt
        tccaaagaaaattctcacaataag
END


>IDB1072723.5131
GB_MAP: IDB1072723 = AX045117.1 (1..5330)
PROD:   not determined
AGEZ:   18
ROI:    5109..5148  ->  -23..16
AG:     -23, -20, -11, -2, 3, 17,
PPT:    -18..-12,
U2BP:   15 [7.69],
SEQ1:   agtagTGTCTTTagggctggaag
SEQ2:   gcagcatccctctgacag
END


>IDB1072775.384
GB_MAP: IDB1072775 = AX047137.1 (1..3120)
PROD:   not determined
AGEZ:   16
ROI:    345..406  ->  -40..21
AG:     -40, -18, -6, -2, 13, 22,
PPT:    -16..-9,
U2BP:   -27 [4.62], -21 [6.29], 22 [5.11],
SEQ1:   agttgctgccatgactttgatgagCTGTGTTTgaagacag
SEQ2:   cccgtggctgggagtgtactaag
END


>IDB1072775.1820
GB_MAP: IDB1072775 = AX047137.1 (1..3120)
PROD:   not determined
AGEZ:   12
ROI:    1807..1859  ->  -14..38
AG:     -14, -10, -8, -2, 5, 39,
PPT:   
U2BP:  
SEQ1:   aggtagagccaaag
SEQ2:   aacaagttggatgaactcaacaaacggcttcatacaaaag
END


>IDB1072788.1442
GB_MAP: IDB1072788 = AX050252.1 (1..1908)
PROD:   not determined
AGEZ:   18
ROI:    1423..1476  ->  -20..33
AG:     -20, -6, -4, -2, 19, 34,
PPT:    21..33,
U2BP:   -12 [3.63],
SEQ1:   agttgcaaaccacaagagag
SEQ2:   cgaatgtctgcgacaacgagCTCCTGCACTGCCag
END


>IDB1072814.319
GB_MAP: IDB1072814 = AX055560.1 (1..1365)
PROD:   not determined
AGEZ:   54
ROI:    237..339  ->  -83..19
AG:     -83, -76, -56, -2, 17, 20,
PPT:    -74..-63, -50..-39, -23..-10,
U2BP:   -26 [3.46],
SEQ1:   agggggtagTCTCTGTGTCTTggggcgagaacaCCGTCATGTCCTgcaacatctccaacgC
        CTTCTCCCATGTCaacatcaag
SEQ2:   ctgcgtgcccacgggcaggag
END


>IDB1072814.627
GB_MAP: IDB1072814 = AX055560.1 (1..1365)
PROD:   not determined
AGEZ:   58
ROI:    526..654  ->  -102..26
AG:     -102, -94, -60, -2, 15, 27,
PPT:    -52..-31, -19..-8, 4..14,
U2BP:   -82 [7.84], -38 [3.75],
SEQ1:   agaaccccagtccgcccctgacactgggttctggcctgtgccagcggtggTCACTGCTGTC
        TTCATCCTCTTggtcgctctggTCATGTTCGCCTggtacag
SEQ2:   gtgCCGCTGTTCCCagcaacgccgggag
END


>IDB1072814.655
GB_MAP: IDB1072814 = AX055560.1 (1..1365)
PROD:   not determined
AGEZ:   12
ROI:    568..660  ->  -88..4
AG:     -88, -30, -14, -2, 2, 5,
PPT:    -80..-59, -47..-36, -25..-15,
U2BP:   -66 [3.75],
SEQ1:   agcggtggTCACTGCTGTCTTCATCCTCTTggtcgctctggTCATGTTCGCCTggtacagg
        tgCCGCTGTTCCCagcaacgccgggag
SEQ2:   aagaag
END


>IDB1072864.317
GB_MAP: IDB1072864 = AX057576.1 (1..1104)
PROD:   not determined
AGEZ:   28
ROI:    262..351  ->  -56..33
AG:     -56, -33, -30, -2, 4, 34,
PPT:    -47..-38, -28..-21,
U2BP:   -36 [3.1], -19 [7.72], 22 [3.98],
SEQ1:   aggctacaaTCTGTCTGCCaacaagcagTTTCTCCTgaccaacaatggccattcag
SEQ2:   tgaagctgaacctgccctcggacatgcacatccag
END


>IDB1072867.283
GB_MAP: IDB1072867 = AX057917.1 (1..1629)
PROD:   not determined
AGEZ:   13
ROI:    269..298  ->  -15..14
AG:     -15, -10, -4, -2, 3, 15,
PPT:   
U2BP:   11 [6.29],
SEQ1:   agaaaagttttagag
SEQ2:   acagtctttgatgaag
END


>IDB1072889.482
GB_MAP: IDB1072889 = AX058616.1 (17..2116)
PROD:   not determined
AGEZ:   30
ROI:    418..491  ->  -65..8
AG:     -65, -60, -32, -2, 7, 9,
PPT:    -58..-33, -28..-3,
U2BP:   -35 [4.88],
SEQ1:   agcggagCCCTGCACTCTCGTGCCCCGCTCACCagcaTCTACTTGCCCCCTCGTTCCTTCC
        CCag
SEQ2:   ccctttagag
END


>IDB1072893.1885
GB_MAP: IDB1072893 = AX058624.1 (1..2524)
PROD:   not determined
AGEZ:   20
ROI:    1838..1935  ->  -48..49
AG:     -48, -42, -22, -2, 17, 50,
PPT:    -18..-3, 28..42,
U2BP:   -22 [5.57], 14 [3.08], 50 [5.96],
SEQ1:   agactcagcctgcttctggggcgctgagcaCCATATGCCCACTCCCag
SEQ2:   gtgcactgcttggacaaggtgtgtgggCTGCTGCCCTTCCTCaaccctgag
END


>IDB1072909.584
GB_MAP: IDB1072909 = AX059856.1 (1..1161)
PROD:   not determined
AGEZ:   28
ROI:    480..597  ->  -105..12
AG:     -105, -84, -30, -2, 9, 13,
PPT:    -66..-35, -28..-21, -12..-3,
U2BP:   -85 [4.06], -33 [7.52], -19 [3.49], -15 [3.99], 1 [3.89],
SEQ1:   aggttaaacatgatgctttgaagacatatgcatcattggCTACACTTCCATTTTTGTCTAC
        TGTTGTTACTgacaagCTTTTTGTaattgatgCTTTGTATTCag
SEQ2:   ataatataagcaag
END


>IDB1072926.110
GB_MAP: IDB1072926 = AX061600.1 (1..1345)
PROD:   not determined
AGEZ:   39
ROI:    62..123  ->  -49..12
AG:     -49, -41, -5, -2, 5, 13,
PPT:    -37..-20, -17..-6,
U2BP:   -18 [3.12],
SEQ1:   aggaacctagcaCCTGCCATCCTCTTCCCCaaTTTGCCACTTCCagcag
SEQ2:   ctttagcccatgag
END


>IDB1072950.421
GB_MAP: IDB1072950 = AX061638.1 (1..1622)
PROD:   not determined
AGEZ:   17
ROI:    380..463  ->  -42..41
AG:     -42, -32, -19, -2, 17, 42,
PPT:    -15..-8, 22..31,
U2BP:   -6 [3.93],
SEQ1:   aggcatggcaagactgtggaatgaggaTATTTTTTgaatcag
SEQ2:   tttatggtcaatgcaaagcaaTATTTTATATgaacaacccaag
END


>IDB1072970.328
GB_MAP: IDB1072970 = AX061658.1 (1..1039)
PROD:   not determined
AGEZ:   13
ROI:    287..352  ->  -42..23
AG:     -42, -39, -15, -2, 3, 24,
PPT:    -33..-22, -13..-4,
U2BP:  
SEQ1:   agaaggtaaTTACATTTCACCgcaaaaagTTTTCTTTTCaag
SEQ2:   gcagtaaacggtcacaaccacccag
END


>IDB1072971.672
GB_MAP: IDB1072971 = AX061659.1 (1..1355)
PROD:   not determined
AGEZ:   20
ROI:    636..703  ->  -37..30
AG:     -37, -27, -22, -2, 15, 31,
PPT:    -20..-3,
U2BP:   25 [3.9], 28 [3.61],
SEQ1:   aggtacgggcagtaaagTATTTCCCATGTCTCACCag
SEQ2:   gggacggaaaatatagtcgcggtgatgataag
END


>IDB1072971.905
GB_MAP: IDB1072971 = AX061659.1 (1..1355)
PROD:   not determined
AGEZ:   19
ROI:    871..913  ->  -35..7
AG:     -35, -23, -21, -2, 2, 8,
PPT:    -12..-3,
U2BP:   -5 [4.21],
SEQ1:   agacttacacctagagtgcccaaTTCTTTCACCag
SEQ2:   gaggcgaag
END


>IDB1072975.98
GB_MAP: IDB1072975 = AX061663.1 (1..804)
PROD:   not determined
AGEZ:   na
ROI:    90..127  ->  -9..28
AG:     -9, -7, -4, -2, 12, 29,
PPT:   
U2BP:   21 [3.12],
SEQ1:   agaggagag
SEQ2:   gtgcactttacaggtccccaatgaaccaag
END


>IDB1072975.305
GB_MAP: IDB1072975 = AX061663.1 (1..804)
PROD:   not determined
AGEZ:   16
ROI:    261..319  ->  -45..13
AG:     -45, -21, -18, -2, 11, 14,
PPT:   
U2BP:   -9 [4.47],
SEQ1:   agtacggctggcanggtggacctcaggagcctcctaaaaccacag
SEQ2:   tgtatgtggtagaag
END


>IDB1073010.927
GB_MAP: IDB1073010 = AX067148.1 (1973..3593)
PROD:   not determined
AGEZ:   54
ROI:    862..978  ->  -66..50
AG:     -66, -63, -56, -2, 17, 51,
PPT:    -54..-45, -41..-3, 28..49,
U2BP:   -36 [3.11], -2 [3.26], 7 [3.98],
SEQ1:   aggaggtgacagCTCCATTGCCgggTTTTTATTTTTTTTCTCTCCGCCTCCCCGTCTCCTC
        CTCag
SEQ2:   gctcggaccatggtgcagtcccactggCTCCCCTGCCCCCCTCTCCTGTgag
END


>IDB1073054.960
GB_MAP: IDB1073054 = AX073571.1 (1..1323)
PROD:   not determined
AGEZ:   14
ROI:    906..989  ->  -55..28
AG:     -55, -52, -16, -2, 27, 29,
PPT:    -40..-20, 1..23,
U2BP:  
SEQ1:   agaagggtttgctggTCCCTCCTTTCCCCCCGTCCCacgaggccacctgggccag
SEQ2:   CCCCTTGTCCTCTGCCTTCTGCTggcagag
END


>IDB1073055.840
GB_MAP: IDB1073055 = AX073572.1 (1..1020)
PROD:   not determined
AGEZ:   23
ROI:    800..872  ->  -41..31
AG:     -41, -31, -25, -2, 26, 32,
PPT:    -18..-3, 2..17,
U2BP:   -33 [3.94], 20 [3.23],
SEQ1:   agccaccgacagcggcagtgtgaCCTCATTTCTCTTTCCag
SEQ2:   gTCACCTGTCACTCCCTggacggcaagtgccag
END


>IDB1073057.463
GB_MAP: IDB1073057 = AX073574.1 (1..881)
PROD:   not determined
AGEZ:   16
ROI:    417..533  ->  -47..69
AG:     -47, -40, -18, -2, 12, 70,
PPT:    -34..-19, -15..-3, 20..29,
U2BP:   -28 [5.07], -16 [3.6], 12 [5.05], 19 [4.02], 31 [3.61],
        37 [7.84],
SEQ1:   agaccccagggaaTCACTCACTTGTCCTTagaCTTCTCCCTTTCCag
SEQ2:   gcccatccttgagtccggaCTCCCTCCCCaaccctgacggggcggctttggctatgtgtac
        atggtgcaag
END


>IDB1073061.1402
GB_MAP: IDB1073061 = AX073578.1 (1..1892)
PROD:   not determined
AGEZ:   72
ROI:    1309..1425  ->  -94..22
AG:     -94, -80, -74, -2, 17, 23,
PPT:    -61..-52, -47..-5, 5..16,
U2BP:  
SEQ1:   agtgaacctggccaagctgaagctgttccggcaTTACTATGTCatggTCATCTGCTACGTC
        TACTTCACCCGCATCATCGCCATCCTGCTgcag
SEQ2:   gtggCTGTGCCCTTTCagtggcag
END


>IDB1073085.129
GB_MAP: IDB1073085 = AX077430.1 (1..1246)
PROD:   not determined
AGEZ:   64
ROI:    26..167  ->  -104..37
AG:     -104, -81, -66, -2, 21, 38,
PPT:    -101..-92, 23..35,
U2BP:   -38 [5.79], -14 [4.88],
SEQ1:   aggCTTGCTCCTCggggtgggggagggtatccggcttaagggggctgcggtggacaccact
        tcttaatgtcgggggtcttcgcggcgctcacctcggctcctag
SEQ2:   ggttcgggacggtacgcaccagCCACCTTCGCGCCgaag
END


>IDB1073085.483
GB_MAP: IDB1073085 = AX077430.1 (1..1246)
PROD:   not determined
AGEZ:   19
ROI:    456..534  ->  -28..50
AG:     -28, -24, -21, -2, 21, 51,
PPT:   
U2BP:   -10 [4.27], 7 [4.13], 37 [3.45],
SEQ1:   agtaagaagccggtggtgactttccaag
SEQ2:   cccatgatgggcccgtctatagcatggtttccaccgatcgacatctgcttag
END


>IDB1073088.969
GB_MAP: IDB1073088 = AX077436.1 (1..1509)
PROD:   not determined
AGEZ:   27
ROI:    931..981  ->  -39..11
AG:     -39, -33, -29, -2, 1, 12,
PPT:    -20..-3,
U2BP:   -23 [5.49], 9 [3.45],
SEQ1:   agcggaagccagcctgacgTGCTTTCTGTCCCTTTCCag
SEQ2:   agtcacaaatgag
END


>IDB1073098.686
GB_MAP: IDB1073098 = AX079882.1 (1..1359)
PROD:   not determined
AGEZ:   33
ROI:    652..699  ->  -35..12
AG:     -35, -11, -5, -2, 8, 13,
PPT:   
U2BP:  
SEQ1:   aggccaacgacatcggcctcctcaagctcaagcag
SEQ2:   gaactcaagtacag
END


>IDB1073104.579
GB_MAP: IDB1073104 = AX079973.1 (1..1706)
PROD:   not determined
AGEZ:   13
ROI:    555..603  ->  -25..23
AG:     -25, -22, -15, -2, 22, 24,
PPT:    -13..-4,
U2BP:  
SEQ1:   agaaggatctagCTACCCATTTgag
SEQ2:   gtaatgtgtgacatggattacagag
END


>IDB1073150.173
GB_MAP: IDB1073150 = AX083335.1 (1..1784)
PROD:   not determined
AGEZ:   29
ROI:    137..197  ->  -37..23
AG:     -37, -34, -31, -2, 11, 24,
PPT:   
U2BP:  
SEQ1:   aggagcaggcggcgcgggggcgcgctgggcgggggag
SEQ2:   gcgtggccggagctgcggcggcaag
END


>IDB1073150.1100
GB_MAP: IDB1073150 = AX083335.1 (1..1784)
PROD:   not determined
AGEZ:   34
ROI:    1053..1109  ->  -48..8
AG:     -48, -36, -5, -2, 6, 9,
PPT:    -30..-20, -15..-6,
U2BP:  
SEQ1:   agcccgggccggaggcggCCCCACCCTCCaatgCCCACCCCCCagcag
SEQ2:   tccggagaag
END


>IDB1073178.1192
GB_MAP: IDB1073178 = AX083423.1 (1..1866)
PROD:   not determined
AGEZ:   28
ROI:    1157..1198  ->  -36..5
AG:     -36, -30, -12, -2, 4, 6,
PPT:   
U2BP:  
SEQ1:   agaacaaggccttttccatggatgagccggttgcag
SEQ2:   ctaagag
END


>IDB1073192.228
GB_MAP: IDB1073192 = AX083457.1 (1..1174)
PROD:   not determined
AGEZ:   19
ROI:    194..284  ->  -35..55
AG:     -35, -30, -21, -2, 42, 56,
PPT:    1..18, 21..30, 33..41,
U2BP:   -26 [4.06], 20 [4.46], 42 [3.11],
SEQ1:   agaccagtaactacagcctggtgctctctctgcag
SEQ2:   TTCCTGCTGCTGTCCTATgaCCTCTTTGTCaaTTCCTTCTCagaactgctccaaaag
END


>IDB1073210.3276
GB_MAP: IDB1073210 = AX084221.1 (1..3662)
PROD:   not determined
AGEZ:   47
ROI:    3221..3281  ->  -56..4
AG:     -56, -53, -49, -2, 2, 5,
PPT:    -46..-3,
U2BP:  
SEQ1:   agcagcaaggCTCCTTGCTTCCTGCTGTCCCTCCACCTCCTGTATATACCACCTag
SEQ2:   gaggag
END


>IDB1073221.134
GB_MAP: IDB1073221 = AX085484.1 (1..1147)
PROD:   not determined
AGEZ:   96
ROI:    18..142  ->  -117..7
AG:     -117, -104, -98, -2, 3, 8,
PPT:    -93..-39, -36..-27, -24..-5,
U2BP:   -37 [7.45],
SEQ1:   aggggccgggtccagcgccagcggCTCCTCCCGCCTCCCCTCCCCTCCCCCGCCCCGCGCT
        CCGTCCCCCTCCCCCGCTgaCTTTCTCTCCggCCCCCCGCGCCCCTTCTCTCgcag
SEQ2:   cgagcccag
END


>IDB1073235.3274
GB_MAP: IDB1073235 = AX088064.1 (1..5253)
PROD:   not determined
AGEZ:   32
ROI:    3228..3307  ->  -47..32
AG:     -47, -34, -13, -2, 24, 33,
PPT:    -28..-18,
U2BP:   -16 [7.35],
SEQ1:   agccccgtggtgcagaacaTCACCTCCCCTgatgaggatggcattag
SEQ2:   ccccctgggttggctgctggaccagtacctggag
END


>IDB1073235.4653
GB_MAP: IDB1073235 = AX088064.1 (1..5253)
PROD:   not determined
AGEZ:   13
ROI:    4633..4670  ->  -21..16
AG:     -21, -15, -5, -2, 10, 17,
PPT:   
U2BP:  
SEQ1:   agcaaaaggatataccaggag
SEQ2:   gggtcctcaagattcgag
END


>IDB1073240.2979
GB_MAP: IDB1073240 = AX088208.1 (1..6056)
PROD:   not determined
AGEZ:   14
ROI:    2943..3021  ->  -37..41
AG:     -37, -30, -16, -2, 9, 42,
PPT:    -28..-17,
U2BP:   -20 [4.76], -16 [3.19], 19 [4.14],
SEQ1:   aggctcgagCTTTGCTCACTCagggcgcttcgtgcag
SEQ2:   ggaacgccaggcccccggacgcgacccacgcggccgctgccag
END


>IDB1073240.3344
GB_MAP: IDB1073240 = AX088208.1 (1..6056)
PROD:   not determined
AGEZ:   35
ROI:    3286..3418  ->  -59..73
AG:     -59, -49, -37, -2, 49, 74,
PPT:    -33..-3, 4..15,
U2BP:   3 [4.59], 26 [4.63],
SEQ1:   agctccatggaggacgccggcgaggaCCCCACCACGTTTGCTGCCCACTCTCTGCCCag
SEQ2:   tgaCCCCCGTCTCTTggccactgtgaccaacgcatacctgggcacacgagtgtttcacgac
        acgctgcacgtgag
END


>IDB1073240.3990
GB_MAP: IDB1073240 = AX088208.1 (1..6056)
PROD:   not determined
AGEZ:   23
ROI:    3956..4011  ->  -35..20
AG:     -35, -30, -25, -2, 11, 21,
PPT:   
U2BP:  
SEQ1:   aggccaggggagctctgtatacggctcacgcacag
SEQ2:   gcctgggcccagctctgggtag
END


>IDB1073240.5204
GB_MAP: IDB1073240 = AX088208.1 (1..6056)
PROD:   not determined
AGEZ:   43
ROI:    5120..5209  ->  -85..4
AG:     -85, -56, -45, -2, 1, 5,
PPT:    -27..-13,
U2BP:   -28 [6.78],
SEQ1:   aggcggtggtcttcgggtgcacggggttcagggtcacccgagcgggtgtgacctttgaCCC
        TGTGTGTCTGTCggggatctccag
SEQ2:   agtgag
END


>IDB1073253.985
GB_MAP: IDB1073253 = AX089767.1 (1..1487)
PROD:   not determined
AGEZ:   38
ROI:    946..1002  ->  -40..16
AG:     -40, -12, -6, -2, 10, 17,
PPT:   
U2BP:   -12 [5.64],
SEQ1:   agacatgggactttggtgtgggatactgaggtgaagccag
SEQ2:   tggatctccagcttgtag
END


>IDB1073263.2523
GB_MAP: IDB1073263 = AX093578.1 (1..3217)
PROD:   not determined
AGEZ:   12
ROI:    2487..2550  ->  -37..26
AG:     -37, -24, -14, -2, 2, 27,
PPT:    -12..-3,
U2BP:   -16 [3.98], 27 [5.68],
SEQ1:   agcgttggatttgaggttgtaacagTTTCTACTCTag
SEQ2:   gagatcctggtccccatggctttctgag
END


>IDB1073342.350
GB_MAP: IDB1073342 = AX100587.1 (1..2965)
PROD:   not determined
AGEZ:   18
ROI:    328..361  ->  -23..10
AG:     -23, -20, -4, -2, 2, 11,
PPT:    -18..-11,
U2BP:  
SEQ1:   aggagTTATATTTggctaaagag
SEQ2:   gaggatctgaag
END


>IDB1073353.1957
GB_MAP: IDB1073353 = AX101332.1 (1..2615)
PROD:   not determined
AGEZ:   13
ROI:    1892..1973  ->  -66..15
AG:     -66, -63, -15, -2, 10, 16,
PPT:    -52..-43, -40..-16,
U2BP:  
SEQ1:   agaaggtgctggcaCCCTATGCCCggCCCATCTTCCTGCGCCTCCTGCCCCaggtggacac
        cacag
SEQ2:   gcaccttcaagatccag
END


>IDB1073357.70
GB_MAP: IDB1073357 = AX103434.1 (1..1261)
PROD:   not determined
AGEZ:   15
ROI:    40..80  ->  -31..9
AG:     -31, -28, -17, -2, 5, 10,
PPT:   
U2BP:   -19 [3.98], -3 [4.4],
SEQ1:   agcaggtttgtaacagaaaacaccactaaag
SEQ2:   ccccagcacag
END


>IDB1073364.205
GB_MAP: IDB1073364 = AX105363.1 (1..965)
PROD:   not determined
AGEZ:   32
ROI:    110..213  ->  -96..7
AG:     -96, -77, -34, -2, 6, 8,
PPT:    -94..-85, -14..-5,
U2BP:   -73 [3.94], -57 [4.02],
SEQ1:   agCTTCTGCGCTggtgcttagtaaccgactttcctccggactcctgcacgacctgctccta
        cagccggcgatccactcccggCTGTTCCCCCggag
SEQ2:   ggtccagag
END


>IDB1073377.1826
GB_MAP: IDB1073377 = AX106913.1 (1..2864)
PROD:   not determined
AGEZ:   12
ROI:    1776..1874  ->  -51..47
AG:     -51, -35, -14, -2, 19, 48,
PPT:    -47..-39,
U2BP:   -38 [3.71], 1 [4.47], 5 [4.8], 41 [5.39],
SEQ1:   aggaCTTACTTTCatgagtttggtcacgtgatgcatcagatttgtgcacag
SEQ2:   actgattttgcacgatttagcggaacaaatgtggaaactgactttgtag
END


>IDB1073379.2842
GB_MAP: IDB1073379 = AX107033.1 (1..3941)
PROD:   not determined
AGEZ:   14
ROI:    2824..2850  ->  -19..7
AG:     -19, -16, -7, 1, 8,
PPT:   
U2BP:  
SEQ1:   agaagcgcccggaggacac
SEQ2:   agctgccag
END


>IDB1073382.2673
GB_MAP: IDB1073382 = AX107094.1 (1..3518)
PROD:   not determined
AGEZ:   66
ROI:    2595..2708  ->  -79..34
AG:     -79, -71, -68, -2, 5, 35,
PPT:    -50..-11, 9..20,
U2BP:   -72 [4.61], -61 [4.14], -57 [4.9], -36 [3.75], -24 [4.24],
        23 [3.23],
SEQ1:   agtgctgaaggagcccaaactgatgggtgCTATCTCCTTCTTCATCTTCTTCTTCACCCTC
        CTTGTCCTggctcgccag
SEQ2:   aatgagtaCTACTGCCGCCTggacttcctgtggaag
END


>IDB1073398.1062
GB_MAP: IDB1073398 = AX112383.1 (1..2363)
PROD:   not determined
AGEZ:   30
ROI:    1019..1091  ->  -44..28
AG:     -44, -38, -32, -2, 26, 29,
PPT:    -13..-3,
U2BP:   -19 [3.73], 1 [4.05], 10 [4.08],
SEQ1:   agaacaagatgcagtgaatacttttaccaaaTATATATCTCCag
SEQ2:   atgctgctaaaccaataccaattacagaag
END


>IDB1073398.1322
GB_MAP: IDB1073398 = AX112383.1 (1..2363)
PROD:   not determined
AGEZ:   20
ROI:    1260..1336  ->  -63..13
AG:     -63, -26, -22, -2, 12, 14,
PPT:    -56..-47, -38..-28, -20..-4,
U2BP:   -50 [3.37], -41 [5.1], -11 [3.24], -2 [5.8],
SEQ1:   agtggaaCTGTTTACCTggctgacaTTCTCTTCTGTgagtcagCCCTCTTTTATTTCTCTg
        ag
SEQ2:   tacatggaaaaagag
END


>IDB1073471.370
GB_MAP: IDB1073471 = AX118931.1 (1..501)
PROD:   not determined
AGEZ:   32
ROI:    302..381  ->  -69..10
AG:     -69, -39, -34, -2, 2, 11,
PPT:    -20..-10,
U2BP:   -54 [4.46], -46 [4.99], -42 [3.86], -30 [3.44], -27 [4.3],
        -15 [3.57],
SEQ1:   agctgaacctctatgaccgcctgattaacgagcctagtaatgactgggaTATTTACTACTg
        ggccacag
SEQ2:   aagctaaaccag
END


>IDB1073479.881
GB_MAP: IDB1073479 = AX118947.1 (1..1965)
PROD:   not determined
AGEZ:   15
ROI:    837..913  ->  -45..31
AG:     -45, -22, -17, -2, 15, 32,
PPT:    -42..-33,
U2BP:   -31 [4.13], 9 [3.78], 15 [5.96],
SEQ1:   agaTCATTACTGTgatgcctgccagttcagcaatcgattcccaag
SEQ2:   atataataaccctgagaaacttttggaaacaag
END


>IDB1073479.1149
GB_MAP: IDB1073479 = AX118947.1 (1..1965)
PROD:   not determined
AGEZ:   17
ROI:    1115..1188  ->  -35..38
AG:     -35, -19, -7, -2, 3, 39,
PPT:    -33..-22,
U2BP:   8 [3.8], 33 [3.63],
SEQ1:   agCTTTCCTATGTCatagcattttcaaaagatgag
SEQ2:   gtagttgatgtcacttggcgatattcctgcaaacatgaag
END


>IDB1073479.1427
GB_MAP: IDB1073479 = AX118947.1 (1..1965)
PROD:   not determined
AGEZ:   19
ROI:    1401..1460  ->  -27..32
AG:     -27, -21, -4, -2, 4, 33,
PPT:    9..25,
U2BP:  
SEQ1:   agcccgaggtgaaatgggtctacagag
SEQ2:   aaaagaaaCCTTGTTTATTCCCTGTgaaaatgag
END


>IDB1073481.429
GB_MAP: IDB1073481 = AX118951.1 (1..933)
PROD:   not determined
AGEZ:   15
ROI:    410..440  ->  -20..10
AG:     -20, -17, -6, -2, 9, 11,
PPT:   
U2BP:  
SEQ1:   aggaggccggctcgagccag
SEQ2:   gctgccaaagag
END


>IDB1073501.320
GB_MAP: IDB1073501 = AX118991.1 (1..975)
PROD:   not determined
AGEZ:   16
ROI:    275..332  ->  -46..11
AG:     -46, -42, -18, -2, 4, 12,
PPT:   
U2BP:   -2 [3.26],
SEQ1:   aggcaggtgactggtatgggccatcgctagtggcacacatcctcag
SEQ2:   gaaagccgtggag
END


>IDB1073525.459
GB_MAP: IDB1073525 = AX119039.1 (1..861)
PROD:   not determined
AGEZ:   25
ROI:    399..498  ->  -61..38
AG:     -61, -49, -27, 26, 39,
PPT:    -45..-29, 6..16,
U2BP:   -38 [4.67], -32 [4.1], -2 [5.15], 25 [4.4], 38 [4.02],
SEQ1:   agcatggtatggagaaCTTCCTTACACTTATTCaagaatcactatggaaccaaatcctcac
SEQ2:   tggcaCCCTGTGCTGCgcacactaaagaaccgcattgaag
END


>IDB1073536.502
GB_MAP: IDB1073536 = AX119061.1 (1..1764)
PROD:   not determined
AGEZ:   67
ROI:    412..623  ->  -91..120
AG:     -91, -89, -69, -2, 2, 121,
PPT:    -62..-38, -25..-8, 50..58, 69..83, 98..113,
U2BP:   -72 [6.42], -63 [3.36], -42 [3.67], -33 [3.82], -10 [3.39],
        -6 [5.6], 10 [5.09], 25 [6.16], 33 [6.24], 46 [4.94],
        60 [4.02], 67 [4.61], 84 [4.36], 115 [4.08],
SEQ1:   agagtatttgaacttgttgaccagattaaTCCATCTATTTTCTGCATTCATATTacaaact
        ataaaCCTGCATTATCCTTTATTaatccag
SEQ2:   aagtacctgatgaaaacaattttgatacattgatgaaaacatctgatggTTTTACATTgaa
        tgctgaaTCATATGTTTCCTTCacaaccaaactggaTATTCCTACTGCTGCTaaatatgag
END


>IDB1073536.821
GB_MAP: IDB1073536 = AX119061.1 (1..1764)
PROD:   not determined
AGEZ:   15
ROI:    787..842  ->  -35..20
AG:     -35, -20, -17, -2, 14, 21,
PPT:    -28..-23,
U2BP:   -22 [3.61], -2 [5.68], 9 [5.09],
SEQ1:   agcatggCTTTTTacagcagcccggaaattctgag
SEQ2:   ggtacctgattcaagaaaaaag
END


>IDB1073536.1331
GB_MAP: IDB1073536 = AX119061.1 (1..1764)
PROD:   not determined
AGEZ:   40
ROI:    1266..1355  ->  -66..23
AG:     -66, -58, -42, -2, 10, 24,
PPT:    -40..-22, 12..23,
U2BP:   -47 [4.02], 5 [5.29],
SEQ1:   agcactggagggggtccggaccccagTATTATTTGGTTACACTATgcaatctggctgtaaa
        ctaag
SEQ2:   actgactggagCTCTCCCGTGTCag
END


>IDB1073536.1620
GB_MAP: IDB1073536 = AX119061.1 (1..1764)
PROD:   not determined
AGEZ:   41
ROI:    1535..1639  ->  -86..18
AG:     -86, -53, -43, -2, 9, 19,
PPT:    -20..-4,
U2BP:   -70 [3.33], -60 [4.61], -26 [3.13], -21 [4.41], -2 [5.83],
SEQ1:   agtggactaaatacggatccctgctgaatccacaggccaaaatagtcaatgtaactgcaaa
        tctaaTTTCATCCTCCTTTCCTgag
SEQ2:   gccaactcaggaaatgaaag
END


>IDB1073536.1730
GB_MAP: IDB1073536 = AX119061.1 (1..1764)
PROD:   not determined
AGEZ:   13
ROI:    1705..1763  ->  -26..32
AG:     -26, -24, -15, -2,
PPT:    13..32,
U2BP:   12 [6.25],
SEQ1:   agagctccaccagccatcaatgccag
SEQ2:   gctgccctttaaCTTCTTCTTCCCGTTTGTTTga
END


>IDB1073539.925
GB_MAP: IDB1073539 = AX119067.1 (1..1116)
PROD:   not determined
AGEZ:   13
ROI:    898..941  ->  -28..15
AG:     -28, -21, -15, -2, 9, 16,
PPT:    -12..-3,
U2BP:  
SEQ1:   agcggcaagttcaagaTCCACATCCCag
SEQ2:   gtggcctcagccccgag
END


>IDB1073559.840
GB_MAP: IDB1073559 = AX119107.1 (1..1089)
PROD:   not determined
AGEZ:   14
ROI:    825..848  ->  -16..7
AG:     -16, -9, -6, -2, 2, 8,
PPT:   
U2BP:  
SEQ1:   agtgcccagcagccag
SEQ2:   gagctggag
END


>IDB1073567.759
GB_MAP: IDB1073567 = AX119123.1 (1..822)
PROD:   not determined
AGEZ:   24
ROI:    734..785  ->  -26..25
AG:     -26, -8, -5, -2, 23, 26,
PPT:   
U2BP:   -8 [4.85],
SEQ1:   agtctctggcggacattgaggaggag
SEQ2:   tataactacggcttcgtggtggagaag
END


>IDB1073697.807
GB_MAP: IDB1073697 = AX134278.1 (1..1945)
PROD:   not determined
AGEZ:   39
ROI:    740..835  ->  -68..27
AG:     -68, -59, -41, -2, 7, 28,
PPT:    9..14,
U2BP:   -57 [3.56], -45 [3.64], 16 [3.41],
SEQ1:   aggaaacatagacttctacccaaatggaggattggatcaacctggctgccccaaaacaata
        ttgggag
SEQ2:   gatttcagTATTTTaaatgtgaccaccag
END


>IDB1073699.91
GB_MAP: IDB1073699 = AX134283.1 (1..1642)
PROD:   not determined
AGEZ:   19
ROI:    53..99  ->  -39..7
AG:     -39, -24, -21, -2, 6, 8,
PPT:    -19..-3,
U2BP:   -2 [3.23],
SEQ1:   agggggacggggaccagcagCTGTCGCCGCCGCTCTCag
SEQ2:   ggtgaagag
END


>IDB1073699.335
GB_MAP: IDB1073699 = AX134283.1 (1..1642)
PROD:   not determined
AGEZ:   17
ROI:    294..367  ->  -42..31
AG:     -42, -29, -19, -2, 2, 32,
PPT:    -17..-3,
U2BP:   -21 [3.49], -5 [3.59],
SEQ1:   aggaaatgggtgaagtcattaaaagTTCTACATTTTCATCag
SEQ2:   gagcaaatgataaactgaaatggtgtttgcgag
END


>IDB1073712.596
GB_MAP: IDB1073712 = AX134419.1 (1..2231)
PROD:   not determined
AGEZ:   21
ROI:    563..618  ->  -34..21
AG:     -34, -27, -23, -2, 15, 22,
PPT:    -13..-5, 3..14,
U2BP:   -14 [3.49],
SEQ1:   agacaccaggcagggctcaaaTTTCTGCCTacag
SEQ2:   ggTCATGCTCTATCagatttcag
END


>IDB1073736.110
GB_MAP: IDB1073736 = AX136079.1 (1..1372)
PROD:   not determined
AGEZ:   18
ROI:    91..130  ->  -20..19
AG:     -20, -12, -9, -2, 2, 20,
PPT:   
U2BP:  
SEQ1:   agcggcggaggagccggcag
SEQ2:   cagcggcgcggcgggctccag
END


>IDB1073737.897
GB_MAP: IDB1073737 = AX136083.1 (1..1221)
PROD:   not determined
AGEZ:   12
ROI:    867..934  ->  -31..36
AG:     -31, -26, -14, -2, 31, 37,
PPT:    2..21,
U2BP:   -18 [6.42], -12 [4.51], -6 [5.11], 16 [4.99],
SEQ1:   agctaaggtgttgactcagactctcacttag
SEQ2:   gCTCTGCTGTTTCTCACCCTTggatgatggagccaaag
END


>IDB1073742.287
GB_MAP: IDB1073742 = AX136093.1 (1..1637)
PROD:   not determined
AGEZ:   40
ROI:    141..321  ->  -147..33
AG:     -147, -65, -42, -2, 18, 34,
PPT:    -135..-123, -120..-103, -40..-24, -21..-5,
U2BP:   -101 [7.33], -67 [7.84], -35 [4.64], -22 [4.46],
SEQ1:   agcggccgggtaCTGCTTGCTCCTCggCTTGCATTTGTTTCTGCTgaccgcgggccctgcc
        ctgggctggaacgaccctgacagaatgttgctgcgggatgtaaaagCTCTTACCCTCCACT
        ATgaCCGCTATACCACCTCCCgcag
SEQ2:   gctggatcccatcccacagttgaaatgtgttggag
END


>IDB1073742.1111
GB_MAP: IDB1073742 = AX136093.1 (1..1637)
PROD:   not determined
AGEZ:   24
ROI:    1063..1129  ->  -49..17
AG:     -49, -26, -13, -2, 15, 18,
PPT:   
U2BP:   -30 [3.86], -24 [4.51],
SEQ1:   agctattcggtatgttcaaactcagacacgaaaaccagaactgcatcag
SEQ2:   gatatggtggtaccaggag
END


>IDB1073758.517
GB_MAP: IDB1073758 = AX136125.1 (1..1407)
PROD:   not determined
AGEZ:   25
ROI:    460..525  ->  -58..7
AG:     -58, -40, -27, -2, 2, 8,
PPT:   
U2BP:  
SEQ1:   agtgctggtgtgggtgacagatggcggctccagcgaccctgtgggcccccccatgcag
SEQ2:   gagctcaag
END


>IDB1073761.1103
GB_MAP: IDB1073761 = AX136131.1 (1..1926)
PROD:   not determined
AGEZ:   19
ROI:    1056..1164  ->  -48..60
AG:     -48, -27, -21, -2, 39, 61,
PPT:    -45..-34, -17..-3, 17..27,
U2BP:   49 [3.23],
SEQ1:   aggTCTGCACCCCCTggctggaggccgaggaCTACCCCCTGCTTCTag
SEQ2:   ggtcggcggacctgggTGTCTGTCTGCacacgtcctccagtggcctggacctgcccatgaa
        g
END


>IDB1073761.1741
GB_MAP: IDB1073761 = AX136131.1 (1..1926)
PROD:   not determined
AGEZ:   28
ROI:    1620..1810  ->  -122..68
AG:     -122, -68, -30, -2, 51, 69,
PPT:    -109..-69, -64..-51, -26..-10, 2..24, 29..44, 55..65,
U2BP:   -86 [4.24], -49 [4.63], -38 [4.63], -20 [4.65], 26 [7.19],
        34 [6.16], 46 [4.09],
SEQ1:   aggcttggaaacgCTTCCTCTCTTCTTCTGTTCTTCACGCCCCATGCCCCTGCTagcgTAT
        TACTGTTCTGTgacttccctgtgacctctgcagaaCTCCTCATCCTGCGTTTggtctccag
SEQ2:   gTGTCCCCTTTCTGCCGTGTTCCTaacaTTTTGATTCCTGTCTTgaaaaaagcaCCTGCTG
        CACCgtaag
END


>IDB1073773.500
GB_MAP: IDB1073773 = AX136155.1 (1..1149)
PROD:   not determined
AGEZ:   31
ROI:    465..567  ->  -36..66
AG:     -36, -33, -5, -2, 46, 67,
PPT:    -25..-11,
U2BP:   -9 [3.94],
SEQ1:   agcagccggggCCGCCCTATTACACCgacccaggag
SEQ2:   gaccggggatgaaccctgtcgggaattccatggcaatggctttccaggtcccacccaactc
        accccag
END


>IDB1073780.477
GB_MAP: IDB1073780 = AX136169.1 (1..2240)
PROD:   not determined
AGEZ:   19
ROI:    408..516  ->  -70..38
AG:     -70, -29, -21, -2, 12, 39,
PPT:    2..9, 15..20, 28..38,
U2BP:   -8 [3.53], 1 [4.47], 27 [3.04],
SEQ1:   aggcttgtctgggaaatatcaaacatcatcaaaattgttccagaactgcagtgaactcttt
        aaaacacag
SEQ2:   aCCTTTTCTggagaTTTTATgcatcgaCTGCCTCTTTTag
END


>IDB1073786.265
GB_MAP: IDB1073786 = AX136181.1 (1..1430)
PROD:   not determined
AGEZ:   43
ROI:    195..270  ->  -71..4
AG:     -71, -52, -45, -2, 1, 5,
PPT:    -69..-53, -14..-3,
U2BP:  
SEQ1:   agTTTTGCTCTTGTTGCCCaggctggagcgcaatggcgcgatcttggctcaccgcaaCCTC
        TGCCACCCag
SEQ2:   agtcag
END


>IDB1073786.808
GB_MAP: IDB1073786 = AX136181.1 (1..1430)
PROD:   not determined
AGEZ:   12
ROI:    753..885  ->  -56..76
AG:     -56, -53, -14, -2, 56, 77,
PPT:    -43..-34, -32..-20, 23..45,
U2BP:   -27 [4.76], 70 [3.85],
SEQ1:   agaagcgcgtgggCCTCATCCACaTGCTCACCCACTTggccgaggctctgcaccag
SEQ2:   gcccggctgctggccctcctggTCATCCCGCCTGCCATCACCCCCgggaccgaccagctgg
        gcatgttcacgcacaag
END


>IDB1073786.1113
GB_MAP: IDB1073786 = AX136181.1 (1..1430)
PROD:   not determined
AGEZ:   17
ROI:    1031..1131  ->  -83..17
AG:     -83, -31, -19, -2, 9, 18,
PPT:   
U2BP:   11 [4.54], 17 [4.92],
SEQ1:   agcaaaatcctcctggggctcaacttctatggtatggactacgcgacctccaaggatgccc
        gtgagcctgttgtcggggccag
SEQ2:   gtacatccagacactgaag
END


>IDB1073788.189
GB_MAP: IDB1073788 = AX136185.1 (1..1937)
PROD:   not determined
AGEZ:   13
ROI:    146..215  ->  -44..25
AG:     -44, -27, -15, -2, 13, 26,
PPT:    -40..-36, 1..12,
U2BP:   -18 [4.63],
SEQ1:   aggaTTTTTggatccccagccctgtgacaagggttcctgtccag
SEQ2:   TTTCCCCCTCCCaggatttcgactcag
END


>IDB1073788.445
GB_MAP: IDB1073788 = AX136185.1 (1..1937)
PROD:   not determined
AGEZ:   33
ROI:    383..510  ->  -63..64
AG:     -63, -44, -35, -2, 9, 65,
PPT:    -60..-51, -33..-13,
U2BP:   -11 [7.84], 45 [7.33],
SEQ1:   aggCCTCTGCCTCggccgcaggcccttcagTCACCGTCGCCTCGTCTCCCTgactgtccgc
        ag
SEQ2:   gcctgggcagcatggccgtattccggtcgggtctcctggtgctgacgacgccgctggcctc
        cctag
END


>IDB1073788.766
GB_MAP: IDB1073788 = AX136185.1 (1..1937)
PROD:   not determined
AGEZ:   29
ROI:    706..789  ->  -61..22
AG:     -61, -33, -31, -2, 4, 23,
PPT:    -27..-3, 8..22,
U2BP:   -49 [7.52], -37 [3.49],
SEQ1:   agaatcctactgaccaatatccgaaccaagagcaCCTTTCTCCCTCCCCTGCCCACCTCag
SEQ2:   tccagaaTCTCGCCCACCCGCCag
END


>IDB1073795.190
GB_MAP: IDB1073795 = AX136199.1 (1..1831)
PROD:   not determined
AGEZ:   25
ROI:    141..229  ->  -50..38
AG:     -50, -39, -27, -2, 21, 39,
PPT:    -18..-3, 23..32,
U2BP:   -5 [3.11],
SEQ1:   aggatcaccgcaggctacctcttagccttgggCCCTCTCCTTTTTATCag
SEQ2:   catctgcgacgtgtggctgcagCTCTTCTCTCgggaccag
END


>IDB1073807.303
GB_MAP: IDB1073807 = AX136223.1 (1..1293)
PROD:   not determined
AGEZ:   21
ROI:    276..319  ->  -28..15
AG:     -28, -23, -7, -2, 11, 16,
PPT:    -20..-9,
U2BP:   -7 [3.6],
SEQ1:   aggaaaggTGTGCTGTGCCTgaggccag
SEQ2:   cgtgcctgccagtgtag
END


>IDB1073814.492
GB_MAP: IDB1073814 = AX136237.1 (1..1451)
PROD:   not determined
AGEZ:   33
ROI:    455..498  ->  -38..5
AG:     -38, -35, -11, -2, 2, 6,
PPT:    -32..-15,
U2BP:  
SEQ1:   aggaggTGTTCCGCTTTGCCTACTacaagctgcttaag
SEQ2:   aaggcag
END


>IDB1073814.1278
GB_MAP: IDB1073814 = AX136237.1 (1..1451)
PROD:   not determined
AGEZ:   24
ROI:    1212..1291  ->  -67..12
AG:     -67, -50, -26, -2, 10, 13,
PPT:    -63..-51, -46..-28, -23..-5,
U2BP:   -36 [5.11],
SEQ1:   aggaCTCCCCCTGTGTCagtgCTCTGCTCTCACCCTGCCCaagaCTCACCTCCCTTCCCCT
        CTgcag
SEQ2:   gccgacggcaggag
END


>IDB1073825.1293
GB_MAP: IDB1073825 = AX136261.1 (1..1877)
PROD:   not determined
AGEZ:   13
ROI:    1174..1300  ->  -120..6
AG:     -120, -84, -15, -2, 5, 7,
PPT:    -95..-86, -60..-47, -13..-3,
U2BP:   -63 [3.12], -45 [6.43],
SEQ1:   aggccacactggaccacacggggcaCACCTCCTCCaagtccctgcccaatttccccaataC
        CTCTGCCACCGCTaatgccacgggtgggcgtgccctggctctgcagTCGTCCTTGCCag
SEQ2:   gtgcagag
END


>IDB1073851.641
GB_MAP: IDB1073851 = AX136313.1 (1..1481)
PROD:   not determined
AGEZ:   25
ROI:    608..655  ->  -34..13
AG:     -34, -27, -6, -2, 11, 14,
PPT:    -24..-12,
U2BP:   -25 [3.97], -17 [4.28], 11 [4.37],
SEQ1:   agaccacagaTGTGCTTACCATCaaaacagatag
SEQ2:   gtgccctttaaggag
END


>IDB1073854.1235
GB_MAP: IDB1073854 = AX136319.1 (1..1765)
PROD:   not determined
AGEZ:   16
ROI:    1206..1283  ->  -30..47
AG:     -30, -20, -18, -2, 43, 48,
PPT:    29..41,
U2BP:   -20 [3.11], 43 [3.6],
SEQ1:   aggtgttctcagagctcggtttcccgccag
SEQ2:   ccgtgcaacgctgggtcatcggacggtgCCTGTGTGTGCCTgagcgcag
END


>IDB1073858.736
GB_MAP: IDB1073858 = AX136327.1 (1..1321)
PROD:   not determined
AGEZ:   19
ROI:    648..758  ->  -89..21
AG:     -89, -52, -21, -2, 1, 22,
PPT:    -86..-69, -65..-60, -34..-22, -18..-3,
U2BP:   -58 [6.16], -2 [3.11],
SEQ1:   aggTTTTCCACCTATTTCCCTggaTATTTTgatggtcagtactggctctggtgggTGTTCC
        TTGTTTTaggCTTTCTCCTGTTTCTCag
SEQ2:   aggatttatcaattatgcaaaag
END


>IDB1073858.823
GB_MAP: IDB1073858 = AX136327.1 (1..1321)
PROD:   not determined
AGEZ:   19
ROI:    795..869  ->  -29..45
AG:     -29, -23, -21, -2, 15, 46,
PPT:    -19..-5, 2..9, 18..32, 36..44,
U2BP:   -11 [3.27], -7 [3.07], -3 [3.37], 31 [3.2],
SEQ1:   aggaccagagTTCTCTTTATTTATTaaag
SEQ2:   aTGTTTTCTggcaaaggCCTTCCTGCATTTATgaaTTCTCTCTCaag
END


>IDB1073878.1902
GB_MAP: IDB1073878 = AX136367.1 (1..2281)
PROD:   not determined
AGEZ:   26
ROI:    1841..1923  ->  -62..20
AG:     -62, -44, -28, 12, 21,
PPT:    -58..-48, -41..-29,
U2BP:  
SEQ1:   aggaCCTCGTGTCCCaaaagaCTTTGCCTATCCCagcaaaacacacacacacacacacaca
        c
SEQ2:   acacaaaataaagacacacaag
END


>IDB1073883.1278
GB_MAP: IDB1073883 = AX136377.1 (1..2020)
PROD:   not determined
AGEZ:   13
ROI:    1241..1293  ->  -38..14
AG:     -38, -35, -15, -2, 8, 15,
PPT:   
U2BP:   10 [3.56],
SEQ1:   aggagctcgtgtggctgggacacaggcctgcgccacag
SEQ2:   aaaccatagacaccag
END


>IDB1073898.2106
GB_MAP: IDB1073898 = AX136409.1 (1..2378)
PROD:   not determined
AGEZ:   41
ROI:    2039..2119  ->  -68..12
AG:     -68, -53, -43, -2, 10, 13,
PPT:    -65..-59, -30..-14, -11..-3,
U2BP:   -43 [5.11], -31 [5.9],
SEQ1:   aggTTTTGTCgtaaaagctttactaagtctggtgttaaCTCTTTCTCTCCACTCTggCTTG
        TTTTCag
SEQ2:   aacctaaaaagcag
END


>IDB1073903.1174
GB_MAP: IDB1073903 = AX136423.1 (1..1304)
PROD:   not determined
AGEZ:   12
ROI:    1144..1188  ->  -31..13
AG:     -31, -23, -14, -2, 10, 14,
PPT:    -11..-3,
U2BP:   -14 [4.52], 1 [3.48],
SEQ1:   agtcacttagctccttaaggTCTGTTTTTag
SEQ2:   acccttccaaggaag
END


>IDB1073927.2582
GB_MAP: IDB1073927 = AX138768.1 (39..5100)
PROD:   not determined
AGEZ:   15
ROI:    2551..2593  ->  -32..10
AG:     -32, -21, -17, -2, 8, 11,
PPT:    -14..-4,
U2BP:   -23 [3.42],
SEQ1:   agctcaccaacagtcagaCTTCTCTGTGTgag
SEQ2:   atcttgcaggag
END


>IDB1073932.2076
GB_MAP: IDB1073932 = AX139133.1 (1..2669)
PROD:   not determined
AGEZ:   18
ROI:    2032..2094  ->  -45..17
AG:     -45, -33, -20, -2, 9, 18,
PPT:    -31..-22,
U2BP:   -5 [5.11],
SEQ1:   aggctccgggacagCCCCCCACCCaagctgaaaaactctcacaag
SEQ2:   gtctccccagtgctgcgag
END


>IDB1073949.2626
GB_MAP: IDB1073949 = AX147034.1 (28144..32559)
PROD:   not determined
AGEZ:   34
ROI:    2569..2635  ->  -58..8
AG:     -58, -52, -36, -2, 1, 9,
PPT:    -34..-3,
U2BP:  
SEQ1:   aggatgagtggatccgggtgggagCCTCCTGCCTCACCCCTCTTTGTTTCTTCCCTag
SEQ2:   agggatccag
END


>IDB1073949.2909
GB_MAP: IDB1073949 = AX147034.1 (28144..32559)
PROD:   not determined
AGEZ:   22
ROI:    2821..2934  ->  -89..24
AG:     -89, -77, -24, -2, 7, 25,
PPT:    -61..-42, -39..-25, -19..-5,
U2BP:   -68 [4.01], -51 [4.62], -40 [3.33], -22 [3.48], 1 [3.97],
        7 [5.31],
SEQ1:   agtgaatcggtgagggttgtgatctgaaCCCCGCTCTCATCACTTTCCaaCTTCACTCCCC
        ATTTagacaTCTGTTCTTGGTTTCacag
SEQ2:   atcctaaggaatcaacatctcccgag
END


>IDB1073949.3422
GB_MAP: IDB1073949 = AX147034.1 (28144..32559)
PROD:   not determined
AGEZ:   51
ROI:    3346..3461  ->  -77..38
AG:     -77, -74, -53, -2, 37, 39,
PPT:    -48..-25, -13..-5, 14..22,
U2BP:   -67 [6.42], -36 [4.5], -23 [7.33],
SEQ1:   agaagtgttgacccatgtctggggagatgCTTCACTTTCTCATCATCACTGCTgacaatgt
        tggCCCTTTTCTgcag
SEQ2:   gtgacatgcatgaCTTCTTTGTgggacttatgggcaagag
END


>IDB1073949.3560
GB_MAP: IDB1073949 = AX147034.1 (28144..32559)
PROD:   not determined
AGEZ:   25
ROI:    3523..3567  ->  -38..6
AG:     -38, -30, -27, -2, 1, 7,
PPT:    -20..-3,
U2BP:  
SEQ1:   agtatgacagaagtcacgTGCCTCATATTTGTCACCag
SEQ2:   agggaaag
END


>IDB1073949.3845
GB_MAP: IDB1073949 = AX147034.1 (28144..32559)
PROD:   not determined
AGEZ:   34
ROI:    3795..3870  ->  -51..24
AG:     -51, -40, -36, -2, 23, 25,
PPT:    -33..-3,
U2BP:   -25 [4.64], -21 [4.47], 1 [3.76], 13 [3.33],
SEQ1:   agttcacattcagaaagaTCCCTCTTACTTACACTGTTCGCTTTACCCTag
SEQ2:   actctcctacggatgtgaatcaagag
END


>IDB1073949.4006
GB_MAP: IDB1073949 = AX147034.1 (28144..32559)
PROD:   not determined
AGEZ:   25
ROI:    3948..4021  ->  -59..14
AG:     -59, -47, -27, -2, 8, 15,
PPT:    -20..-5,
U2BP:   7 [3.37],
SEQ1:   aggggactggggagggggctgtgggggttgccagctgtgCATTTCCTCCCATGCTacag
SEQ2:   gtattaaagctcatag
END


>IDB1073963.798
GB_MAP: IDB1073963 = AX148132.1 (1..2459)
PROD:   not determined
AGEZ:   28
ROI:    754..816  ->  -45..17
AG:     -45, -30, -12, -2, 2, 18,
PPT:   
U2BP:   18 [3.21],
SEQ1:   agctttggccatcggagatctggtttcggctgaagttggacccag
SEQ2:   gagccgggtgtgggctgag
END


>IDB1073963.1265
GB_MAP: IDB1073963 = AX148132.1 (1..2459)
PROD:   not determined
AGEZ:   22
ROI:    1224..1305  ->  -42..39
AG:     -42, -24, -12, -2, 28, 40,
PPT:   
U2BP:   7 [6.55], 13 [4.14], 25 [3.44],
SEQ1:   aggaaaacccactcaacaagctccgcgtgaagattgaaccag
SEQ2:   gcgttgacccggacgacacctataatgagaccccctacgag
END


>IDB1073963.1487
GB_MAP: IDB1073963 = AX148132.1 (1..2459)
PROD:   not determined
AGEZ:   15
ROI:    1467..1569  ->  -21..81
AG:     -21, -19, -17, -2, 7, 82,
PPT:    39..53, 56..65,
U2BP:   7 [4.77], 13 [3.93], 55 [7.35], 78 [4.58],
SEQ1:   agagagtggatatcattccag
SEQ2:   gttttgagtttgatcgatggctgaatacccccggctggCCCCCGTACCTCCCTgaTCTCTC
        CCCTggggactcactcatgaag
END


>IDB1073964.1461
GB_MAP: IDB1073964 = AX148653.1 (1..1685)
PROD:   not determined
AGEZ:   36
ROI:    1413..1491  ->  -49..29
AG:     -49, -38, -4, -2, 22, 30,
PPT:    -30..-21, -19..-11, 1..19,
U2BP:  
SEQ1:   aggtgggcgcaaggcccggCCCCCATCACaTGTTCCCTTggcctcagag
SEQ2:   CTGCCCCTGCTCTCCCACCacagccacccag
END


>IDB1074040.1068
GB_MAP: IDB1074040 = AX155251.1 (1..1964)
PROD:   not determined
AGEZ:   25
ROI:    959..1082  ->  -110..13
AG:     -110, -97, -27, -2, 11, 14,
PPT:    -87..-64, -53..-45, -42..-35,
U2BP:   -74 [3.87], -54 [4.01], -12 [4.15],
SEQ1:   agcttggcttggtagctctgggaTTTGCCTTCCTTCATGTCCTCTACacacttgtgaTTCC
        TATTCgaTATTATGTacgatggagattgggaaacttaaccgttacccag
SEQ2:   gcaatactcaagaag
END


>IDB1074043.327
GB_MAP: IDB1074043 = AX156466.1 (1..2777)
PROD:   not determined
AGEZ:   60
ROI:    224..338  ->  -104..10
AG:     -104, -79, -62, -2, 3, 11,
PPT:    -91..-80, -60..-50, -33..-19,
U2BP:   -77 [4.17], -66 [3.37], 11 [3.5],
SEQ1:   aggtgacttggaaTATCACTGTCCCagatgggtttcggatcaagCTTTACTTCATgcactt
        caacttggaaTCCTCCTACCTTTGTgaatatgactatgtgaag
SEQ2:   gtagaaactgag
END


>IDB1074048.429
GB_MAP: IDB1074048 = AX164659.1 (1..946)
PROD:   not determined
AGEZ:   18
ROI:    397..449  ->  -33..19
AG:     -33, -27, -20, -2, 2, 20,
PPT:    7..17,
U2BP:   -2 [4.37],
SEQ1:   aggatgagtgacgagtttgtggactcctttaag
SEQ2:   aagggaCTTCCTCGCCCgaag
END


>IDB1074103.268
GB_MAP: IDB1074103 = AX172745.1 (1..456)
PROD:   not determined
AGEZ:   17
ROI:    225..292  ->  -44..23
AG:     -44, -28, -19, -2, 9, 24,
PPT:    -17..-5, 11..23,
U2BP:  
SEQ1:   agggcctcttgcaaaaagaacgaacagCCCTACCTCTATTgcag
SEQ2:   aaattgtcagTCCTGCTGCCTCCag
END


>IDB1074229.1955
GB_MAP: IDB1074229 = AX191445.1 (1..3247)
PROD:   not determined
AGEZ:   34
ROI:    1900..1981  ->  -56..25
AG:     -56, -51, -36, -2, 17, 26,
PPT:    -46..-37, -30..-16,
U2BP:   -14 [4.46], 13 [4.27],
SEQ1:   agcccaggggCTTGCCGTCCagcgtgCACCTGTATTTCTATgacgaccatttccag
SEQ2:   ggctacctggtgacgcaggcggtgcag
END


>IDB1074229.2090
GB_MAP: IDB1074229 = AX191445.1 (1..3247)
PROD:   not determined
AGEZ:   19
ROI:    2070..2116  ->  -21..25
AG:     -21, -11, -9, -2, 24, 26,
PPT:   
U2BP:   11 [7.15],
SEQ1:   agccggctccagagtctggag
SEQ2:   gttggcactgattgggaccccaaagag
END


>IDB1074231.1083
GB_MAP: IDB1074231 = AX191500.1 (1..1277)
PROD:   not determined
AGEZ:   31
ROI:    1009..1120  ->  -75..36
AG:     -75, -48, -33, -2, 17, 37,
PPT:    -69..-51, -46..-34, -29..-19, -11..-3, 19..34,
U2BP:   -49 [4.47], -18 [4.26], -2 [3.11],
SEQ1:   aggataCCCACTGCCTCTTGCTCCTaaagCCTTCTGTCTCCTagggTTATCCTGCTCatgg
        tggTCTGTTCTCag
SEQ2:   cacctgggctcctgccagTTTCATGTGTGCCCCTggag
END


>IDB1074231.1242
GB_MAP: IDB1074231 = AX191500.1 (1..1277)
PROD:   not determined
AGEZ:   13
ROI:    1125..1262  ->  -118..19
AG:     -118, -55, -15, -2, 20,
PPT:    -101..-78, -38..-23, -13..-3, 4..18,
U2BP:   -60 [6.84],
SEQ1:   agcttcaacgtcatcaaCTCACACTCCTCTCCCTGTCTTCCggctcctttcggtgctgatc
        ccagtggcctgtgtgtggaTTGTTTCTGCCTTTGTgggattcagTGTTATCCCCCag
SEQ2:   gaaCTGTCTGCCCCCACCaag
END


>IDB1074259.1053
GB_MAP: IDB1074259 = AX191568.1 (1..1883)
PROD:   not determined
AGEZ:   15
ROI:    1034..1065  ->  -20..11
AG:     -20, -17, -11, -2, 5, 12,
PPT:   
U2BP:  
SEQ1:   aggaggctcaggcccgggag
SEQ2:   gccaagctccaag
END


>IDB1074260.212
GB_MAP: IDB1074260 = AX191589.1 (1..1219)
PROD:   not determined
AGEZ:   30
ROI:    151..226  ->  -62..13
AG:     -62, -47, -32, -2, 11, 14,
PPT:    -58..-49, -13..-3,
U2BP:   -35 [4.14], 1 [4.17],
SEQ1:   agcgCTGTTTCATCgaggaaatccccgacgagaccatggtcatcggcaaCTATCGTACCCa
        g
SEQ2:   atgtgggataagcag
END


>IDB1074260.568
GB_MAP: IDB1074260 = AX191589.1 (1..1219)
PROD:   not determined
AGEZ:   14
ROI:    550..580  ->  -19..11
AG:     -19, -16, -13, -2, 10, 12,
PPT:   
U2BP:  
SEQ1:   aggagcaggattaccaaag
SEQ2:   gtatcgtgaagag
END


>IDB1074276.1140
GB_MAP: IDB1074276 = AX191625.1 (1..2112)
PROD:   not determined
AGEZ:   34
ROI:    1080..1167  ->  -61..26
AG:     -61, -38, -36, -2, 10, 27,
PPT:    -33..-16,
U2BP:   17 [4.26], 20 [4.5],
SEQ1:   aggacccgggcgtggggatggacagagaCTCCCACCTCTTGTACTCaaaactccacctcag
SEQ2:   cgtcctgcaagtgctcatgacgctgcag
END


>IDB1074326.2184
GB_MAP: IDB1074326 = AX206967.1 (1..2253)
PROD:   not determined
AGEZ:   25
ROI:    2105..2224  ->  -80..39
AG:     -80, -62, -27, -2, 8, 40,
PPT:    -77..-68, -54..-39, -25..-3,
U2BP:   -55 [3.45], -30 [5.76], -20 [4.02], -13 [3.71], 26 [3.21],
        40 [3.07],
SEQ1:   aggTGTTACTTGTggataagcacaaaTATTTCCTGTTTGGTTaaactttaatcagTTCTTA
        TCTTTCATCTGTTTCCTag
SEQ2:   gtaaaccagcaaatttggctcgataatatcgctggcctaag
END


>IDB1074339.1530
GB_MAP: IDB1074339 = AX207899.1 (1..2074)
PROD:   not determined
AGEZ:   18
ROI:    1508..1567  ->  -23..36
AG:     -23, -20, -9, -2, 31, 37,
PPT:   
U2BP:   37 [3.21],
SEQ1:   aggagtatacaccaaggtctcag
SEQ2:   cctatctcaactggatctacaatgtctggaaggctgag
END


>IDB1074348.208
GB_MAP: IDB1074348 = AX207963.1 (1..1783)
PROD:   not determined
AGEZ:   18
ROI:    134..215  ->  -75..6
AG:     -75, -47, -20, -2, 2, 7,
PPT:    -44..-28,
U2BP:   -69 [5.29],
SEQ1:   agactgacccgaccccggcactacctcgaggCTCCGCCCCCACCTGCTggaccccagggtc
        ccaccctggcccag
SEQ2:   gaggtcag
END


>IDB1074348.405
GB_MAP: IDB1074348 = AX207963.1 (1..1783)
PROD:   not determined
AGEZ:   13
ROI:    381..414  ->  -25..8
AG:     -25, -18, -15, -2, 4, 9,
PPT:    -13..-3,
U2BP:  
SEQ1:   agtgaccaggagCCGCTGTACCCag
SEQ2:   tgcaggtcag
END


>IDB1074348.866
GB_MAP: IDB1074348 = AX207963.1 (1..1783)
PROD:   not determined
AGEZ:   20
ROI:    780..916  ->  -87..49
AG:     -87, -70, -22, -2, 27, 50,
PPT:    -85..-76, -51..-40, -20..-5,
U2BP:   -74 [3.97], -24 [7.33], 21 [3.52],
SEQ1:   agCCTTCGCTATgatggagcacacctctgtgggggaTCCCTGCTCTCCggggactgggtgc
        tgacagCCGCCCACTGCTTCCCggag
SEQ2:   cggaaccgggtcctgtcccgatggcgagtgtttgccggtgccgtggcccag
END


>IDB1074355.1386
GB_MAP: IDB1074355 = AX210037.1 (1..2100)
PROD:   not determined
AGEZ:   17
ROI:    1345..1401  ->  -42..14
AG:     -42, -33, -19, -2, 3, 15,
PPT:   
U2BP:   -26 [3.49],
SEQ1:   agaattgaaagctcggatggacaagcacatggcaatctcaag
SEQ2:   gcagctttccacggag
END


>IDB1074363.903
GB_MAP: IDB1074363 = AX211384.1 (1..1047)
PROD:   not determined
AGEZ:   44
ROI:    815..926  ->  -89..22
AG:     -89, -68, -46, -2, 2, 23,
PPT:    -38..-25, -16..-7, 9..21,
U2BP:   -59 [4.6], -44 [3.25],
SEQ1:   agccgggggccgccatggtggagatggctgatggctacgctgtagaccgggCCATTACCCA
        CCTCaacaacaaCTTCATGTTTgggcag
SEQ2:   aagctgaaTGTCTGTGTCTCCaag
END


>IDB1074370.632
GB_MAP: IDB1074370 = AX211494.1 (27..1737)
PROD:   not determined
AGEZ:   50
ROI:    505..669  ->  -128..36
AG:     -128, -126, -52, -2, 29, 37,
PPT:    -87..-68, -50..-3, 13..21,
U2BP:   -66 [4.63], -54 [5.1],
SEQ1:   agagtaacctgtctggcctggtgcctgctgccgggctggtgCCTGCGCTGCCACCTGCTGT
        gaccctggggctgacagCTGCCTACACCACCCTGTATGCCCTGCTCTTCTTCTCCGTCTAT
        GCCCag
SEQ2:   ctctggctggtgCTTCTGTATgggcacaagcgtctcag
END


>IDB1074370.1096
GB_MAP: IDB1074370 = AX211494.1 (27..1737)
PROD:   not determined
AGEZ:   60
ROI:    920..1126  ->  -177..29
AG:     -177, -97, -62, -2, 17, 30,
PPT:    -160..-142, -133..-110, -88..-67, -57..-39, -37..-3,
U2BP:  
SEQ1:   aggggcctttgtgggggCCTCGCTGCTCTTTCTGCTggtgaacgTGCTGTGTGCTGTGCTC
        TCCCATCggcgccgggcacagccctgggCCCTGCTGCTTGTCCGCGTCCTggtgagcgaCT
        CCCTGTTCGTCATCTGCgCGCTGTCTCTTGCTGCCTGCCTCTGCCTCGTCGCCag
SEQ2:   gcgggcgccctccactagcatctacctggag
END


>IDB1074370.1283
GB_MAP: IDB1074370 = AX211494.1 (27..1737)
PROD:   not determined
AGEZ:   46
ROI:    1214..1351  ->  -70..67
AG:     -70, -50, -48, -2, 30, 68,
PPT:    48..64,
U2BP:   -5 [5.33],
SEQ1:   agcactggccttggccccccagagccggctggacaccttcgattacgactggtacaatgtg
        tctgaccag
SEQ2:   gcggacctggtgaatgacctggggaacaaaggctacctggtatttggCCTCATCCTCTTCG
        TGTgggag
END


>IDB1074379.1959
GB_MAP: IDB1074379 = AX211592.1 (1..4205)
PROD:   not determined
AGEZ:   23
ROI:    1935..1971  ->  -25..11
AG:     -25, -7, -5, -2, 5, 12,
PPT:   
U2BP:   -11 [4.61],
SEQ1:   agtattgcatgctgaacaagagaag
SEQ2:   gccaaggtgacag
END


>IDB1074393.2577
GB_MAP: IDB1074393 = AX213274.1 (1..2834)
PROD:   not determined
AGEZ:   60
ROI:    2469..2588  ->  -109..10
AG:     -109, -100, -62, -2, 1, 11,
PPT:    -92..-74, -33..-13, -10..-3,
U2BP:   -100 [3.23], -80 [3.71], -72 [7.84], -40 [6.31], -26 [3.07],
        -11 [6.84],
SEQ1:   agtactctcagtggggaCCACCTGCTTTCATCCCCTgacattgtgggagaaattttgcaat
        gtatgctaatcaaaaTGTATTTATATGTTCTCTGCTgaTGTTTTATag
SEQ2:   aggtttgtgaag
END


>IDB1074410.797
GB_MAP: IDB1074410 = AX214524.1 (1..994)
PROD:   not determined
AGEZ:   16
ROI:    774..811  ->  -24..13
AG:     -24, -18, -13, -2, 12, 14,
PPT:   
U2BP:  
SEQ1:   agacccagggcagtgtggtgggag
SEQ2:   gggtgttccaaagag
END


>IDB1074410.815
GB_MAP: IDB1074410 = AX214524.1 (1..994)
PROD:   not determined
AGEZ:   18
ROI:    796..827  ->  -20..11
AG:     -20, -7, -5, -2, 9, 12,
PPT:   
U2BP:  
SEQ1:   aggggtgttccaaagagaag
SEQ2:   gcctggtcagcag
END


>IDB1074410.849
GB_MAP: IDB1074410 = AX214524.1 (1..994)
PROD:   not determined
AGEZ:   19
ROI:    824..861  ->  -26..11
AG:     -26, -23, -21, -2, 8, 12,
PPT:    -19..-3,
U2BP:  
SEQ1:   agcagagCCGCCCCGTGTCCCCCCag
SEQ2:   gtgctggaggcag
END


>IDB1074420.161
GB_MAP: IDB1074420 = AX214544.1 (1..1842)
PROD:   not determined
AGEZ:   20
ROI:    130..172  ->  -32..10
AG:     -32, -29, -22, -2, 5, 11,
PPT:   
U2BP:  
SEQ1:   agcagccatgagcggcggcgtgtacgggggag
SEQ2:   atgaagttggag
END


>IDB1074423.618
GB_MAP: IDB1074423 = AX214550.1 (1..1111)
PROD:   not determined
AGEZ:   19
ROI:    598..638  ->  -21..19
AG:     -21, -12, -5, -2, 13, 20,
PPT:   
U2BP:   -12 [3.21], -5 [3.23],
SEQ1:   agcgggctgagctctcagaag
SEQ2:   gcaaatgtgccgagcttgaag
END


>IDB1074423.972
GB_MAP: IDB1074423 = AX214550.1 (1..1111)
PROD:   not determined
AGEZ:   22
ROI:    911..1017  ->  -62..44
AG:     -62, -38, -24, -2, 22, 45,
PPT:    -60..-40, -35..-26, -17..-4, 1..21, 34..44,
U2BP:   -2 [5.8], 27 [5.2],
SEQ1:   agTTTCTTTGCTTCACTTCTCCCaagaCTCCCTCGTCgagctggaTGTCCCACCTCTCTga
        g
SEQ2:   CTCTGCATTTGTCTATTCTCCagctgaccctggTTCTCTCTCTTag
END


>IDB1074424.1430
GB_MAP: IDB1074424 = AX214552.1 (1..1469)
PROD:   not determined
AGEZ:   12
ROI:    1412..1458  ->  -19..27
AG:     -19, -14, -8, 11, 28,
PPT:   
U2BP:  
SEQ1:   agggaagtaacagacacac
SEQ2:   gatgttgtcaaggatggttttgggactag
END


>IDB1074440.788
GB_MAP: IDB1074440 = AX224706.1 (1..1349)
PROD:   not determined
AGEZ:   64
ROI:    671..817  ->  -118..28
AG:     -118, -75, -66, -2, 7, 29,
PPT:    -102..-90, -87..-77, -64..-49, -38..-20,
U2BP:   -39 [3.46], 27 [3.97],
SEQ1:   agtcatggtatgggcaTTCCTTCTATCTCaaTCATGTTGCATnagctcataaagCTGCTGT
        ACTATGCCCggtgctccaaCNTCACTATCATCCGCATTggcacttctggtgggatag
SEQ2:   gtctggagcccggcactgtggtcataacag
END


>IDB1074492.1509
GB_MAP: IDB1074492 = AX235260.1 (1..1917)
PROD:   not determined
AGEZ:   15
ROI:    1493..1520  ->  -17..10
AG:     -17, -10, -5, -2, 5, 11,
PPT:   
U2BP:  
SEQ1:   agtccccaggggaggag
SEQ2:   gaccaggtcaag
END


>IDB1074496.816
GB_MAP: IDB1074496 = AX235359.1 (1..3999)
PROD:   not determined
AGEZ:   33
ROI:    770..842  ->  -47..25
AG:     -47, -38, -35, -2, 10, 26,
PPT:    12..21,
U2BP:   -26 [6.74], -17 [6.74], 10 [3.7],
SEQ1:   agtggtctaagaagttcattgacttcattgacacatgtctcatcaag
SEQ2:   acttacctgagCCGCCCACCCacggag
END


>IDB1074509.448
GB_MAP: IDB1074509 = AX235854.1 (1..1852)
PROD:   not determined
AGEZ:   27
ROI:    389..468  ->  -60..19
AG:     -60, -42, -29, -2, 8, 20,
PPT:    -27..-3,
U2BP:   -18 [4.5], -12 [3.27], 1 [4.54],
SEQ1:   aggttttggctctgcgtgagtgtggtctacgagCTGTTTCTCATCTTTATACTCTTCCag
SEQ2:   actgtccaggacggccggcag
END


>IDB1074514.6484
GB_MAP: IDB1074514 = AX235951.1 (1..7942)
PROD:   not determined
AGEZ:   20
ROI:    6445..6496  ->  -40..11
AG:     -40, -38, -22, -2, 9, 12,
PPT:   
U2BP:   8 [4.61],
SEQ1:   agagcacgacggggggcgaggccttcgtcaatggacacag
SEQ2:   cgtgctgaaggag
END


>IDB1074514.7226
GB_MAP: IDB1074514 = AX235951.1 (1..7942)
PROD:   not determined
AGEZ:   42
ROI:    7183..7240  ->  -44..13
AG:     -44, -8, -5, -2, 1, 14,
PPT:   
U2BP:  
SEQ1:   agaccacactggacaatgtgttcgtgaactttgccaagaagcag
SEQ2:   agtgacaacctggag
END


>IDB1074516.1094
GB_MAP: IDB1074516 = AX235957.1 (1..2593)
PROD:   not determined
AGEZ:   15
ROI:    1050..1122  ->  -45..27
AG:     -45, -41, -17, -2, 16, 28,
PPT:   
U2BP:   10 [3.61],
SEQ1:   aggtagatgtcgtgggcaacatccctgcagggctggtgcccccag
SEQ2:   tggcccccaacacccagctgttctcaaag
END


>IDB1074528.4835
GB_MAP: IDB1074528 = AX236110.1 (1..5512)
PROD:   not determined
AGEZ:   15
ROI:    4805..4873  ->  -31..37
AG:     -31, -17, -4, -2, 17, 38,
PPT:    -15..-5,
U2BP:   -10 [3.11], 11 [6.84], 26 [4],
SEQ1:   agaaacaatattacagTTTTTATCATTagag
SEQ2:   tgggatgctgatgaacaggcatttaacacaactgtgaag
END


>IDB1074549.134
GB_MAP: IDB1074549 = AX239688.1 (1..1542)
PROD:   not determined
AGEZ:   16
ROI:    49..176  ->  -86..41
AG:     -86, -18, -13, -2, 27, 42,
PPT:    -80..-69,
U2BP:   -71 [4.09], -59 [4.5], -26 [5.11], -22 [3.94], 6 [3.36],
SEQ1:   aggcggTCTCGCTTGATTgggtttctcatgggtctctggcgtttctacggcgcggctctca
        cggactcaggccaggccactcgcag
SEQ2:   gattaattggaattcttcaaaatgtcaggtgtggtacccacag
END


>IDB1074549.162
GB_MAP: IDB1074549 = AX239688.1 (1..1542)
PROD:   not determined
AGEZ:   28
ROI:    117..187  ->  -46..24
AG:     -46, -41, -30, -2, 14, 25,
PPT:   
U2BP:   -23 [3.36], 22 [5.12],
SEQ1:   aggccaggccactcgcaggattaattggaattcttcaaaatgtcag
SEQ2:   gtgtggtacccacagcccctgaacag
END


>IDB1074551.1805
GB_MAP: IDB1074551 = AX239820.1 (1..1892)
PROD:   not determined
AGEZ:   57
ROI:    1741..1827  ->  -65..21
AG:     -65, -63, -59, -2, 3, 22,
PPT:    -45..-35, -29..-23, -16..-6,
U2BP:   -46 [4.37], -34 [4.26],
SEQ1:   agagaaagaaatcaaactaaTCATGCTGCTCatggaTTTTTCCaataaaTTTCTTGTTTTg
        gcag
SEQ2:   gaagaaatgaacactggtattag
END


>IDB1074587.819
GB_MAP: IDB1074587 = AX244948.1 (1..1816)
PROD:   not determined
AGEZ:   15
ROI:    784..829  ->  -36..9
AG:     -36, -24, -17, -2, 4, 10,
PPT:    -12..-5,
U2BP:   1 [3.66],
SEQ1:   agcacatccgcaaggccggaggggTCTTTGTTgcag
SEQ2:   atgagatccag
END


>IDB1074587.872
GB_MAP: IDB1074587 = AX244948.1 (1..1816)
PROD:   not determined
AGEZ:   18
ROI:    829..884  ->  -44..11
AG:     -44, -25, -20, -2, 5, 12,
PPT:   
U2BP:  
SEQ1:   aggttggctttggccgggtaggcaagcacttctgggccttccag
SEQ2:   ctccagggaaaag
END


>IDB1074587.1165
GB_MAP: IDB1074587 = AX244948.1 (1..1816)
PROD:   not determined
AGEZ:   35
ROI:    1104..1207  ->  -62..41
AG:     -62, -49, -37, -2, 37, 42,
PPT:    -21..-12, 11..19,
U2BP:   -53 [7.23], 17 [3.75], 32 [4.94],
SEQ1:   agcttcctgatgcagctcctcgggcagcaaaaaatcaaacaTCCCATCGTCggggatgtca
        g
SEQ2:   gggtgttgggCTCTTCATTggtgtggatctgatcaaagatgag
END


>IDB1074590.848
GB_MAP: IDB1074590 = AX247559.1 (1..3226)
PROD:   not determined
AGEZ:   20
ROI:    769..871  ->  -80..22
AG:     -80, -31, -22, -2, 6, 23,
PPT:    -78..-69, -57..-36, -19..-11,
U2BP:   -8 [3.98], 23 [4.89],
SEQ1:   agTTTGTCCGCCgggtgatgaaaCCACTTCTCTACATCCCATCTCaatcagaattactaga
        TTTTCTCTCaaactacgag
SEQ2:   cctggagtactcgggtactttgag
END


>IDB1074621.819
GB_MAP: IDB1074621 = AX247810.1 (1..993)
PROD:   not determined
AGEZ:   12
ROI:    803..845  ->  -17..25
AG:     -17, -14, -10, -2, 24, 26,
PPT:    5..10,
U2BP:   20 [5.91],
SEQ1:   aggagcgaggggtgcag
SEQ2:   gtggTCTTTTggtgccttaatgaagag
END


>IDB1074656.408
GB_MAP: IDB1074656 = AX247880.1 (1..774)
PROD:   not determined
AGEZ:   64
ROI:    305..420  ->  -104..11
AG:     -104, -66, -10, -2, 1, 12,
PPT:    -95..-78, -32..-11,
U2BP:   -84 [5.27], -66 [5.31], -48 [4],
SEQ1:   agaaccgtgCGCCCTCCCTCACTCTTCgaaacttcctaagtcgaaaccgcctcatgatcac
        acatcatgcggTCATTCTCTTTGTCCTTGTGCCagtcgcacag
SEQ2:   aggctccggggag
END


>IDB1074656.504
GB_MAP: IDB1074656 = AX247880.1 (1..774)
PROD:   not determined
AGEZ:   13
ROI:    459..512  ->  -46..7
AG:     -46, -39, -15, -2, 5, 8,
PPT:    -35..-20,
U2BP:   -39 [3.5], -6 [7.07],
SEQ1:   agaactgagcaCTCCGTTTGTGTCGCTgggcagggttctgattcag
SEQ2:   ctaaagcag
END


>IDB1074658.1704
GB_MAP: IDB1074658 = AX247889.1 (1..2863)
PROD:   not determined
AGEZ:   19
ROI:    1679..1719  ->  -26..14
AG:     -26, -21, -6, -2, 6, 15,
PPT:   
U2BP:  
SEQ1:   agccaagaaactcattcgggaggcag
SEQ2:   ggaacagctttgtcag
END


>IDB1074658.2274
GB_MAP: IDB1074658 = AX247889.1 (1..2863)
PROD:   not determined
AGEZ:   14
ROI:    2259..2324  ->  -16..49
AG:     -16, -13, -6, -2, 28, 50,
PPT:    15..26, 37..49,
U2BP:  
SEQ1:   agcagcctaaagcaag
SEQ2:   ggtaccgccacataCACCTGCTTTCCaaggacggggCCTCACTGTCACCag
END


>IDB1074726.771
GB_MAP: IDB1074726 = AX260334.1 (1..1292)
PROD:   not determined
AGEZ:   50
ROI:    702..794  ->  -70..22
AG:     -70, -54, -52, -2, 20, 23,
PPT:    -48..-39, -18..-3, 3..8, 12..17,
U2BP:   10 [3.93], 19 [3.89],
SEQ1:   agtgactttacatataagagcaTTTCTATATTggatctgcctgaaaccaacaTCCTGTCTT
        ATTTTCCag
SEQ2:   aaTGTTTTgaaTTTATTgaagaag
END


>IDB1074727.1031
GB_MAP: IDB1074727 = AX260340.1 (89..3086)
PROD:   not determined
AGEZ:   14
ROI:    946..1042  ->  -86..10
AG:     -86, -20, -16, -2, 2, 11,
PPT:    -84..-67, -37..-28,
U2BP:   -76 [4.28], -65 [3.1], -48 [3.12], -32 [3.27], 7 [4.7],
SEQ1:   agCCTTGCTTACCTGTTGCCaacattgggccaacccgaattcttcccaaTCTTTATCTTgg
        ctgccagcgagatgtcctcaacaag
SEQ2:   gagctgatgcag
END


>IDB1074728.501
GB_MAP: IDB1074728 = AX260343.1 (1..1114)
PROD:   not determined
AGEZ:   28
ROI:    464..518  ->  -38..16
AG:     -38, -35, -30, 12, 17,
PPT:    -28..-16,
U2BP:  
SEQ1:   agaagtgcagCCTTTGTTATTGCatacattatggaaac
SEQ2:   atttggaatgaagtacag
END


>IDB1074744.495
GB_MAP: IDB1074744 = AX268088.1 (1..2485)
PROD:   not determined
AGEZ:   38
ROI:    448..536  ->  -48..40
AG:     -48, -43, -40, -2, 10, 41,
PPT:    -28..-21, -18..-3, 13..40,
U2BP:  
SEQ1:   agcgcaggaggtcaccatggCTGTTATTggCTCCCTTGCTGTCCCCag
SEQ2:   ctgttccccaggTCACCTCCCCACCTTGCTGCCTGTGTCCag
END


>IDB1074744.647
GB_MAP: IDB1074744 = AX268088.1 (1..2485)
PROD:   not determined
AGEZ:   18
ROI:    626..657  ->  -22..9
AG:     -22, -20, -11, -2, 5, 10,
PPT:    -18..-13,
U2BP:  
SEQ1:   agagTTTTTCgagctcatgaag
SEQ2:   gggcagataag
END


>IDB1074744.1789
GB_MAP: IDB1074744 = AX268088.1 (1..2485)
PROD:   not determined
AGEZ:   45
ROI:    1736..1810  ->  -54..20
AG:     -54, -50, -47, -2, 4, 21,
PPT:    -45..-28,
U2BP:   -26 [6.96], -13 [6.7],
SEQ1:   agggagcagCCTGCCCTGTCTCACGCTgattggctctcctaattttgggtacag
SEQ2:   gtcagttcaccgggacctggag
END


>IDB1074744.2045
GB_MAP: IDB1074744 = AX268088.1 (1..2485)
PROD:   not determined
AGEZ:   24
ROI:    2020..2068  ->  -26..22
AG:     -26, -11, -9, -2, 16, 23,
PPT:   
U2BP:   12 [6.44],
SEQ1:   agcacgattttcccgagagttcacag
SEQ2:   gaatggccttgatgaagatgacag
END


>IDB1074782.1925
GB_MAP: IDB1074782 = AX277638.1 (1..4939)
PROD:   not determined
AGEZ:   14
ROI:    1889..1935  ->  -37..9
AG:     -37, -28, -16, -2, 6, 10,
PPT:   
U2BP:  
SEQ1:   agatcaacaagatataaataaagatgtgggtgtgaag
SEQ2:   acctcagaaag
END


>IDB1074799.478
GB_MAP: IDB1074799 = AX280059.1 (1..1809)
PROD:   not determined
AGEZ:   50
ROI:    424..497  ->  -55..18
AG:     -55, -52, -12, -2, 13, 19,
PPT:    -50..-41,
U2BP:   -39 [3.04],
SEQ1:   agcagCTTCACCATCgacctgccctggggcggctgctaccatgagtggaacacag
SEQ2:   aacactgtatggagttccag
END


>IDB1074799.935
GB_MAP: IDB1074799 = AX280059.1 (1..1809)
PROD:   not determined
AGEZ:   20
ROI:    894..973  ->  -42..37
AG:     -42, -32, -22, -2, 29, 38,
PPT:    4..24,
U2BP:   26 [5],
SEQ1:   agccctgggcagctacaacaagtatcacaacaactgctacag
SEQ2:   ggaCTGCATCGCCCTCTGCTTCCTgaacagtgccaccag
END


>IDB1074828.1538
GB_MAP: IDB1074828 = AX285251.1 (1..4510)
PROD:   not determined
AGEZ:   24
ROI:    1513..1545  ->  -26..6
AG:     -26, -8, -5, -2, 5, 7,
PPT:   
U2BP:   -8 [5.43],
SEQ1:   agtttggcaattaccctaaggagcag
SEQ2:   gtggagag
END


>IDB1074859.1096
GB_MAP: IDB1074859 = AX287608.1 (1..2039)
PROD:   not determined
AGEZ:   23
ROI:    1013..1144  ->  -84..47
AG:     -84, -34, -25, -2, 14, 48,
PPT:    -65..-56, -21..-3, 28..40,
U2BP:   -48 [3.22], -13 [5.15],
SEQ1:   aggacgatgcgggcatgtaCATCTGCCTTggcgccaacaccatgggctacagcttccgcag
        cgCCTTCCTCACCGTGCTGCCag
SEQ2:   acccaaaaccgcaagggccacctgtggCCTCCTCGTCCTCggccactag
END


>IDB1074874.2309
GB_MAP: IDB1074874 = AX298235.1 (1..2540)
PROD:   not determined
AGEZ:   41
ROI:    2235..2348  ->  -75..38
AG:     -75, -71, -43, -2, 29, 39,
PPT:    -35..-26, -21..-3, 2..26,
U2BP:   -24 [6.7], 16 [4.17],
SEQ1:   agccagcccctttggcccctggccaataccccagctctggCTGCCTTCCTaatgCTGTCCT
        CCTGCCCCTTCCag
SEQ2:   gTTACCGCCACATTCACCTGCTGTCCaaagatggcatcag
END


>IDB1074907.2350
GB_MAP: IDB1074907 = AX300922.1 (1..2384)
PROD:   not determined
AGEZ:   30
ROI:    2260..2375  ->  -91..24
AG:     -91, -69, -32, -2, 12, 25,
PPT:    -58..-35, -16..-3,
U2BP:   -80 [3.41], -71 [3.37], -41 [4.21], -33 [3.41], -22 [3.53],
SEQ1:   agaaaattttaaaatttcaaatagattcaacaaTTACATTACTTGCTTTCACATTTTaaag
        gcactttaaaaaaaTCTACTTCTCTTGTag
SEQ2:   gttttgcggctagttggctattcaag
END


>IDB1074963.706
GB_MAP: IDB1074963 = AX306779.1 (1..2681)
PROD:   not determined
AGEZ:   34
ROI:    611..719  ->  -96..12
AG:     -96, -60, -36, -2, 1, 13,
PPT:    -75..-65, -20..-5,
U2BP:   -63 [3.44], -30 [4.96],
SEQ1:   agatggcctatgcgcggcaaaTTTATATCTATaatgagaaaattgtaaatggacacctgca
        gcctaacctggtggaCCTTTGTGCTTCCGTCgcag
SEQ2:   agctggatgataag
END


>IDB1074963.1253
GB_MAP: IDB1074963 = AX306779.1 (1..2681)
PROD:   not determined
AGEZ:   26
ROI:    1204..1276  ->  -50..22
AG:     -50, -39, -28, -2, 21, 23,
PPT:    -22..-6,
U2BP:   -37 [3.85], 15 [3.94],
SEQ1:   aggaacaatacagatccctacaagcgggCCGTGTACTGTATCATTggcag
SEQ2:   atgtgacgtcaccgacaaccagag
END


>IDB1074964.322
GB_MAP: IDB1074964 = AX306781.1 (1..1383)
PROD:   not determined
AGEZ:   17
ROI:    294..346  ->  -29..23
AG:     -29, -19, -10, -2, 12, 24,
PPT:   
U2BP:  
SEQ1:   agattgaattagatctaaaagccacccag
SEQ2:   gccttggtcctagcacccactcgag
END


>IDB1074964.1074
GB_MAP: IDB1074964 = AX306781.1 (1..1383)
PROD:   not determined
AGEZ:   28
ROI:    1032..1102  ->  -43..27
AG:     -43, -40, -30, -2, 17, 28,
PPT:    -37..-31, -15..-6,
U2BP:   -16 [4.46], -4 [3.42],
SEQ1:   agcaggTTTCTTTagtcatcaactatgaCCTTCCCACCaacag
SEQ2:   ggaaaactatatccacagaatcggtcgag
END


>IDB1074964.1092
GB_MAP: IDB1074964 = AX306781.1 (1..1383)
PROD:   not determined
AGEZ:   18
ROI:    1035..1123  ->  -58..30
AG:     -58, -48, -20, -2, 10, 31,
PPT:    -55..-49, -33..-24,
U2BP:   -34 [4.46], -22 [3.42],
SEQ1:   aggTTTCTTTagtcatcaactatgaCCTTCCCACCaacagggaaaactatatccacag
SEQ2:   aatcggtcgaggtggacggtttggccgtaaag
END


>IDB1074965.234
GB_MAP: IDB1074965 = AX306782.1 (1..1318)
PROD:   not determined
AGEZ:   13
ROI:    202..248  ->  -33..13
AG:     -33, -15, -4, -2, 9, 14,
PPT:   
U2BP:   -18 [5.1], -4 [3.5],
SEQ1:   agtgcgatgtggctgaccagcaacaactgagag
SEQ2:   acacttttagaaaag
END


>IDB1074973.2474
GB_MAP: IDB1074973 = AX316207.1 (1..3920)
PROD:   not determined
AGEZ:   na
ROI:    2464..2496  ->  -11..21
AG:     -11, -7, -5, 13, 22,
PPT:    -1..9,
U2BP:  
SEQ1:   agggagagaaC
SEQ2:   CTCCTCTTCaatagtatttgaag
END


>IDB1074976.356
GB_MAP: IDB1074976 = AX318080.1 (1..510)
PROD:   not determined
AGEZ:   30
ROI:    312..367  ->  -45..10
AG:     -45, -40, -32, -2, 7, 11,
PPT:    -22..-3,
U2BP:  
SEQ1:   agcttagtacacaagactcccaaTTACTATTTTCTTCCTTCCCag
SEQ2:   ctcttcaggcag
END


>IDB1074996.621
GB_MAP: IDB1074996 = AX319616.1 (1..2284)
PROD:   not determined
AGEZ:   16
ROI:    582..628  ->  -40..6
AG:     -40, -18, -8, 4, 7,
PPT:    -32..-21,
U2BP:  
SEQ1:   agtgttggCCATTGCCACCCaaaggtgaatgcagtggcac
SEQ2:   aaaagcag
END


>IDB1075004.2480
GB_MAP: IDB1075004 = AX319781.1 (1..3448)
PROD:   not determined
AGEZ:   18
ROI:    2452..2495  ->  -29..14
AG:     -29, -20, -4, -2, 9, 15,
PPT:    -15..-5,
U2BP:  
SEQ1:   agcccctacagggaCCTCTTCTCCCagag
SEQ2:   gatcctggagctgcag
END


>IDB1075020.825
GB_MAP: IDB1075020 = AX320636.1 (1..2660)
PROD:   not determined
AGEZ:   12
ROI:    796..854  ->  -30..28
AG:     -30, -14, -6, -2, 18, 29,
PPT:   
U2BP:   14 [3.08],
SEQ1:   aggtggccttctgcggagccccggaggaag
SEQ2:   ggcgtgcccttcgacggagcctggcgggag
END


>IDB1075020.1455
GB_MAP: IDB1075020 = AX320636.1 (1..2660)
PROD:   not determined
AGEZ:   18
ROI:    1399..1468  ->  -57..12
AG:     -57, -22, -20, -2, 10, 13,
PPT:   
U2BP:  
SEQ1:   aggtgggcactgtctggatcaacgcccacggcctcagagacccttcggtgcccacag
SEQ2:   gcggctgcaaggag
END


>IDB1075030.342
GB_MAP: IDB1075030 = AX320719.1 (1..1480)
PROD:   not determined
AGEZ:   19
ROI:    280..382  ->  -63..39
AG:     -63, -45, -21, -2, 5, 40,
PPT:    -59..-49, -40..-29, 24..39,
U2BP:   -12 [4.09], 31 [5.91],
SEQ1:   aggaTTTGCTGCTCTggaagatgCACCCGCTTCCTgggacccagctgcttgatgttgctgg
        ag
SEQ2:   gcacaggtgacattgcattccggTTCCTTAATTATGTTCag
END


>IDB1075030.509
GB_MAP: IDB1075030 = AX320719.1 (1..1480)
PROD:   not determined
AGEZ:   35
ROI:    463..520  ->  -47..10
AG:     -47, -40, -37, 8, 11,
PPT:   
U2BP:  
SEQ1:   agaatgaagaagattccttgggcgggtctcgtgtcgtggtgtgtgac
SEQ2:   atcaacaaggag
END


>IDB1075044.304
GB_MAP: IDB1075044 = AX323363.1 (1..1308)
PROD:   not determined
AGEZ:   16
ROI:    287..315  ->  -18..10
AG:     -18, -10, -7, -2, 2, 11,
PPT:   
U2BP:  
SEQ1:   agctgggaagcagtgaag
SEQ2:   gagctctccaag
END


>IDB1075052.1178
GB_MAP: IDB1075052 = AX327170.1 (1..1482)
PROD:   not determined
AGEZ:   29
ROI:    1148..1205  ->  -31..26
AG:     -31, -11, -8, -2, 14, 27,
PPT:    -25..-12,
U2BP:   -26 [4.67], 7 [5.09], 16 [4.05],
SEQ1:   agctaaCCATACCATCTCCCaggagtgcaag
SEQ2:   aacctgatcctccagatgctacgccaag
END


>IDB1075054.1239
GB_MAP: IDB1075054 = AX327336.1 (1..2443)
PROD:   not determined
AGEZ:   14
ROI:    1204..1273  ->  -36..33
AG:     -36, -24, -16, -2, 15, 34,
PPT:   
U2BP:   -6 [3.97], 9 [3.37],
SEQ1:   agccgggcaccgaggcccggagacactatgatgaag
SEQ2:   gcgttcggatgggcagcctggggctgttcctgcag
END


>IDB1075065.1896
GB_MAP: IDB1075065 = AX328009.1 (1..2302)
PROD:   not determined
AGEZ:   36
ROI:    1807..1909  ->  -90..12
AG:     -90, -52, -38, -2, 9, 13,
PPT:    -80..-66, -27..-17, -12..-5,
U2BP:   -19 [6.32], -4 [3.55],
SEQ1:   aggaaaaataCTTTCTTTTTCTATTggaaatggttacaagttatactccaaaagatatttg
        aaTTATCTTGATTggaaTGTTATTCatag
SEQ2:   gaaataacaggaag
END


>IDB1075080.280
GB_MAP: IDB1075080 = AX338114.1 (1..1327)
PROD:   not determined
AGEZ:   30
ROI:    236..291  ->  -45..10
AG:     -45, -32, -5, -2, 8, 11,
PPT:   
U2BP:  
SEQ1:   agcggctccttcaagattcggggcattgggcatttctgccaggag
SEQ2:   atggccaagaag
END


>IDB1075083.1161
GB_MAP: IDB1075083 = AX338949.1 (1..2343)
PROD:   not determined
AGEZ:   20
ROI:    1124..1247  ->  -38..85
AG:     -38, -27, -22, -2, 41, 86,
PPT:    1..15, 62..75,
U2BP:   -27 [5.68], 7 [4.26], 32 [6.84], 35 [4.11],
SEQ1:   aggtgattctgagtggaggtgccatcaactctccacag
SEQ2:   CTGCTCATGCTCTCTggcatcgggaatgctgatgacctcaagaaactgggcatccctgtgg
        TGTGCCACCTACCTggggttggccag
END


>IDB1075092.245
GB_MAP: IDB1075092 = AX342009.1 (1..4536)
PROD:   not determined
AGEZ:   37
ROI:    188..258  ->  -58..12
AG:     -58, -54, -39, -2, 4, 13,
PPT:    -18..-5,
U2BP:   -20 [5.12],
SEQ1:   aggaagctggggggtgcggaggccacactgggtccctgaaCCCCCTGCTTGGTTacag
SEQ2:   tgcagctcctcaag
END


>IDB1075092.1420
GB_MAP: IDB1075092 = AX342009.1 (1..4536)
PROD:   not determined
AGEZ:   25
ROI:    1356..1469  ->  -65..48
AG:     -65, -47, -27, -2, 2, 49,
PPT:   
U2BP:   -27 [5.57], 17 [4.14],
SEQ1:   aggcgggccgcggcgcggaggccttcccggccacgctgagccctggccgcaccgcacgcct
        gcag
SEQ2:   gagctgtgcgcccccgacggcgcgcccccgggcgtggttccggtgctcag
END


>IDB1075092.2862
GB_MAP: IDB1075092 = AX342009.1 (1..4536)
PROD:   not determined
AGEZ:   23
ROI:    2817..2877  ->  -46..14
AG:     -46, -40, -25, -2, 12, 15,
PPT:    -17..-3,
U2BP:   -2 [3.39],
SEQ1:   agggtgagggccccgggcccgagacacggCTCTCCACCTCCCTCag
SEQ2:   tggcctcaacgagaag
END


>IDB1075092.3447
GB_MAP: IDB1075092 = AX342009.1 (1..4536)
PROD:   not determined
AGEZ:   14
ROI:    3420..3456  ->  -28..8
AG:     -28, -19, -16, -2, 6, 9,
PPT:    -14..-5,
U2BP:   -22 [5.33],
SEQ1:   agtctgacgaggagCTCCGCTGCTacag
SEQ2:   cgtccaggag
END


>IDB1075093.70
GB_MAP: IDB1075093 = AX342026.1 (1..2469)
PROD:   not determined
AGEZ:   14
ROI:    50..111  ->  -21..40
AG:     -21, -18, -16, -2, 38, 41,
PPT:    -14..-6, 30..36,
U2BP:   13 [3.97], 19 [4.61],
SEQ1:   agcagagTGTTCGTGTgaaag
SEQ2:   atggatactatgatgctgaatgtgcggaaTCTGTTTgagcag
END


>IDB1075093.1114
GB_MAP: IDB1075093 = AX342026.1 (1..2469)
PROD:   not determined
AGEZ:   23
ROI:    1090..1140  ->  -25..25
AG:     -25, -11, -4, -2, 12, 26,
PPT:    15..25,
U2BP:  
SEQ1:   aggaacacctgtcaagattggagag
SEQ2:   ggaatgctggcagaCTTTGTGTCCCag
END


>IDB1075145.568
GB_MAP: IDB1075145 = AX349357.1 (1..825)
PROD:   not determined
AGEZ:   18
ROI:    546..600  ->  -23..31
AG:     -23, -20, -11, -2, 17, 32,
PPT:    19..31,
U2BP:  
SEQ1:   agcagtctgtggagcttttgcag
SEQ2:   gtggatttgccgctgcagTCACCACCCCTCTag
END


>IDB1075146.806
GB_MAP: IDB1075146 = AX350304.1 (1..1489)
PROD:   not determined
AGEZ:   27
ROI:    759..820  ->  -48..13
AG:     -48, -42, -29, -2, 1, 14,
PPT:    -39..-30, -27..-12,
U2BP:   -40 [3.85], -21 [3.39], 14 [5.8],
SEQ1:   aggtacagaTTCTTGTATTagCCCTTTATCTCTTGCTgggttttccag
SEQ2:   agcccgggctctgag
END


>IDB1075189.2199
GB_MAP: IDB1075189 = AX354793.1 (1..3143)
PROD:   not determined
AGEZ:   39
ROI:    2135..2226  ->  -65..26
AG:     -65, -50, -41, -2, 5, 27,
PPT:    -36..-13,
U2BP:   -56 [4], -18 [3.36], -2 [3.26],
SEQ1:   agcctcatgatctacagcctggaaagaaaTATCCTACTGTGCTGTTCATATATggtggtcc
        tcag
SEQ2:   gtgcagttggtgaataatcggtttaaag
END


>IDB1075206.76
GB_MAP: IDB1075206 = AX356164.1 (1..1475)
PROD:   not determined
AGEZ:   14
ROI:    3..129  ->  -74..52
AG:     -74, -23, -16, -2, 19, 53,
PPT:    -62..-53, -38..-26, 24..36, 39..47,
U2BP:   38 [7.52],
SEQ1:   agcttgcccacgCACCCCACTCggcgtcgcgcggcgTGCCCTGCTTGTCacaggtgggagg
        ctggaactatcag
SEQ2:   aatcatggtgtcatggaaagggaTTTACTTTATACTgaCTCTGTTTTggggaag
END


>IDB1075206.591
GB_MAP: IDB1075206 = AX356164.1 (1..1475)
PROD:   not determined
AGEZ:   15
ROI:    515..601  ->  -77..9
AG:     -77, -20, -17, -2, 6, 10,
PPT:    -69..-56, -34..-21,
U2BP:   -66 [3.89], -54 [4.01], -48 [4.05], -44 [3.42], -28 [4.65],
        -9 [4.8],
SEQ1:   agacatgaTTGATTACTTTTGTgatattcacgaaccacttcaaCTCCTCATATTCCCagaa
        gggactgatctcacag
SEQ2:   aaaacagcaag
END


>IDB1075219.657
GB_MAP: IDB1075219 = AX357485.1 (1..2577)
PROD:   not determined
AGEZ:   16
ROI:    638..702  ->  -20..44
AG:     -20, -18, -4, -2, 31, 45,
PPT:   
U2BP:   10 [3.52], 17 [3.6],
SEQ1:   agagacatgggtataaagag
SEQ2:   cacatccaaatccataatggctgctgctggagtacctgttgtggag
END


>IDB1075242.1924
GB_MAP: IDB1075242 = AX359701.1 (44..3185)
PROD:   not determined
AGEZ:   29
ROI:    1894..1957  ->  -31..32
AG:     -31, -10, -7, -2, 27, 33,
PPT:    -29..-11, 3..20,
U2BP:   23 [3.64], 33 [3.21],
SEQ1:   agCTCTATGCCATTCGCACCCaggagtacag
SEQ2:   caTCTTTGCCCCCCTCTCCCggatggaggctgag
END


>IDB1075242.2541
GB_MAP: IDB1075242 = AX359701.1 (44..3185)
PROD:   not determined
AGEZ:   20
ROI:    2493..2558  ->  -49..16
AG:     -49, -35, -22, -2, 2, 17,
PPT:   
U2BP:   -11 [3.23],
SEQ1:   agcctggggcccccaggaccaacccggagcccccctggaccccacacag
SEQ2:   cagtcctggccctggaag
END


>IDB1075242.3097
GB_MAP: IDB1075242 = AX359701.1 (44..3185)
PROD:   not determined
AGEZ:   28
ROI:    3049..3116  ->  -49..18
AG:     -49, -38, -30, -2, 17, 19,
PPT:    -27..-17,
U2BP:   -30 [3.7],
SEQ1:   aggatttgggcagaacctgaggTTTTGCCATCCacaatccctcctacag
SEQ2:   ggcctggctcacaaaaagag
END


>IDB1075267.652
GB_MAP: IDB1075267 = AX363991.1 (1..1872)
PROD:   not determined
AGEZ:   23
ROI:    585..690  ->  -68..37
AG:     -68, -43, -25, -2, 28, 38,
PPT:    -64..-53, -11..-3, 2..8,
U2BP:   -51 [6.29], -7 [3.56],
SEQ1:   aggaTTGTCTTTTCTTaacctgggaagtggaaccggatatttaagtacaatggtgggCTTA
        ATTTTag
SEQ2:   gTCCTTTTggaataaatcatgggattgagcttcattcag
END


>IDB1075315.128
GB_MAP: IDB1075315 = AX369432.1 (1..862)
PROD:   not determined
AGEZ:   54
ROI:    73..151  ->  -56..22
AG:     -56, -10, -8, -2, 6, 23,
PPT:    -40..-11,
U2BP:   -21 [4.36],
SEQ1:   aggggatttctcaaaaTCACCCCCGCGCTTCCTTCACTCCTTCCTTagagccggag
SEQ2:   cgcgcagggaccatgtcggcggag
END


>IDB1075318.913
GB_MAP: IDB1075318 = AX370365.1 (1..2127)
PROD:   not determined
AGEZ:   34
ROI:    854..925  ->  -60..11
AG:     -60, -53, -36, -2, 4, 12,
PPT:   
U2BP:   -42 [4.13], -36 [5.31],
SEQ1:   aggccaaagaccactgtgatcctaaggtgctctgcataatcaaccctgggaaccccacag
SEQ2:   gccaggtacaaag
END


>IDB1075332.8887
GB_MAP: IDB1075332 = AX374891.1 (1..10043)
PROD:   not determined
AGEZ:   15
ROI:    8856..8924  ->  -32..36
AG:     -32, -29, -17, -2, 8, 37,
PPT:    11..23,
U2BP:   -24 [3.27], -9 [4.27], 10 [3.89],
SEQ1:   agaagttaatgaaacagttactaaaactccag
SEQ2:   ttccttcagaTGTCTTTTTCGTCaattcactgtggaag
END


>IDB1075338.1941
GB_MAP: IDB1075338 = AX375155.1 (102..4351)
PROD:   not determined
AGEZ:   24
ROI:    1863..1958  ->  -79..16
AG:     -79, -56, -26, -2, 3, 17,
PPT:    -73..-63, -17..-5,
U2BP:   -61 [4.31], 10 [4.8],
SEQ1:   agaacgTTTCCTCTTCTaaataaagttggtgtaaacaacactgtcacaaccacagccggaa
        aTGTCATTTCTGTCatag
SEQ2:   gaagtactgaaacaacag
END


>IDB1075547.408
GB_MAP: IDB1075547 = AX380741.1 (1..822)
PROD:   not determined
AGEZ:   18
ROI:    363..431  ->  -46..22
AG:     -46, -24, -20, -2, 9, 23,
PPT:    -44..-25,
U2BP:   19 [4.24],
SEQ1:   agCTTTCCTGCCTCCTGCTATCagcaaggggttggtggccattcag
SEQ2:   ctcacccgagaattcttcaccaag
END


>IDB1075567.2534
GB_MAP: IDB1075567 = AX382070.1 (1..3135)
PROD:   not determined
AGEZ:   23
ROI:    2481..2601  ->  -54..66
AG:     -54, -25, -7, -2, 25, 67,
PPT:    44..61,
U2BP:   -25 [3.39],
SEQ1:   agggccgcggctcctcttgcggctccctcagctccctgggctccggcagcgaag
SEQ2:   ccggcggcgcccccggccccgcggagccgctggacgactggggTCCGCTCTTCCGCACCCT
        ggccgag
END


>IDB1075588.111
GB_MAP: IDB1075588 = AX392119.1 (1..1918)
PROD:   not determined
AGEZ:   31
ROI:    54..157  ->  -58..45
AG:     -58, -41, -33, -2, 32, 46,
PPT:    -24..-4, 9..20, 35..44,
U2BP:   -15 [4.5], -9 [4.47], 8 [3.23], 14 [4.21], 46 [4.89],
SEQ1:   aggcaactgcaacgcgcagcgtgccagtgcccaaCTCATTCTCATACTTACTCCCaag
SEQ2:   cccctggaCTTTCACCTTCTgggaaaacaacagaTTATGCCTTTgag
END


>IDB1075588.158
GB_MAP: IDB1075588 = AX392119.1 (1..1918)
PROD:   not determined
AGEZ:   14
ROI:    79..185  ->  -80..26
AG:     -80, -49, -16, -2, 19, 27,
PPT:    -71..-51, -39..-28, -13..-4,
U2BP:   -62 [4.5], -56 [4.47], -40 [3.23], -34 [4.21], -2 [4.89],
        14 [3.37],
SEQ1:   agtgcccaaCTCATTCTCATACTTACTCCCaagcccctggaCTTTCACCTTCTgggaaaac
        aacagaTTATGCCTTTgag
SEQ2:   atggctgtttcaaatattagatatggag
END


>IDB1075601.2014
GB_MAP: IDB1075601 = AX392465.1 (1..4481)
PROD:   not determined
AGEZ:   39
ROI:    1939..2036  ->  -76..21
AG:     -76, -41, -5, -2, 9, 22,
PPT:    -73..-52, -39..-20,
U2BP:   -51 [4.26], -17 [3.23],
SEQ1:   agaCCCCCGTCTCACCCCTCTGCTCatggttctccagCTCCTGTCTCTACTATGCCTaaac
        gcatgtcttcagaag
SEQ2:   ggcctccaaggatgtccccaaag
END


>IDB1075601.2394
GB_MAP: IDB1075601 = AX392465.1 (1..4481)
PROD:   not determined
AGEZ:   20
ROI:    2371..2407  ->  -24..12
AG:     -24, -22, -6, -2, 6, 13,
PPT:    -20..-7,
U2BP:  
SEQ1:   agagCTGTTACCCCTTCTagtgag
SEQ2:   gctaaagattccag
END


>IDB1075601.4072
GB_MAP: IDB1075601 = AX392465.1 (1..4481)
PROD:   not determined
AGEZ:   30
ROI:    4019..4091  ->  -54..18
AG:     -54, -44, -32, -2, 5, 19,
PPT:    -28..-15,
U2BP:   -37 [3.11], 17 [3.42],
SEQ1:   agcccattccagtctcgacaacagcgCATTTCCCCTATATgacgcacccttcag
SEQ2:   tacaagcccaccaccaacag
END


>IDB1075627.590
GB_MAP: IDB1075627 = AX392993.1 (1..1507)
PROD:   not determined
AGEZ:   15
ROI:    540..617  ->  -51..26
AG:     -51, -36, -17, -2, 17, 27,
PPT:    -49..-37, -34..-19, 6..15,
U2BP:   -22 [5.27],
SEQ1:   agCTACCTGCCGCCCagCCTGCCGCCCTCACTCgagcggctccacctgcag
SEQ2:   aacaaTCTCATCTCCaaggtgccccgag
END


>IDB1075637.2059
GB_MAP: IDB1075637 = AX394539.1 (73..3406)
PROD:   not determined
AGEZ:   106
ROI:    1943..2084  ->  -117..24
AG:     -117, -113, -108, -2, 6, 25,
PPT:    -95..-84,
U2BP:   -82 [7.65], -22 [7.19],
SEQ1:   agtcagtgtagtgcccaaaacaTCTGCTTCCACTgactccccctggatgggtctcgcaaaa
        tatgcctggtctgggtatgtgatcgaatgtcctaactgtggcgtggtctatcgtag
SEQ2:   tcggcagtactggtttggaaaccaag
END


>IDB1075650.366
GB_MAP: IDB1075650 = AX395018.1 (1..1847)
PROD:   not determined
AGEZ:   17
ROI:    314..414  ->  -53..47
AG:     -53, -28, -19, -2, 21, 48,
PPT:    3..12,
U2BP:   -32 [5.39], 13 [3.73], 17 [3.33], 35 [4.41],
SEQ1:   aggccggtgctcttgcaactgacgcagtcactgcagcactggtggaacttgag
SEQ2:   gaTTCTCCTTTTacaaatgcaggaatgggatctaatctaaatctgttag
END


>IDB1075697.390
GB_MAP: IDB1075697 = AX399833.1 (1..1255)
PROD:   not determined
AGEZ:   19
ROI:    340..418  ->  -51..27
AG:     -51, -45, -21, -2, 19, 28,
PPT:    -43..-22,
U2BP:   -13 [4.84], 6 [4.84], 9 [4.11],
SEQ1:   agatcgagTTCACTCCCCATGTCCCACTTCaggttctgaaaaaaaaaaaag
SEQ2:   gtctgatgaccctgtcgaagatgataaag
END


>IDB1075701.278
GB_MAP: IDB1075701 = AX399837.1 (1..1037)
PROD:   not determined
AGEZ:   14
ROI:    263..301  ->  -16..22
AG:     -16, -11, -8, -2, 6, 23,
PPT:   
U2BP:   1 [4.01],
SEQ1:   aggacaggagcctcag
SEQ2:   atgaaagaaacaatcatgaaccag
END


>IDB1075708.583
GB_MAP: IDB1075708 = AX399844.1 (1..970)
PROD:   not determined
AGEZ:   35
ROI:    513..639  ->  -71..55
AG:     -71, -37, -11, -2, 14, 56,
PPT:    -67..-59,
U2BP:   -2 [3.21], 47 [3.23],
SEQ1:   aggaTATCTATGTgatgccggaatatcggggtcaagggattggttccaaaataatcaaaaa
        ggtggctgag
SEQ2:   gtggccttggataagggctgctcccaattccgcctggccgtcctggactggaaccag
END


>IDB1075714.256
GB_MAP: IDB1075714 = AX399850.1 (1..1732)
PROD:   not determined
AGEZ:   14
ROI:    212..310  ->  -45..53
AG:     -45, -16, -11, -2, 11, 54,
PPT:    -29..-19, 23..37, 43..53,
U2BP:   -2 [4.52], 11 [3.19], 20 [3.42],
SEQ1:   agcgtgacggctggcaTCATCATTGTTggagatgagatccttaag
SEQ2:   ggacacactcaggacaccaacaCCTTCTTTCTGTGCCggacaCTGCGCTCCCTag
END


>IDB1075714.1021
GB_MAP: IDB1075714 = AX399850.1 (1..1732)
PROD:   not determined
AGEZ:   20
ROI:    971..1038  ->  -51..16
AG:     -51, -47, -22, -2, 6, 17,
PPT:    -18..-11,
U2BP:   -34 [3.82], -26 [4.73],
SEQ1:   agtgaggctgtatacaaactcgctgaatcagggTCTTCTTTggggaaaaag
SEQ2:   gtggcaggtgccctacag
END


>IDB1075715.105
GB_MAP: IDB1075715 = AX399851.1 (1..1004)
PROD:   not determined
AGEZ:   41
ROI:    63..134  ->  -43..28
AG:     -43, -12, -5, -2, 17, 29,
PPT:    -30..-16, 20..28,
U2BP:   25 [3.36],
SEQ1:   aggcggcgcggggTGTCCTGTCCTCGCCatgaggccgcagcag
SEQ2:   gcgccggtgtccggaaaggTGTTCATTCag
END


>IDB1075735.902
GB_MAP: IDB1075735 = AX399871.1 (1..3468)
PROD:   not determined
AGEZ:   22
ROI:    863..924  ->  -40..21
AG:     -40, -37, -24, -2, 10, 22,
PPT:    -22..-5,
U2BP:   -30 [7.07], -4 [3.69], 1 [4.35], 9 [4.4], 22 [5.76],
SEQ1:   agaagttctgattaccagTTTCCATCCTCTCCATTTacag
SEQ2:   acacactaaagggcaccactgag
END


>IDB1075771.1329
GB_MAP: IDB1075771 = AX399907.1 (1..1625)
PROD:   not determined
AGEZ:   32
ROI:    1281..1355  ->  -49..25
AG:     -49, -44, -34, -2, 9, 26,
PPT:    -31..-3,
U2BP:  
SEQ1:   agaacagccggctgcaggCCCTACCCTGCTCCCACATCTTCCACCTCag
SEQ2:   gtgcctgcagaacaacgggacccggag
END


>IDB1075811.411
GB_MAP: IDB1075811 = AX399948.1 (5..1778)
PROD:   not determined
AGEZ:   12
ROI:    398..417  ->  -14..5
AG:     -14, -8, -6, -2, 1, 6,
PPT:   
U2BP:  
SEQ1:   agggcaagaggaag
SEQ2:   agttcag
END


>IDB1075811.1044
GB_MAP: IDB1075811 = AX399948.1 (5..1778)
PROD:   not determined
AGEZ:   19
ROI:    1019..1060  ->  -26..15
AG:     -26, -21, -12, -2, 9, 16,
PPT:   
U2BP:   -15 [3.7], 1 [3.85], 13 [4.06],
SEQ1:   agccaaggttgatgagaattatacag
SEQ2:   atgcgctcagtaaccag
END


>IDB1075811.1163
GB_MAP: IDB1075811 = AX399948.1 (5..1778)
PROD:   not determined
AGEZ:   51
ROI:    1108..1174  ->  -56..10
AG:     -56, -53, -7, -2, 3, 11,
PPT:   
U2BP:   -33 [4.13], -11 [3.22],
SEQ1:   aggagtcctgtcgtgcggccatgatgtgtgccatggccaacgccaacaaagcgcag
SEQ2:   gcagctgtgcag
END


>IDB1075814.238
GB_MAP: IDB1075814 = AX399951.1 (1..537)
PROD:   not determined
AGEZ:   20
ROI:    196..277  ->  -43..38
AG:     -43, -39, -22, -2, 10, 39,
PPT:    -12..-5,
U2BP:   -13 [7.56], -7 [3.71], 39 [5.83],
SEQ1:   aggcagcgcctggcactcaacagccttctgaCTTTCATTgcag
SEQ2:   tggtcgccgagtttgggcggattgctgtggaattcctgag
END


>IDB1075818.453
GB_MAP: IDB1075818 = AX399955.1 (1..1472)
PROD:   not determined
AGEZ:   13
ROI:    399..464  ->  -55..10
AG:     -55, -28, -15, -2, 4, 11,
PPT:   
U2BP:  
SEQ1:   agtcatccgggccctggggccgcctccaggggtacgtcgaaggccttgtgaacag
SEQ2:   atcagcccggag
END


>IDB1075831.610
GB_MAP: IDB1075831 = AX399968.1 (1..1810)
PROD:   not determined
AGEZ:   15
ROI:    583..651  ->  -28..40
AG:     -28, -17, -11, -2, 26, 41,
PPT:    3..18,
U2BP:   -9 [4.51], 12 [4.24], 35 [7.33], 41 [3.19],
SEQ1:   agccatgcatcagtctcagaccatggag
SEQ2:   ggCTGCTCTTCACCTATCgtggtgaagtttgctgacactcag
END


>IDB1075837.264
GB_MAP: IDB1075837 = AX399974.1 (99..1665)
PROD:   not determined
AGEZ:   30
ROI:    185..275  ->  -80..10
AG:     -80, -63, -32, -2, 5, 11,
PPT:    -24..-3,
U2BP:   -2 [3.26],
SEQ1:   aggccgcgggcgggctcagggcatggggccgcggttctggggcggccgagcccgngCTCCT
        GCGCCTTCCCCTTCCTCag
SEQ2:   gcccagcccgag
END


>IDB1075849.306
GB_MAP: IDB1075849 = AX399986.1 (1..1723)
PROD:   not determined
AGEZ:   na
ROI:    294..322  ->  -13..15
AG:     -13, -8, -5, -2, 12, 16,
PPT:    2..9,
U2BP:   11 [4.61],
SEQ1:   agtccagcagcag
SEQ2:   gTGTTTGCTgaagacag
END


>IDB1075854.3388
GB_MAP: IDB1075854 = AX399991.1 (1..3426)
PROD:   not determined
AGEZ:   na
ROI:    3376..3419  ->  -13..30
AG:     -13, -7, -5, -2, 31,
PPT:    2..30,
U2BP:   10 [5.79],
SEQ1:   agctcaagagcag
SEQ2:   gCCGTCTTAATTATTCCTTTCTGTACCCCTag
END


>IDB1075858.1056
GB_MAP: IDB1075858 = AX399995.1 (169..1429)
PROD:   not determined
AGEZ:   21
ROI:    1003..1096  ->  -54..39
AG:     -54, -40, -23, -2, 36, 40,
PPT:    -37..-28, 3..15,
U2BP:   -26 [6.81], 13 [3.75],
SEQ1:   aggtgggtgcccaaaggCTGCCTTCTTgaccagaacctgctgtgcgcttcacag
SEQ2:   aaCCTCCTCTTCATTggaaatgctgggcacattgcagtcag
END


>IDB1075858.1137
GB_MAP: IDB1075858 = AX399995.1 (169..1429)
PROD:   not determined
AGEZ:   14
ROI:    1122..1173  ->  -16..35
AG:     -16, -13, -4, -2, 26, 36,
PPT:   
U2BP:   17 [3.78], 26 [3.39],
SEQ1:   agtagaacccccagag
SEQ2:   gccccgccggttggtgatcaccctcaggtcctgccag
END


>IDB1075881.295
GB_MAP: IDB1075881 = AX400019.1 (1..704)
PROD:   not determined
AGEZ:   15
ROI:    271..327  ->  -25..31
AG:     -25, -17, -4, -2, 12, 32,
PPT:   
U2BP:  
SEQ1:   agccttccagtgggtgggaaaagag
SEQ2:   gcgtgcctatcagtggccattctgtgaacacag
END


>IDB1075881.381
GB_MAP: IDB1075881 = AX400019.1 (1..704)
PROD:   not determined
AGEZ:   22
ROI:    354..401  ->  -28..19
AG:     -28, -24, -7, -2, 14, 20,
PPT:   
U2BP:   -15 [3.93], -8 [3.69],
SEQ1:   agatagtccaatgatccttaaagttcag
SEQ2:   gcgtgtgggttggagccaaag
END


>IDB1075887.950
GB_MAP: IDB1075887 = AX400025.1 (1..1041)
PROD:   not determined
AGEZ:   21
ROI:    878..980  ->  -73..29
AG:     -73, -27, -23, 6, 30,
PPT:    -50..-29, -20..-1, 9..21,
U2BP:   -34 [3.59], -27 [5.15], -10 [5.91], 25 [4.5],
SEQ1:   agaatactgtatcaacgaactggTTGCTTTTTGTTTTTCATTTCTaagaaagaTTATGCCT
        TAATTATTTCAC
SEQ2:   atatgaggTTTATTATGCTTCatgacataag
END


>IDB1075889.3380
GB_MAP: IDB1075889 = AX400027.1 (1..3519)
PROD:   not determined
AGEZ:   36
ROI:    3317..3405  ->  -64..24
AG:     -64, -58, -38, -2, 18, 25,
PPT:    -52..-42, -29..-20, -13..-3,
U2BP:   -32 [4.42], -18 [5.4], 11 [3.1], 18 [4.01],
SEQ1:   agtaacagaaaaTTTGTTTCCCCaaaagtttgacaTTTTCTTGTTaatacaCGTTTCATTT
        Cag
SEQ2:   tacgatgccaactgttaagcctgcag
END


>IDB1075898.210
GB_MAP: IDB1075898 = AX400036.1 (1..1403)
PROD:   not determined
AGEZ:   19
ROI:    169..240  ->  -42..29
AG:     -42, -24, -21, -2, 16, 30,
PPT:    -40..-31, -14..-5,
U2BP:   -4 [3.75], 15 [4.84],
SEQ1:   agCCTTTGCCCTggttccagcagatgggTTGTCTCTTCatag
SEQ2:   tctatgcatttctgaagaccccacggtgaag
END


>IDB1075898.554
GB_MAP: IDB1075898 = AX400036.1 (1..1403)
PROD:   not determined
AGEZ:   20
ROI:    503..573  ->  -52..18
AG:     -52, -47, -22, -2, 6, 19,
PPT:    -31..-24, -18..-3,
U2BP:   -40 [3.45], -26 [3.79], -22 [4.73], 15 [3.13],
SEQ1:   aggacagcaccgatgtccacgTGCTTATTgaggaTCACCGCATTGTGTTCag
SEQ2:   ctgcaagaatgccgatggag
END


>IDB1075900.883
GB_MAP: IDB1075900 = AX400038.1 (1..1504)
PROD:   not determined
AGEZ:   23
ROI:    842..1002  ->  -42..118
AG:     -42, -36, -25, -2, 105, 119,
PPT:    -23..-11, 9..24, 30..46, 62..72, 75..93,
U2BP:   -36 [3.6], 56 [4.39], 74 [7.69],
SEQ1:   agcctgagccgcggcccagTCTCGCCGCTCGTgcgcttccag
SEQ2:   ctgcccaaTGTGCTGTTCGCCTACgcgcaTACTCTCGCCCTGTATCacggcggtgacgacg
        CGCTGCTCTCTgaCTTCTGTGCCACACTGCTCggcgtttccggagccctgggtgcccag
END


>IDB1075905.992
GB_MAP: IDB1075905 = AX400043.1 (1..2560)
PROD:   not determined
AGEZ:   25
ROI:    944..1045  ->  -49..52
AG:     -49, -27, -10, -2, 21, 53,
PPT:    -40..-29, -22..-11, 2..12, 40..50,
U2BP:   -41 [4.01], -27 [5.8], 23 [4.66],
SEQ1:   agtttgtgaTTTCCACTCTCTgagtggCTTCACTTCATCaggggtcaag
SEQ2:   gTGTCCATCTATgcatccccagacaaacggaatcaaacaCATTATGCTTTgcag
END


>IDB1075915.194
GB_MAP: IDB1075915 = AX400053.1 (1..835)
PROD:   not determined
AGEZ:   17
ROI:    149..197  ->  -46..2
AG:     -46, -19, -13, -2, 1, 3,
PPT:   
U2BP:  
SEQ1:   aggcctggccatgcccgggcccccactaggcccagtgctgggtcag
SEQ2:   agag
END


>IDB1075928.4139
GB_MAP: IDB1075928 = AX400066.1 (1..4435)
PROD:   not determined
AGEZ:   19
ROI:    4104..4152  ->  -36..12
AG:     -36, -32, -21, -2, 7, 13,
PPT:   
U2BP:  
SEQ1:   aggaagttccacggcaggtggtgcgttcccacgcag
SEQ2:   gcaccaagtggaag
END


>IDB1075930.701
GB_MAP: IDB1075930 = AX400068.1 (1..946)
PROD:   not determined
AGEZ:   34
ROI:    653..725  ->  -49..23
AG:     -49, -39, -36, -2, 20, 24,
PPT:    -31..-17, -14..-3,
U2BP:  
SEQ1:   aggctgggggagtagcgaTGTATGCTGTGTCTTggTGTTTCATGTTTag
SEQ2:   catctggcgctttgcatggaggaag
END


>IDB1075964.324
GB_MAP: IDB1075964 = AX404056.1 (1..3309)
PROD:   not determined
AGEZ:   75
ROI:    240..336  ->  -85..11
AG:     -85, -79, -77, -2, 2, 12,
PPT:    -74..-58, -54..-38, -35..-25,
U2BP:   -56 [3.7], -36 [6.32], -30 [4.65],
SEQ1:   aggtgaagagaCCATCACTGCCTTTGTTgaaCCCTTTGTCATCCTCTTgaTCCTCATTGCC
        aatgccatcgtgggggtttggcag
SEQ2:   gagcggaacgcag
END


>IDB1075975.436
GB_MAP: IDB1075975 = AX405469.1 (1..2412)
PROD:   not determined
AGEZ:   34
ROI:    345..465  ->  -92..28
AG:     -92, -43, -36, -2, 25, 29,
PPT:    11..24,
U2BP:  
SEQ1:   agctgcgacggctgcgggggctgctccgggtactgcgggggcggccgggagccggcagccg
        gcggcggggccggatggctctgtgcgggcag
SEQ2:   gcggcgggcgCTGCGTCTCTGCCCagcgag
END


>IDB1075978.1145
GB_MAP: IDB1075978 = AX405588.1 (1..1599)
PROD:   not determined
AGEZ:   46
ROI:    1098..1164  ->  -48..18
AG:     -48, -11, -5, -2, 1, 19,
PPT:    -23..-13,
U2BP:   -29 [3.32], 8 [4.1], 11 [4.34],
SEQ1:   agctttctgcatgattataatgtaaCTTTACCTTCCaagtacaagaag
SEQ2:   agcacttatgactatggcag
END


>IDB1075980.835
GB_MAP: IDB1075980 = AX405590.1 (1..2250)
PROD:   not determined
AGEZ:   22
ROI:    773..865  ->  -63..29
AG:     -63, -46, -24, -2, 12, 30,
PPT:    -60..-47, -36..-25, -16..-7, 18..27,
U2BP:   -46 [3.39], -17 [3.94],
SEQ1:   aggTCTCCTGTGCCCTCagcacgtgggCCTCCCTCCCCCagcacggaCCTCTCCTTTggtc
        ag
SEQ2:   tggtcactgcaagaacaTTCCCACTCTggag
END


>IDB1075980.1265
GB_MAP: IDB1075980 = AX405590.1 (1..2250)
PROD:   not determined
AGEZ:   28
ROI:    1226..1291  ->  -40..25
AG:     -40, -30, -11, -2, 20, 26,
PPT:    -23..-15, 3..11,
U2BP:  
SEQ1:   agctctggatagtgtgaTGTCTATTCgggagatgacccag
SEQ2:   ggCTCATATTTggaaatcaagaaacag
END


>IDB1075984.448
GB_MAP: IDB1075984 = AX405594.1 (149..1743)
PROD:   not determined
AGEZ:   61
ROI:    358..470  ->  -91..21
AG:     -91, -69, -63, -2, 15, 22,
PPT:    -49..-34, -27..-3,
U2BP:   -73 [4.13], -63 [3.6], -52 [3.86], 8 [5.12],
SEQ1:   agggctgggcgctccatgatttagcctgaggctcttcaaacaTCCATTCTGCTTCCACgca
        tggCTTCTGCCATTGGTTCTCTTCCCCCag
SEQ2:   caccctgaaacgacagaaacaag
END


>IDB1075984.969
GB_MAP: IDB1075984 = AX405594.1 (149..1743)
PROD:   not determined
AGEZ:   26
ROI:    937..980  ->  -33..10
AG:     -33, -30, -28, -2, 9, 11,
PPT:    -26..-3,
U2BP:  
SEQ1:   aggagagCTTTGTGCCTGTTGCTGCACCCCTag
SEQ2:   gtcatccaagag
END


>IDB1075990.2461
GB_MAP: IDB1075990 = AX405600.1 (1..3687)
PROD:   not determined
AGEZ:   21
ROI:    2427..2484  ->  -35..22
AG:     -35, -26, -23, -2, 20, 23,
PPT:   
U2BP:  
SEQ1:   agctgtatgaggaggccgtggacctggccctgcag
SEQ2:   gtggatgtggacctggccaagcag
END


>IDB1075991.369
GB_MAP: IDB1075991 = AX405601.1 (1..2723)
PROD:   not determined
AGEZ:   21
ROI:    278..393  ->  -92..23
AG:     -92, -41, -23, -2, 5, 24,
PPT:    -67..-58, -21..-13,
U2BP:   -62 [3.37], -56 [3.46], -29 [4.27], -11 [3.49],
SEQ1:   aggcgttcctggtctatgccgcgggTGTTTACTCCaacatgggcaactacaagtcctttgg
        tgacaccaagTTTGTTCCCaacttgcccaag
SEQ2:   gaaaagctggaacgggtgatcctag
END


>IDB1075991.2382
GB_MAP: IDB1075991 = AX405601.1 (1..2723)
PROD:   not determined
AGEZ:   30
ROI:    2323..2447  ->  -60..64
AG:     -60, -37, -32, -2, 9, 65,
PPT:    -17..-3, 19..33, 36..58,
U2BP:   -53 [3.08], -32 [3.31], -23 [4.27], 35 [4.13],
SEQ1:   agcttggaccttggtactacctcagctgagggtggtgacacaaCCCCTTCCATTTGTCag
SEQ2:   cactttccagcctgccaaTTGCTTCCCCTCTGTgaTCTCATTTCATCTGCACTGCCATacg
        tggag
END


>IDB1076007.529
GB_MAP: IDB1076007 = AX405617.1 (1..1379)
PROD:   not determined
AGEZ:   13
ROI:    488..568  ->  -42..38
AG:     -42, -25, -15, -2, 8, 39,
PPT:    17..36,
U2BP:   -25 [3.17], -4 [4.63], 16 [3.13],
SEQ1:   agtggtggaataacctaagtgatggccagcggactgtgacag
SEQ2:   gtattatagctgcaaaTGTCCTTGTATTCTGTTTATggag
END


>IDB1076017.781
GB_MAP: IDB1076017 = AX405627.1 (1..1653)
PROD:   not determined
AGEZ:   23
ROI:    741..799  ->  -41..17
AG:     -41, -34, -25, -2, 14, 18,
PPT:    -22..-4,
U2BP:   -2 [5.05], 14 [5.96],
SEQ1:   agaccccagtcatcgtaggCTCTGCTCTCTGTGCCCTTgag
SEQ2:   ggtcgggaccctgagttag
END


>IDB1076025.1918
GB_MAP: IDB1076025 = AX405635.1 (1..2788)
PROD:   not determined
AGEZ:   32
ROI:    1862..1943  ->  -57..24
AG:     -57, -41, -34, -2, 15, 25,
PPT:    -52..-42, -18..-3, 4..14,
U2BP:   -19 [3.93], 12 [3.67],
SEQ1:   aggcaTTCGTTATGCTagaattcagctttgcgacaatgaTATCTACTTCATCCCTag
SEQ2:   aaaTGTCATTCATCagttcaaaacag
END


>IDB1076036.482
GB_MAP: IDB1076036 = AX405646.1 (1..1135)
PROD:   not determined
AGEZ:   26
ROI:    446..489  ->  -37..6
AG:     -37, -28, -7, -2, 5, 7,
PPT:    -23..-8,
U2BP:   -26 [4.15], -10 [3.75], 5 [3.4],
SEQ1:   agtgtgtgcagacgCCTCTTTTTCTTCATCagggaag
SEQ2:   actgagag
END


>IDB1076037.404
GB_MAP: IDB1076037 = AX405647.1 (1..1627)
PROD:   not determined
AGEZ:   19
ROI:    381..484  ->  -24..79
AG:     -24, -21, -11, -2, 50, 80,
PPT:    9..24,
U2BP:   -11 [5.96], -3 [5.12],
SEQ1:   aggagcatccctgagtccctgaag
SEQ2:   gtgtatggCTCTGTGTATCACATCaatcacgggaaccccttcaacatggaggtgctggtgg
        attcctggcctgaatatcag
END


>IDB1076040.405
GB_MAP: IDB1076040 = AX405650.1 (1..817)
PROD:   not determined
AGEZ:   24
ROI:    366..413  ->  -40..7
AG:     -40, -26, -13, -2, 4, 8,
PPT:   
U2BP:   -13 [3.6],
SEQ1:   agactaaaaactaaaggcctgggcctgagaactgaatcag
SEQ2:   gtcagaaag
END


>IDB1076048.1315
GB_MAP: IDB1076048 = AX405658.1 (1..2156)
PROD:   not determined
AGEZ:   66
ROI:    1200..1366  ->  -116..50
AG:     -116, -106, -68, -2, 36, 51,
PPT:    -92..-75, -66..-42, -36..-9, 24..30,
U2BP:   -111 [4.67], -106 [3.7], -94 [4.92], -77 [3.89], -70 [3.82],
        -54 [6.32], -43 [4.02], -40 [3.82], -13 [3.61],
SEQ1:   agctaacctgagtaatccactgaaTATGCTTTTGCCTTTACTacaaacagTTTTCCCTCTT
        GATTATATTCTTATaacaaTTATTATTATGTACTTTATTTTTACTTCaatggcag
SEQ2:   gaattcgaaatattggcatatggTTCTTTTggattagattatataaaatcag
END


>IDB1076064.1421
GB_MAP: IDB1076064 = AX405674.1 (12..3561)
PROD:   not determined
AGEZ:   14
ROI:    1402..1429  ->  -20..7
AG:     -20, -16, -12, -2, 3, 8,
PPT:   
U2BP:  
SEQ1:   agatagtcagcatgttgcag
SEQ2:   gaagatgag
END


>IDB1076070.357
GB_MAP: IDB1076070 = AX405680.1 (1..1336)
PROD:   not determined
AGEZ:   22
ROI:    278..403  ->  -80..45
AG:     -80, -78, -24, -2, 22, 46,
PPT:    -62..-43, -20..-12, 29..39,
U2BP:   -68 [3.23], -35 [3.04], -10 [3.33],
SEQ1:   agagcatcctggacatgaCTGCTGTTCTTCTTGCCTGTggcataaacccggaaaaaagcaT
        CCTTTTCCaacaatctcag
SEQ2:   gtgtctgaacacacacaattaagttggaTCCTTTCCTGCatggtcag
END


>IDB1076080.993
GB_MAP: IDB1076080 = AX405690.1 (1..1513)
PROD:   not determined
AGEZ:   26
ROI:    958..1004  ->  -36..10
AG:     -36, -32, -28, 9, 11,
PPT:    -26..7,
U2BP:   9 [5.83],
SEQ1:   aggaagtcagCCATCTACTCCTCGTCTGTCTCCTAC
SEQ2:   ATTTCCTgagag
END


>IDB1076083.670
GB_MAP: IDB1076083 = AX405693.1 (1..1181)
PROD:   not determined
AGEZ:   30
ROI:    578..691  ->  -93..20
AG:     -93, -36, -32, -2, 5, 21,
PPT:    -82..-41, -30..-8,
U2BP:   1 [4.66], 11 [5.49],
SEQ1:   agtcccctgcaTGCCCACCGCTCTCCATCCTCCCTCCTCTCCCTCTTCCTCCCgtggagac
        agTATTTCTTTCTGTCTGTCCCTTTggcccag
SEQ2:   acccagcctgaccaacgatgag
END


>IDB1076103.205
GB_MAP: IDB1076103 = AX405713.1 (1..1755)
PROD:   not determined
AGEZ:   33
ROI:    154..238  ->  -52..32
AG:     -52, -47, -35, -2, 24, 33,
PPT:    2..8,
U2BP:   -11 [6.66], 10 [6.32],
SEQ1:   aggggagacgtcggttgagcggcggcgaacatgcgcttttgacacattggag
SEQ2:   gCTTTCTTgatcatggatggtgaagatataccag
END


>IDB1076142.687
GB_MAP: IDB1076142 = AX405752.1 (1..1471)
PROD:   not determined
AGEZ:   21
ROI:    626..745  ->  -62..57
AG:     -62, -51, -23, -2, 6, 58,
PPT:    8..19, 27..32, 35..46,
U2BP:   -51 [5.23], 13 [3.24], 34 [6.16],
SEQ1:   aggtgtcactaagtctgggattccaatttcctggtaccgagatctgcacgatgttccaaaa
        g
SEQ2:   ggtacagCTTTTATCTTGCacatgaaTTTTTTgaTGTTCTTCCTGTgcataaatttcag
END


>IDB1076142.746
GB_MAP: IDB1076142 = AX405752.1 (1..1471)
PROD:   not determined
AGEZ:   52
ROI:    665..767  ->  -82..20
AG:     -82, -61, -54, -2, 11, 21,
PPT:    -52..-41, -33..-28, -25..-14,
U2BP:   -47 [3.24], -26 [6.16],
SEQ1:   agatctgcacgatgttccaaaagggtacagCTTTTATCTTGCacatgaaTTTTTTgaTGTT
        CTTCCTGTgcataaatttcag
SEQ2:   aaaacaccacagggatggcgag
END


>IDB1076142.1298
GB_MAP: IDB1076142 = AX405752.1 (1..1471)
PROD:   not determined
AGEZ:   31
ROI:    1262..1307  ->  -37..8
AG:     -37, -35, -33, -2, 1, 9,
PPT:    -25..-3,
U2BP:   -26 [4],
SEQ1:   agagagatttaaCTTTTTTGCCTTGCTACCTCATCag
SEQ2:   agacttcaag
END


>IDB1076146.310
GB_MAP: IDB1076146 = AX405756.1 (1..3317)
PROD:   not determined
AGEZ:   24
ROI:    282..326  ->  -29..15
AG:     -29, -26, -8, -2, 8, 16,
PPT:   
U2BP:  
SEQ1:   aggagatgcacacggcactcgagtgtgag
SEQ2:   gaaaaatagaaatgaag
END


>IDB1076152.919
GB_MAP: IDB1076152 = AX405762.1 (1..2334)
PROD:   not determined
AGEZ:   21
ROI:    885..937  ->  -35..17
AG:     -35, -23, -13, 14, 18,
PPT:   
U2BP:   -11 [4.17], 11 [3.23],
SEQ1:   aggtgccggcggaggtggtcccagatcctatggac
SEQ2:   atgtccctggacaaggcag
END


>IDB1076157.576
GB_MAP: IDB1076157 = AX405767.1 (1..1157)
PROD:   not determined
AGEZ:   27
ROI:    530..587  ->  -47..10
AG:     -47, -29, -6, -2, 8, 11,
PPT:   
U2BP:   -24 [5.2],
SEQ1:   agtggacggacgccgtgcagctgaccgcgctggtcatgggcagcgag
SEQ2:   gccctgcagcag
END


>IDB1076159.1284
GB_MAP: IDB1076159 = AX405769.1 (1..1883)
PROD:   not determined
AGEZ:   15
ROI:    1263..1303  ->  -22..18
AG:     -22, -17, -10, -2, 15, 19,
PPT:   
U2BP:  
SEQ1:   agtgcagtttggagcaaataag
SEQ2:   aatcaatataatctagcaag
END


>IDB1076167.2785
GB_MAP: IDB1076167 = AX405777.1 (1..3199)
PROD:   not determined
AGEZ:   54
ROI:    2698..2804  ->  -88..18
AG:     -88, -63, -56, -2, 7, 19,
PPT:    -14..-3,
U2BP:   -70 [3.25], -52 [3.97], -42 [3.49], -32 [3.78], -22 [3.25],
SEQ1:   aggctgtatggattggtaatgtgacagaccttagtgatgctctcaaatatctggtgatgct
        cgcaaatatctggTTCTCTCCTTCCag
SEQ2:   gcacatagaatacggcacag
END


>IDB1076185.395
GB_MAP: IDB1076185 = AX405795.1 (1..1758)
PROD:   not determined
AGEZ:   14
ROI:    376..473  ->  -20..77
AG:     -20, -16, -13, -2, 50, 78,
PPT:    61..74,
U2BP:   27 [3.13], 75 [3.36],
SEQ1:   agtcagcagaactgaaatag
SEQ2:   gcaaatactgtggtctggggttgcaaatgaaccattcaattgaatcaaaaggcaatgaaaT
        CACATTGCTGTTCatgag
END


>IDB1076185.533
GB_MAP: IDB1076185 = AX405795.1 (1..1758)
PROD:   not determined
AGEZ:   59
ROI:    445..584  ->  -89..50
AG:     -89, -61, -11, -2, 46, 51,
PPT:    -78..-65, -54..-44, -34..-30, -27..-12, 7..16, 32..37,
U2BP:   -64 [3.36], -41 [3.11], -35 [3.25], 6 [4.41], 46 [3.7],
SEQ1:   aggcaatgaaaTCACATTGCTGTTCatgagtggaaTCCATGTTTCTggacgcggaTTTTTg
        gCCTCATACTCTGTTATagataaacaag
SEQ2:   atctaaTTACTTGTTTggacactgcatccaaTTTTTTggaacctgagttcag
END


>IDB1076204.1626
GB_MAP: IDB1076204 = AX405814.1 (69..2694)
PROD:   not determined
AGEZ:   49
ROI:    1531..1657  ->  -96..30
AG:     -96, -69, -51, -2, 26, 31,
PPT:    -83..-72, -21..-12, 13..23,
U2BP:   -22 [7.84],
SEQ1:   agaacatcacgggCCACACCCTGCTggagcggtatggcatgaccgagatcggcatggctct
        gtccgggcccctgaCCACTGCCATgcgcctgccag
SEQ2:   gttccgtggggaCCCCACTGCCTggagtacag
END


>IDB1076208.2305
GB_MAP: IDB1076208 = AX405818.1 (1..2443)
PROD:   not determined
AGEZ:   25
ROI:    2231..2329  ->  -75..23
AG:     -75, -73, -27, -2, 19, 24,
PPT:    -63..-48, -25..-3,
U2BP:   -66 [4.47], -27 [4.21],
SEQ1:   agagtcctaaaaTTTTTGTACTACTTTCaatttggtgaaaatgtattaagTTGTCTACCAT
        GTTTTCTTTTCTag
SEQ2:   ctgaataaaccacatcaaaggaaag
END


>IDB1076215.342
GB_MAP: IDB1076215 = AX405825.1 (1..2992)
PROD:   not determined
AGEZ:   31
ROI:    273..351  ->  -70..8
AG:     -70, -33, -5, -2, 7, 9,
PPT:    -54..-35, -22..-14,
U2BP:  
SEQ1:   agccgggactcgggcgCCGCGCTCTACGTCTTCTCCgagttcaaccggTATCTCTTCaact
        gtggagaag
SEQ2:   gcgttcagag
END


>IDB1076223.1787
GB_MAP: IDB1076223 = AX405833.1 (1..2436)
PROD:   not determined
AGEZ:   61
ROI:    1698..1888  ->  -90..100
AG:     -90, -72, -63, -2, 10, 101,
PPT:    15..21, 38..51, 54..69, 80..98,
U2BP:   -22 [3.93], 79 [3.61], 100 [4.96],
SEQ1:   agctggtgggcccaatgcaggcctcacaggccattggctacctcctgggcatgatggccct
        gccaatgattgctgggccccccattgcag
SEQ2:   gcctactccagcaaCTGTTTTggggactaccatgtggCCTTCTACTTTGCCggTGTGCCCC
        CCATCATCggggctgtaaTCCTCTTCTTCGTCCCTCTgaag
END


>IDB1076231.255
GB_MAP: IDB1076231 = AX405841.1 (2874..4491)
PROD:   not determined
AGEZ:   26
ROI:    199..279  ->  -57..23
AG:     -57, -48, -28, -2, 7, 24,
PPT:    -20..-3,
U2BP:  
SEQ1:   agggcggccagccctgggccgcgtgtgccaggtgtggTCACCATGCCGCCTCCCCag
SEQ2:   ggccccagtggtgtgcacccggaag
END


>IDB1076231.882
GB_MAP: IDB1076231 = AX405841.1 (2874..4491)
PROD:   not determined
AGEZ:   15
ROI:    860..900  ->  -23..17
AG:     -23, -19, -17, -2, 7, 18,
PPT:    -15..-5,
U2BP:   1 [3.66],
SEQ1:   agatagagCCTTCTGTGTTgcag
SEQ2:   atgacaaggacctcccaag
END


>IDB1076236.768
GB_MAP: IDB1076236 = AX405846.1 (1..5025)
PROD:   not determined
AGEZ:   30
ROI:    737..810  ->  -32..41
AG:     -32, -7, -4, -2, 39, 42,
PPT:    -19..-10, 9..21,
U2BP:   8 [3.94], 16 [3.76], 29 [6.29], 36 [3.61],
SEQ1:   aggttccacctggCTTCCCTTCTgcagaagag
SEQ2:   gcctataaCTTCTTTACTTTCaactttgatcccgaaccagaag
END


>IDB1076238.274
GB_MAP: IDB1076238 = AX405848.1 (1..1215)
PROD:   not determined
AGEZ:   14
ROI:    184..317  ->  -91..42
AG:     -91, -82, -16, -2, 9, 43,
PPT:    -60..-51, -46..-36, -33..-19, -14..-3,
U2BP:   -40 [3.39],
SEQ1:   aggatgaacagaatctgccggatggtgctggCCACTTGCTTgggaTCCTTTATCCTggTCA
        TCTTCTATTTCCaaagTATGTTGCACCCag
SEQ2:   tcatgcggaggaatccctttggtgtggacatctgctgccggaag
END


>IDB1076241.694
GB_MAP: IDB1076241 = AX405851.1 (1..749)
PROD:   not determined
AGEZ:   36
ROI:    632..717  ->  -63..22
AG:     -63, -55, -38, -2, 18, 23,
PPT:    -20..-6,
U2BP:   -57 [5.33], -25 [5.9], -12 [4.21], -4 [3.49], 18 [3.19],
SEQ1:   agtctgacagcctctgggcccggccaggggccctgttaacaaaCTGCTTTCACATCCCaac
        ag
SEQ2:   ggtctgcttggccactcagtgcag
END


>IDB1076242.289
GB_MAP: IDB1076242 = AX405852.1 (1..1110)
PROD:   not determined
AGEZ:   78
ROI:    176..299  ->  -114..9
AG:     -114, -87, -80, -2, 3, 10,
PPT:    -105..-96, -62..-51, -47..-19,
U2BP:   -106 [4.18], -91 [3.75], -72 [3.36], -7 [3.75], 10 [5.05],
SEQ1:   agaacttgaTGTCTTATGTggtaaccaagacaaaagcgattaatgggaaataCCATCGTTT
        CTTgggTCGTCATTTCCCCCGCTTCTATGTCCTGTacacaatcttcatgaaag
SEQ2:   aaagccttgag
END


>IDB1076242.485
GB_MAP: IDB1076242 = AX405852.1 (1..1110)
PROD:   not determined
AGEZ:   51
ROI:    417..508  ->  -69..22
AG:     -69, -57, -53, -2, 3, 23,
PPT:    -42..-31,
U2BP:   -64 [5.2],
SEQ1:   agctgactgctcaggaagtaaaatcggCTTGTTATCTCCgtggcctgaattctacgcatat
        tggtgaag
SEQ2:   ataggtgtcgaacttggctgggag
END


>IDB1076242.539
GB_MAP: IDB1076242 = AX405852.1 (1..1110)
PROD:   not determined
AGEZ:   19
ROI:    508..546  ->  -32..6
AG:     -32, -21, -10, -2, 2, 7,
PPT:   
U2BP:   -19 [3.66], 7 [3.31],
SEQ1:   agaatggctgcagatttcctgcagcctgaaag
SEQ2:   aagctgag
END


>IDB1076242.542
GB_MAP: IDB1076242 = AX405852.1 (1..1110)
PROD:   not determined
AGEZ:   22
ROI:    519..602  ->  -24..59
AG:     -24, -13, -5, -2, 4, 60,
PPT:    6..21, 31..44,
U2BP:   4 [3.31], 46 [3.42],
SEQ1:   agatttcctgcagcctgaaagaag
SEQ2:   ctgagCTGTCTCTCTTGCTGCacaacgtggTCCTGCTCTCCACCaactaccttgggacaag
END


>IDB1076243.1691
GB_MAP: IDB1076243 = AX405853.1 (1..2407)
PROD:   not determined
AGEZ:   67
ROI:    1612..1706  ->  -80..14
AG:     -80, -69, -6, -2, 11, 15,
PPT:    -44..-26, -24..-7,
U2BP:   -51 [3.75], -47 [3.04],
SEQ1:   aggacctggtgagcacgcccgacatcttcatggacaCCTCCTACGCCATCGCCATgCACTT
        CCACCTCTCCACCagccag
SEQ2:   gtccctgccaagacag
END


>IDB1076246.1094
GB_MAP: IDB1076246 = AX405856.1 (1..1748)
PROD:   not determined
AGEZ:   18
ROI:    1052..1128  ->  -43..33
AG:     -43, -26, -20, -2, 5, 34,
PPT:   
U2BP:   -38 [4.7],
SEQ1:   agctgataaaataatggagaataagacaacttcactgggccag
SEQ2:   atggagaacaacaatttggatgaactaaataaaag
END


>IDB1076266.467
GB_MAP: IDB1076266 = AX405876.1 (1..1406)
PROD:   not determined
AGEZ:   23
ROI:    428..490  ->  -40..22
AG:     -40, -25, -7, -2, 20, 23,
PPT:   
U2BP:   -33 [5.43],
SEQ1:   agatctgaccgaaaaagaaatgatccaaaaattagacaag
SEQ2:   ctggaactacaactggccaagaag
END


>IDB1076267.346
GB_MAP: IDB1076267 = AX405877.1 (1..2096)
PROD:   not determined
AGEZ:   12
ROI:    333..366  ->  -14..19
AG:     -14, -9, -5, -2, 18, 20,
PPT:    3..16,
U2BP:  
SEQ1:   aggggaggcagaag
SEQ2:   gaCTCTGCACTTGTCCaagag
END


>IDB1076267.420
GB_MAP: IDB1076267 = AX405877.1 (1..2096)
PROD:   not determined
AGEZ:   20
ROI:    390..450  ->  -31..29
AG:     -31, -22, -13, -2, 16, 30,
PPT:   
U2BP:   -15 [4.31], 10 [4.27],
SEQ1:   aggtcaaatagttctaaaagccatggcccag
SEQ2:   ggactggtgacattcagggacgtggccatag
END


>IDB1076276.224
GB_MAP: IDB1076276 = AX405886.1 (1..2149)
PROD:   not determined
AGEZ:   25
ROI:    192..252  ->  -33..27
AG:     -33, -27, -6, -2, 23, 28,
PPT:    -21..-9, -4..6,
U2BP:   -27 [3.6],
SEQ1:   agcctgaggacaCTTCTCTGTCGTCacagTTAG
SEQ2:   TTTTACatgtggcacccataaaagatgag
END


>IDB1076288.2931
GB_MAP: IDB1076288 = AX405898.1 (1..4150)
PROD:   not determined
AGEZ:   37
ROI:    2872..2956  ->  -60..24
AG:     -60, -50, -39, -2, 5, 25,
PPT:    -27..-3,
U2BP:   -50 [3.39], -30 [6.44],
SEQ1:   agcctccctcagcaccgcctcagctccttgatgCACTTCCTCTTCCCCTTCTCTCCCCag
SEQ2:   cgcgagggggctggacatgggggaag
END


>IDB1076289.252
GB_MAP: IDB1076289 = AX405899.1 (1..1132)
PROD:   not determined
AGEZ:   24
ROI:    214..284  ->  -39..31
AG:     -39, -34, -26, -2, 19, 32,
PPT:    -13..-3,
U2BP:   -8 [5.07],
SEQ1:   agcccagggacacagtggctcccacaCACTCACCCCTag
SEQ2:   ggctgcctgtcgacttgcagtacctgccaccag
END


>IDB1076293.1954
GB_MAP: IDB1076293 = AX405903.1 (1..3109)
PROD:   not determined
AGEZ:   25
ROI:    1924..1982  ->  -31..27
AG:     -31, -29, -27, -2, 12, 28,
PPT:    -24..-8, 14..24,
U2BP:   -19 [5.15], -10 [3.98], 8 [3.82],
SEQ1:   agagaggTCCTCACTTTACTTATCaatgcag
SEQ2:   cctacaaacccagCCGTGTCCTTCgggag
END


>IDB1076296.363
GB_MAP: IDB1076296 = AX405906.1 (22..3460)
PROD:   not determined
AGEZ:   38
ROI:    283..375  ->  -81..11
AG:     -81, -70, -40, -2, 2, 12,
PPT:    -38..-18, -14..-5,
U2BP:   -60 [3.61], -45 [4.6], -15 [3.86],
SEQ1:   agggatacttcagggaccccaacccccatgtggctgatcacagCCCCTGCATCTATTTCTC
        TTCaaaCCCTTTTCCTgcag
SEQ2:   gagctgcctggag
END


>IDB1076297.1750
GB_MAP: IDB1076297 = AX405907.1 (1..1778)
PROD:   not determined
AGEZ:   16
ROI:    1698..1764  ->  -53..13
AG:     -53, -30, -18, -2, 4, 14,
PPT:    -16..-5,
U2BP:  
SEQ1:   agtctgtcctggtccctggcaacaggaacctgggcagCTTATCCTGCCCacag
SEQ2:   gtaagcccctgggag
END


>IDB1076312.1162
GB_MAP: IDB1076312 = AX405922.1 (1..1587)
PROD:   not determined
AGEZ:   30
ROI:    1112..1216  ->  -51..53
AG:     -51, -45, -32, -2, 15, 54,
PPT:    -23..-11, 17..49,
U2BP:   -30 [4.47], -24 [7.16], 39 [4.78],
SEQ1:   agcgggaggctgtggacacagactctaaCCGCGCCGCCTTCggcctcacag
SEQ2:   gggacatcttcgaaagCTTCTCCTCGCACCCGCCCCTCATCCTCCCCCTggggag
END


>IDB1076322.1382
GB_MAP: IDB1076322 = AX405932.1 (74..2000)
PROD:   not determined
AGEZ:   29
ROI:    1334..1402  ->  -49..19
AG:     -49, -42, -31, -2, 1, 20,
PPT:    -40..-35, -9..-3,
U2BP:   -33 [6.66], 13 [6.78],
SEQ1:   aggtcaaagTATTTTgacaggttcacaatatgtgcctaaaTCTTTTCag
SEQ2:   aggacaactttgactttcaag
END


>IDB1076324.1895
GB_MAP: IDB1076324 = AX405934.1 (24..2577)
PROD:   not determined
AGEZ:   12
ROI:    1871..1957  ->  -25..61
AG:     -25, -14, -7, -2, 2, 62,
PPT:    10..15, 18..60,
U2BP:   -17 [4.27], 17 [6.54], 35 [4.24], 44 [3.67],
SEQ1:   agatactaaacagattgaagcaaag
SEQ2:   gagttggaaTTTTCTaaTTTATTTGCTGTTCTTCACTGCATTCATTCCTTCTTTGCTGCCa
        ag
END


>IDB1076326.295
GB_MAP: IDB1076326 = AX405936.1 (1..1100)
PROD:   not determined
AGEZ:   25
ROI:    269..304  ->  -27..8
AG:     -27, -10, -7, -2, 2, 9,
PPT:   
U2BP:  
SEQ1:   agtgcacaatgaactggagaagcgcag
SEQ2:   gagggcccag
END


>IDB1076326.753
GB_MAP: IDB1076326 = AX405936.1 (1..1100)
PROD:   not determined
AGEZ:   29
ROI:    673..769  ->  -81..15
AG:     -81, -76, -31, -2, 12, 16,
PPT:    -43..-32, -23..-3, 2..11,
U2BP:   -44 [3.97], -35 [5.15],
SEQ1:   agcacagctactcgcacggcggcggcgcctggctatgaTGTTCCTCACCCagggcgggCCT
        CTGCCCTCTACTCGTGCCag
SEQ2:   gCCCACTTGCCaggcag
END


>IDB1076327.375
GB_MAP: IDB1076327 = AX405937.1 (53..1031)
PROD:   not determined
AGEZ:   19
ROI:    293..462  ->  -83..86
AG:     -83, -38, -21, -2, 27, 87,
PPT:    -73..-40, 9..23, 38..54, 56..64, 76..83,
U2BP:   19 [4.14], 33 [4.84], 63 [3.61], 85 [4.84],
SEQ1:   agtggcatgaTCTTGGTTCACCATACTCTTCGCCTCCCATGTTCaagcgattctcctggct
        cagcctcctgctgggattacag
SEQ2:   gtgtgaaaTGTTTCTCTTATTCTacgagtctgattggCCTTACATTTCTGCCATaCATTTT
        TACacaaaataatgCTATTTCTgaaag
END


>IDB1076330.391
GB_MAP: IDB1076330 = AX405940.1 (27..1293)
PROD:   not determined
AGEZ:   19
ROI:    329..438  ->  -63..46
AG:     -63, -55, -21, -2, 10, 47,
PPT:    -51..-37, -19..-3, 14..46,
U2BP:  
SEQ1:   aggcccccagcgCCTGCCTTCTCTCCCggggccctgtgggcaagCCTCCTGCTTCACTTTC
        ag
SEQ2:   gtttctcgaagtgCCTTCTTGCTCCTGTCTGTTTCCCCATCCTGCCag
END


>IDB1076332.586
GB_MAP: IDB1076332 = AX405942.1 (1..2289)
PROD:   not determined
AGEZ:   29
ROI:    556..602  ->  -31..15
AG:     -31, -12, -7, -2, 4, 16,
PPT:   
U2BP:  
SEQ1:   agaacctttggtatacatgaggaaagcacag
SEQ2:   ggaagttgggaaaaaag
END


>IDB1076332.822
GB_MAP: IDB1076332 = AX405942.1 (1..2289)
PROD:   not determined
AGEZ:   50
ROI:    740..850  ->  -83..27
AG:     -83, -64, -52, -2, 5, 28,
PPT:    -80..-72, -60..-54, -49..-42, -9..4, 19..26,
U2BP:   -64 [3.17], -52 [4.93], -44 [5.6], -40 [3.46], -25 [3.64],
        -10 [3.9], 23 [3.4],
SEQ1:   agaCCTGTTTATgcacctaaggaTTTTCTTgaggTATTAATTaatcttcgcaacccaaatt
        atgaaaacggtgaTTCTCTTAG
SEQ2:   TTTCaggactcatttgggTTTAATTCaag
END


>IDB1076336.376
GB_MAP: IDB1076336 = AX405946.1 (1..2514)
PROD:   not determined
AGEZ:   22
ROI:    303..418  ->  -74..41
AG:     -74, -24, -4, -2, 11, 42,
PPT:    -60..-27, 30..40,
U2BP:   -14 [4.63], 37 [4.21],
SEQ1:   agtggtgtgccacgTGCCACTTCTACCGCCCGCCGCGCTGCTCCCACTgcagcgtctgtga
        caactgtgtagag
SEQ2:   gtgactgggaagttccgcgggggtgtgaaCCCTTTCACCCgag
END


>IDB1076343.1141
GB_MAP: IDB1076343 = AX405953.1 (1..1370)
PROD:   not determined
AGEZ:   29
ROI:    1088..1150  ->  -54..8
AG:     -54, -51, -31, -2, 7, 9,
PPT:    -29..-16, -12..-3,
U2BP:   -47 [4.59], -31 [3.39], -13 [3.37], 7 [5.44],
SEQ1:   agcagtgaccactgggaaccctcagCCTCTTCTGTTTTCaaaTTGTTCCTATag
SEQ2:   atgctgagag
END


>IDB1076352.347
GB_MAP: IDB1076352 = AX405962.1 (1..837)
PROD:   not determined
AGEZ:   77
ROI:    256..381  ->  -92..33
AG:     -92, -85, -79, -2, 5, 34,
PPT:    -72..-40, -29..-19, -14..-3, 17..30,
U2BP:   -15 [4.62],
SEQ1:   agtgtttagctcgagcgtggCCTGTGCTCTCCTTTCTCTGCACCTGTGCCCTCggcctctt
        ggCCTCCATCGCCatgaCCTTTGCCACCCag
SEQ2:   ggcaaggcactgctggCTGCCTGCACTTTTgggag
END


>IDB1076357.922
GB_MAP: IDB1076357 = AX405967.1 (1..1191)
PROD:   not determined
AGEZ:   18
ROI:    894..929  ->  -29..6
AG:     -29, -20, -7, -2, 5, 7,
PPT:   
U2BP:  
SEQ1:   aggtggacaagaacggaatttcaggccag
SEQ2:   ggacagag
END


>IDB1076359.165
GB_MAP: IDB1076359 = AX405969.1 (1..2786)
PROD:   not determined
AGEZ:   14
ROI:    134..176  ->  -32..10
AG:     -32, -23, -16, -2, 8, 11,
PPT:   
U2BP:   -2 [3.26],
SEQ1:   aggacaacaaggtcccagtggcccctcctcag
SEQ2:   ggtctgcagtag
END


>IDB1076374.835
GB_MAP: IDB1076374 = AX405984.1 (1..4164)
PROD:   not determined
AGEZ:   21
ROI:    789..855  ->  -47..19
AG:     -47, -40, -23, -2, 10, 20,
PPT:    -21..-3,
U2BP:   -15 [6.29],
SEQ1:   aggtggcagtggcggccgccccggagCCTTTGATTCCATTTCATCag
SEQ2:   tgggctcttaggatcccccag
END


>IDB1076409.126
GB_MAP: IDB1076409 = AX406019.1 (338..2063)
PROD:   not determined
AGEZ:   35
ROI:    90..149  ->  -37..22
AG:     -37, -10, -5, -2, 19, 23,
PPT:    -29..-18,
U2BP:   10 [4.18],
SEQ1:   aggctgggTATATTTGCTTCaatatgtagaacaggag
SEQ2:   aatcacttgatggctgccaggaag
END


>IDB1076436.429
GB_MAP: IDB1076436 = AX407242.1 (1..1519)
PROD:   not determined
AGEZ:   20
ROI:    380..478  ->  -50..48
AG:     -50, -41, -22, -2, 3, 49,
PPT:    -39..-25, -19..-9, 24..42,
U2BP:   -20 [4.47], 1 [4.66], 49 [3.6],
SEQ1:   agccgccccagCCTCCCTCCGCCCCCacagaCCCCGCCTGCTggacccag
SEQ2:   acagcgtggacgatgaatttgaaTTGTCCACCGTGTGTCACCggcctgag
END


>IDB1076436.695
GB_MAP: IDB1076436 = AX407242.1 (1..1519)
PROD:   not determined
AGEZ:   64
ROI:    623..744  ->  -73..48
AG:     -73, -66, -9, -2, 42, 49,
PPT:    -62..-43,
U2BP:   -32 [6.78], -26 [3.42], -20 [4.13], -2 [4.77], 25 [4.29],
SEQ1:   agactccagcaCCTATGCCACTTTTCTCTTCaatgcctttgacaccaaccatgatggctcg
        gtcagttttgag
SEQ2:   gactttgtggctggtttgtccgtgattcttcggggaactgtagatgacag
END


>IDB1076485.919
GB_MAP: IDB1076485 = AX418200.1 (1..1182)
PROD:   not determined
AGEZ:   36
ROI:    873..946  ->  -47..26
AG:     -47, -38, -5, -2, 2, 27,
PPT:    -35..-26, -22..-7, 4..20,
U2BP:   -5 [5.44],
SEQ1:   aggcggttcaggCCCATGTGCTgggCTGCTTCTCCCCTGCTgagcag
SEQ2:   gagCTGCTGCCTCTGTTGCTggatcgag
END


>IDB1076500.217
GB_MAP: IDB1076500 = AX420039.1 (1..3637)
PROD:   not determined
AGEZ:   12
ROI:    202..233  ->  -16..15
AG:     -16, -14, -5, -2, 14, 16,
PPT:   
U2BP:  
SEQ1:   agaggatgtccaggag
SEQ2:   ataattgtatggaagag
END


>IDB1076505.258
GB_MAP: IDB1076505 = AX420080.1 (1..2171)
PROD:   not determined
AGEZ:   16
ROI:    205..274  ->  -54..15
AG:     -54, -40, -18, -2, 5, 16,
PPT:    -12..-5,
U2BP:  
SEQ1:   agaaacggctctacaggtcatgaaactatggaaatgagatggTTTTTGTCaaag
SEQ2:   attcaggatgacttcag
END


>IDB1076505.1972
GB_MAP: IDB1076505 = AX420080.1 (1..2171)
PROD:   not determined
AGEZ:   51
ROI:    1908..2009  ->  -65..36
AG:     -65, -56, -53, -2, 27, 37,
PPT:    -43..-38, -31..-13, 2..26,
U2BP:   -58 [3.4],
SEQ1:   aggtttaatagcaggaaatgaaTTTCTTgggcaaTATACTTTGCCACTTCTATgcatgaac
        aaag
SEQ2:   gTTATCGTCGTATTCCTCTGTTTTCCagaatgggtgag
END


>IDB1076516.590
GB_MAP: IDB1076516 = AX420132.1 (1..955)
PROD:   not determined
AGEZ:   38
ROI:    509..614  ->  -82..23
AG:     -82, -69, -40, -2, 8, 24,
PPT:    -67..-59, -56..-42, -36..-26,
U2BP:   -57 [4.13], -47 [3.87], -40 [5.11], -24 [4.84], -16 [6.63],
        -10 [3.25],
SEQ1:   agtgtgattccacagTTTTTCTGTgaTGTTCCTTCATTACTaaggaTTTCCTGTTCTgaaa
        cactaatggtaatttatgcag
SEQ2:   gtattggagttggtgcatgtttaag
END


>IDB1076516.810
GB_MAP: IDB1076516 = AX420132.1 (1..955)
PROD:   not determined
AGEZ:   32
ROI:    696..866  ->  -115..55
AG:     -115, -108, -34, -2, 34, 56,
PPT:    -106..-97, -95..-60, -55..-36, -21..-6, 2..12, 15..24,
U2BP:   -71 [4.09], -62 [3.11], -56 [3.97], -49 [3.79], -34 [4.4],
        -22 [3.37], -4 [6.62], 14 [4.13], 26 [4.13], 42 [4], 50 [4.1],
SEQ1:   agtccaaagCTTTTTCCACaTGCTTCCCCCATCTCACTGTTTTCACTGTTTTTATCataaC
        TGCTTATTTTGTTTATCTTaagccaccttcaaaTTCACCATCTGTTATTgacag
SEQ2:   gCTGCTTTCTGTgaTCTACACTGTgatgcctccagtatttaaccctgtaacctacag
END


>IDB1076564.207
GB_MAP: IDB1076564 = AX431308.1 (1..1544)
PROD:   not determined
AGEZ:   24
ROI:    131..218  ->  -77..10
AG:     -77, -71, -26, -2, 5, 11,
PPT:    -48..-28,
U2BP:   -62 [3.23], -6 [5.39],
SEQ1:   aggatgagtgcctggactactacgggatgCTGTCGCTTCACCGTATGTTCgaggtggtggg
        cgggcaactgaccgag
SEQ2:   tgcgagctggag
END


>IDB1076564.418
GB_MAP: IDB1076564 = AX431308.1 (1..1544)
PROD:   not determined
AGEZ:   13
ROI:    329..436  ->  -90..17
AG:     -90, -88, -15, -2, 8, 18,
PPT:    -38..-24,
U2BP:  
SEQ1:   agagcaacctgcggctgctggggcaactcctgcgcgtgctggcccgccacgaCCTGCTGCC
        GCACCTggcgcgcaagcggcgccggccag
SEQ2:   tgtctccagaacgctatag
END


>IDB1076564.538
GB_MAP: IDB1076564 = AX431308.1 (1..1544)
PROD:   not determined
AGEZ:   16
ROI:    521..560  ->  -18..21
AG:     -18, -12, -6, -2, 16, 22,
PPT:   
U2BP:   12 [3.61],
SEQ1:   agggtcagtgggagacag
SEQ2:   gctcccccccaaccaagcggcag
END


>IDB1076886.954
GB_MAP: IDB1076886 = AX455340.1 (51..3732)
PROD:   not determined
AGEZ:   30
ROI:    843..991  ->  -112..36
AG:     -112, -75, -32, -2, 25, 37,
PPT:    -106..-97, -92..-84, -17..-6, 3..16,
U2BP:   -96 [4.65], -93 [3.48], -63 [3.37], -21 [3.78], -18 [3.61],
        -12 [5.93], 25 [5.96],
SEQ1:   agggcaTTGTCTCCTCataaTATCCTGTTggaccgaaagggacatattaaattggctaaat
        ttggactttatcacatgacagctcatggtgatgaTGTTGATTTCCCaatag
SEQ2:   ggTATCCCTCGTACTTggcccctgaggtaattgcacag
END


>IDB1076944.186
GB_MAP: IDB1076944 = AX463160.1 (1..1786)
PROD:   not determined
AGEZ:   26
ROI:    135..215  ->  -52..28
AG:     -52, -36, -28, -2, 17, 29,
PPT:    -26..-16, 3..14,
U2BP:   -37 [3.49], -28 [3.23], -15 [4.5],
SEQ1:   agtggtaccacattaaagtctctcagTTTACATTCTCatggcaacctcaaag
SEQ2:   ggTTGCTATATGCTggagacaaactggtag
END


>IDB1076946.296
GB_MAP: IDB1076946 = AX463170.1 (1..1042)
PROD:   not determined
AGEZ:   25
ROI:    236..374  ->  -61..77
AG:     -61, -30, -27, -2, 46, 78,
PPT:    -45..-37, -21..-13, 2..12, 21..45, 54..74,
U2BP:   -11 [6.66], -2 [3.26], 10 [3.37], 32 [3.36], 38 [4.65],
        76 [7.04],
SEQ1:   aggggaaaaatttcaaCTTCTATTTaaatttagtagtcgaTATCCTTTTgactctcctcag
SEQ2:   gTCATGTTTACTggtgaaaaTATTCCTGTTCATCCTCATGTTTATagcaatggTCATATCT
        GTTTATCCATTCTaacag
END


>IDB1076950.280
GB_MAP: IDB1076950 = AX463223.1 (1..1077)
PROD:   not determined
AGEZ:   45
ROI:    228..317  ->  -53..36
AG:     -53, -49, -47, -2, 5, 37,
PPT:   
U2BP:   -15 [7.72], -9 [3.12], -6 [3.93], 1 [4.15], 32 [3.49],
SEQ1:   aggcagagaccttggctacgggtttgtgaactatcctgaccccaatgatgcag
SEQ2:   acaaagccatcaacaccctcaacggcctcaaattacag
END


>IDB1077055.1152
GB_MAP: IDB1077055 = AX466946.1 (1..1908)
PROD:   not determined
AGEZ:   19
ROI:    1093..1214  ->  -60..61
AG:     -60, -50, -21, -2, 41, 62,
PPT:    -39..-28, -16..-3, 4..35,
U2BP:   -17 [4.59], 37 [4.46],
SEQ1:   agcaccttccagcttcatgtgCGCTGTGTCTTCaacgccagtgaCTTCCTGCCCATTCag
SEQ2:   gcaTCCATTTTCCCACCCCCATCGCCTGCTCCTATgacccagcccggccccctgcggcttg
        ag
END


>IDB1077062.383
GB_MAP: IDB1077062 = AX467549.1 (1..1539)
PROD:   not determined
AGEZ:   58
ROI:    304..402  ->  -80..18
AG:     -80, -72, -60, -2, 4, 19,
PPT:    -40..-28, -20..-3,
U2BP:   -47 [4.14], -41 [3.64],
SEQ1:   agccgtccaggccatcaacgagctgaaccccaaacccaaaTTCTTCGTTCTGTgcggcgaC
        CTCATCCACGCCATGCCag
SEQ2:   ggaagccgtggcggacggag
END


>IDB1077076.927
GB_MAP: IDB1077076 = AX469736.1 (1..3427)
PROD:   not determined
AGEZ:   25
ROI:    871..949  ->  -57..21
AG:     -57, -27, -8, -2, 19, 22,
PPT:   
U2BP:   -43 [4.88], 1 [3.97], 10 [4.78],
SEQ1:   aggacggtccgctcacaaaaaaacgtgacgaggcgacgctcaatccgccagacacag
SEQ2:   atatccgtgaccctgggaagaag
END


>IDB1077087.1047
GB_MAP: IDB1077087 = AX472928.1 (1..2326)
PROD:   not determined
AGEZ:   83
ROI:    922..1076  ->  -126..28
AG:     -126, -106, -85, -2, 11, 29,
PPT:    -101..-87, -50..-43, -38..-21,
U2BP:   -75 [7.45], -68 [4.94], -5 [3.45],
SEQ1:   agctgcgggctgccccgggaagatgCCTTCCATATTTTCCgagatccgctgacatctgatc
        tcccgtggccgggggTCCTATTTggaaTGTCCATCCCATCCCTCTggtactggtgcacgga
        tcag
SEQ2:   gtgattgtccagcggactctggctgccaag
END


>IDB1077093.383
GB_MAP: IDB1077093 = AX474662.1 (1..2131)
PROD:   not determined
AGEZ:   15
ROI:    362..448  ->  -22..64
AG:     -22, -17, -13, -2, 62, 65,
PPT:    14..27, 37..48,
U2BP:   8 [5.39], 29 [7.35],
SEQ1:   aggacagccagtgtatccccag
SEQ2:   gaaactgacgatgCCTGCATCTTCCCTgatggtggaCCTTGCCCATCTggctcttggtctc
        agaag
END


>IDB1077093.927
GB_MAP: IDB1077093 = AX474662.1 (1..2131)
PROD:   not determined
AGEZ:   37
ROI:    866..941  ->  -62..13
AG:     -62, -51, -39, -2, 5, 14,
PPT:    -36..-14,
U2BP:   -22 [5.11],
SEQ1:   agtcactgcccaggtggtcctgcaggCTGCCATTCCTCTCACCTCCTGTggctcctcccca
        g
SEQ2:   ttccaggcaccacag
END


>IDB1077093.1254
GB_MAP: IDB1077093 = AX474662.1 (1..2131)
PROD:   not determined
AGEZ:   31
ROI:    1205..1274  ->  -50..19
AG:     -50, -35, -33, -2, 7, 20,
PPT:   
U2BP:  
SEQ1:   aggtatgacacctgcagaggtatcaattgtggtgctttctggaaccacag
SEQ2:   ctgcacaggtaacaactacag
END


>IDB1077093.1794
GB_MAP: IDB1077093 = AX474662.1 (1..2131)
PROD:   not determined
AGEZ:   34
ROI:    1745..1802  ->  -50..7
AG:     -50, -43, -36, -2, 5, 8,
PPT:    -34..-17, -12..-5,
U2BP:   -4 [4.99],
SEQ1:   agtggtcagcacccagCTTATCATGCCTGTGCCTgggaTTCTTCTCacag
SEQ2:   gtcaagaag
END


>IDB1077135.324
GB_MAP: IDB1077135 = AX481746.1 (1..2230)
PROD:   not determined
AGEZ:   16
ROI:    243..406  ->  -82..81
AG:     -82, -76, -18, -2, 23, 82,
PPT:    -74..-63, -57..-38, -35..-19, -16..-5, 68..81,
U2BP:   82 [3.26],
SEQ1:   agggcaagCTCCCCGTCTCCgggcgCACTTCCCTCGCCTGTGTTCggTCCATCCTCCTTTC
        TCCagCCTCCTCCCCTCgcag
SEQ2:   gtgggatcgtcggtgggaccggagcgcgggcgggcgcggccccccgggaccatggccgggt
        ccgacaCCGCGCCCTTCCTCag
END


>IDB1077135.407
GB_MAP: IDB1077135 = AX481746.1 (1..2230)
PROD:   not determined
AGEZ:   59
ROI:    307..435  ->  -101..27
AG:     -101, -85, -61, -2, 3, 28,
PPT:    -99..-88, -16..-3,
U2BP:   -2 [3.26], 18 [4.14],
SEQ1:   agCCTCCTCCCCTCgcaggtgggatcgtcggtgggaccggagcgcgggcgggcgcggcccc
        ccgggaccatggccgggtccgacaCCGCGCCCTTCCTCag
SEQ2:   ccaggcggatgacccggacgacgggccag
END


>IDB1077135.411
GB_MAP: IDB1077135 = AX481746.1 (1..2230)
PROD:   not determined
AGEZ:   63
ROI:    323..459  ->  -89..47
AG:     -89, -65, -6, -2, 24, 48,
PPT:    -20..-7,
U2BP:   -6 [3.26], 14 [4.14],
SEQ1:   aggtgggatcgtcggtgggaccggagcgcgggcgggcgcggccccccgggaccatggccgg
        gtccgacaCCGCGCCCTTCCTCagccag
SEQ2:   gcggatgacccggacgacgggccagtgcctggcaccccggggttgccag
END


>IDB1077143.1460
GB_MAP: IDB1077143 = AX481758.1 (1..5053)
PROD:   not determined
AGEZ:   45
ROI:    1342..1528  ->  -119..67
AG:     -119, -85, -47, -2, 25, 68,
PPT:    -106..-89, -81..-69, -59..-50, -44..-13, 11..22, 57..67,
U2BP:   -113 [4.99], -60 [4.13], -39 [6.32], 6 [3.08],
SEQ1:   agcctgatggacaTATCATATCACCACTGTTggcaggaTTTTATATGTTTTggaccatgaT
        CATTTTGTTacaggTCTTGATTCCTATTTCTCTCTATGTTTCCATCgaaattgtgaag
SEQ2:   cttggacaaaTATATTTCATTCaaagtgatgtggatttctacaatgaaaaaatggaTTCTA
        TTGTTCag
END


>IDB1077143.2520
GB_MAP: IDB1077143 = AX481758.1 (1..5053)
PROD:   not determined
AGEZ:   35
ROI:    2462..2524  ->  -59..3
AG:     -59, -50, -37, -2, 1, 4,
PPT:    -48..-38,
U2BP:   -7 [3.98],
SEQ1:   agcggccttagTGTATGCCGCCagggcttaccaatgcactttacggtctcggacaccag
SEQ2:   agcag
END


>IDB1077149.1106
GB_MAP: IDB1077149 = AX481767.1 (1..3943)
PROD:   not determined
AGEZ:   31
ROI:    1064..1163  ->  -43..56
AG:     -43, -41, -33, -2, 39, 57,
PPT:    2..11, 43..50,
U2BP:   20 [4.21], 34 [5.1],
SEQ1:   agagactcgaagtgtaatgaacacatccaatccaaaaaataag
SEQ2:   gTTGGTTTGTTggaccttgaactcaatcggctgacgaaagcgCTATTTTTggctttag
END


>IDB1077149.3306
GB_MAP: IDB1077149 = AX481767.1 (1..3943)
PROD:   not determined
AGEZ:   21
ROI:    3282..3366  ->  -25..59
AG:     -25, -23, -11, -2, 38, 60,
PPT:    -21..-14, -9..-3, 2..20,
U2BP:   1 [3.11], 12 [3.39], 24 [4.78],
SEQ1:   agagTGTCTTTTggagCTTTCTTag
SEQ2:   aTGTTGCCTTTATCACCACCgtgaccttcctgtggaaagtgtcggcgatcaccgtggtcag
END


>IDB1077160.1677
GB_MAP: IDB1077160 = AX492851.1 (1..3451)
PROD:   not determined
AGEZ:   49
ROI:    1578..1700  ->  -100..22
AG:     -100, -76, -51, -2, 11, 23,
PPT:    -66..-54, -32..-26, -22..-3,
U2BP:   -78 [3.75], -57 [3.11], -24 [3.93], -10 [3.24],
SEQ1:   aggtccatcaatccatttggtaacagccgtctggTCCTTTTTTATGTggagtatcatacac
        catggtaCCTTTTTgaaCTGTTTCCTTTTATTCTTCTag
SEQ2:   gggtatttggagggctttggggag
END


>IDB1077183.912
GB_MAP: IDB1077183 = AX497070.1 (1..992)
PROD:   not determined
AGEZ:   67
ROI:    830..964  ->  -83..51
AG:     -83, -69, -8, 30, 52,
PPT:    -81..-70, -67..-47, -43..-25, 22..28, 35..44,
U2BP:   -49 [4.18], -23 [3.37], -2 [4.05], 47 [3.64], 52 [3.02],
SEQ1:   agTGTTTATTGTTCagTTTATTACGTTTCACTTGATTaaaTTTTTTTTGTTGTTGTATTaa
        accatgtacgttgcagcttaac
SEQ2:   aataaaaaaaaaatctatgaaTCTTTGTgagcaaTTATGCTCCCaaatctaag
END


>IDB1077186.1245
GB_MAP: IDB1077186 = AX497155.1 (1..1738)
PROD:   not determined
AGEZ:   14
ROI:    1219..1282  ->  -27..36
AG:     -27, -20, -16, -2, 13, 37,
PPT:   
U2BP:   -8 [7.16], 35 [3.69],
SEQ1:   aggtaaaagctagtctctaacttccag
SEQ2:   gcccacggctcaagtgaatttgaatactgcatttacag
END


>IDB1077198.241
GB_MAP: IDB1077198 = AX497196.1 (1..1061)
PROD:   not determined
AGEZ:   21
ROI:    168..283  ->  -74..41
AG:     -74, -41, -23, -2, 37, 42,
PPT:    -18..-7, 10..22, 25..34,
U2BP:   -5 [7.07], 24 [4.15],
SEQ1:   aggggggataaacacgctggcccatgctgggcaagcatggcaccaccttccaggcaCTGTC
        TTCTTCTgatcag
SEQ2:   cactctgggTGTCTTTGCACTTaaCTGCTTCACCaaaggtcag
END


>IDB1077202.1069
GB_MAP: IDB1077202 = AX497208.1 (1..2247)
PROD:   not determined
AGEZ:   12
ROI:    1044..1089  ->  -26..19
AG:     -26, -14, -8, -2, 10, 20,
PPT:   
U2BP:   -16 [4.11], -6 [3.97], 1 [4.05],
SEQ1:   aggcatgatgacagacacagatccag
SEQ2:   atcttctacagttgtctgaag
END


>IDB1077205.979
GB_MAP: IDB1077205 = AX497214.1 (1..2694)
PROD:   not determined
AGEZ:   28
ROI:    917..1000  ->  -63..20
AG:     -63, -35, -30, -2, 7, 21,
PPT:    -53..-42, -25..-15,
U2BP:  
SEQ1:   agttgtatggCTATCTCTGTGTgattaaagtgaaggcaTTCTGTTGTGTggtgttctcgga
        ag
SEQ2:   ctcccaagtcatggatggtgag
END


>IDB1077260.1510
GB_MAP: IDB1077260 = AX503745.1 (1..4004)
PROD:   not determined
AGEZ:   32
ROI:    1458..1541  ->  -53..30
AG:     -53, -49, -34, -2, 22, 31,
PPT:    -47..-38, -16..-3,
U2BP:   19 [7.56],
SEQ1:   agaaagCTGTCCACCTgaaagtgacacacatatgacaTTACCACTTTCTTCag
SEQ2:   tgcactgctcggtttctgaccagacatccaag
END


>IDB1077260.1547
GB_MAP: IDB1077260 = AX503745.1 (1..4004)
PROD:   not determined
AGEZ:   14
ROI:    1509..1557  ->  -39..9
AG:     -39, -16, -7, -2, 5, 10,
PPT:   
U2BP:   -19 [7.56],
SEQ1:   agtgcactgctcggtttctgaccagacatccaaggaaag
SEQ2:   tacaagtacag
END


>IDB1077260.2574
GB_MAP: IDB1077260 = AX503745.1 (1..4004)
PROD:   not determined
AGEZ:   17
ROI:    2545..2598  ->  -30..23
AG:     -30, -19, -5, -2, 10, 24,
PPT:   
U2BP:   -23 [4.94], -17 [3.66], 10 [5.44],
SEQ1:   agatctgatgcagatggatatgatgaggag
SEQ2:   gtgatgctgagccctgccatgcaag
END


>IDB1077260.2670
GB_MAP: IDB1077260 = AX503745.1 (1..4004)
PROD:   not determined
AGEZ:   14
ROI:    2643..2692  ->  -28..21
AG:     -28, -16, -13, -2, 12, 22,
PPT:   
U2BP:   -6 [4.6],
SEQ1:   agatgggtctgaagcagggctgattaag
SEQ2:   gcattccatgaagaatactccag
END


>IDB1077291.1842
GB_MAP: IDB1077291 = AX511557.1 (1..3576)
PROD:   not determined
AGEZ:   35
ROI:    1777..1866  ->  -66..23
AG:     -66, -49, -37, -2, 6, 24,
PPT:    -62..-50, -35..-26, -22..-3,
U2BP:   -24 [4.27], 6 [3.39],
SEQ1:   agtgCCACTATTTCCTTagccaatcccgaagTCTCCATACTaaaCTACCCATCTACACTCT
        ACCag
SEQ2:   ccctcagcggcatccatggctgcag
END


>IDB1077304.125
GB_MAP: IDB1077304 = AX521478.1 (1..2822)
PROD:   not determined
AGEZ:   26
ROI:    98..137  ->  -28..11
AG:     -28, -13, -5, -2, 10, 12,
PPT:   
U2BP:  
SEQ1:   agggggctccgggccagggtgacaggag
SEQ2:   gcgtgcttgagag
END


>IDB1077304.406
GB_MAP: IDB1077304 = AX521478.1 (1..2822)
PROD:   not determined
AGEZ:   21
ROI:    370..438  ->  -37..31
AG:     -37, -23, -13, -2, 23, 32,
PPT:   
U2BP:  
SEQ1:   agtgggctggccctagggggccaaagggacctaccag
SEQ2:   ggtggtcccggtactggatatcagggaatgcag
END


>IDB1077304.2294
GB_MAP: IDB1077304 = AX521478.1 (1..2822)
PROD:   not determined
AGEZ:   52
ROI:    2199..2338  ->  -96..43
AG:     -96, -86, -54, -2, 15, 44,
PPT:    -74..-63, -37..-3, 1..14,
U2BP:   -89 [4.21], -52 [4.17], 17 [4.54],
SEQ1:   agctttcaccagctacatcaaaCCCACATCCTTTgggcccccagatctggcccccgggaCT
        CCCCCCTTCCCATATGCTGCCTTCCCCACACCTag
SEQ2:   CCACCCGCGTCTCCagactcacgtgtgacatctttccaatggaag
END


>IDB1077310.546
GB_MAP: IDB1077310 = AX522223.1 (1..1109)
PROD:   not determined
AGEZ:   14
ROI:    512..563  ->  -35..16
AG:     -35, -16, -11, -2, 2, 17,
PPT:   
U2BP:  
SEQ1:   agatattcctgcgggacatagaacaggtgccacag
SEQ2:   cagccgacatacgtccag
END


>IDB1077332.1744
GB_MAP: IDB1077332 = AX530391.1 (1..5423)
PROD:   not determined
AGEZ:   41
ROI:    1661..1757  ->  -84..12
AG:     -84, -48, -43, -2, 4, 13,
PPT:    -82..-64, -61..-51, -30..-23, -19..-7,
U2BP:   -46 [3.97], -14 [3.71], -6 [3.37],
SEQ1:   agTTGCTTCCTGTATCCCTGTggTCTTCCTTGTCacagatcagggctgttccaaTTACTTG
        TaaaCTTTCATTTGTTTacaaag
SEQ2:   ctaagcgactggag
END


>IDB1077344.3814
GB_MAP: IDB1077344 = AX534938.1 (1..4950)
PROD:   not determined
AGEZ:   na
ROI:    3804..3838  ->  -11..23
AG:     -11, -7, -4, -2, 14, 24,
PPT:   
U2BP:  
SEQ1:   agacagcagag
SEQ2:   cttgctgtggtacagccaatggcag
END


>IDB1077355.1299
GB_MAP: IDB1077355 = AX537497.1 (1..2204)
PROD:   not determined
AGEZ:   42
ROI:    1227..1357  ->  -73..57
AG:     -73, -59, -44, -2, 1, 58,
PPT:    -32..-8, 3..13, 35..57,
U2BP:   -33 [5.1], -22 [3.01], 16 [3.23], 52 [3.87], 58 [3.26],
SEQ1:   agctggggtggatgagggctggggggtccaggccgggctgaCTTCCACCTCACCCCCGCCC
        CGTCCacggcag
SEQ2:   agCTCCTTCCCCTggacactctacctggccatggCCTGCATCTTTGCCTTCATCCTCag
END


>IDB1077357.1008
GB_MAP: IDB1077357 = AX537505.1 (1..2369)
PROD:   not determined
AGEZ:   24
ROI:    938..1022  ->  -71..13
AG:     -71, -45, -26, -2, 2, 14,
PPT:    -62..-55, -18..-3,
U2BP:   -53 [6.54], -47 [3.29], -38 [4.46], -29 [3.9],
SEQ1:   aggaccgggTATCTTCTaataccaacagctatgactacggtgatgagtaccggCCGCTGTT
        CTTCTACCag
SEQ2:   gagaccacggctcag
END


>IDB1077361.558
GB_MAP: IDB1077361 = AX537797.1 (1..1470)
PROD:   not determined
AGEZ:   12
ROI:    533..581  ->  -26..22
AG:     -26, -14, -12, -2, 20, 23,
PPT:   
U2BP:  
SEQ1:   aggctctgctgcagagcggtgcccag
SEQ2:   gtccgcatggtggacatgcagaag
END


>IDB1077361.1383
GB_MAP: IDB1077361 = AX537797.1 (1..1470)
PROD:   not determined
AGEZ:   25
ROI:    1357..1417  ->  -27..33
AG:     -27, -12, -8, -2, 13, 34,
PPT:    2..11,
U2BP:   13 [5.83], 32 [4.79],
SEQ1:   aggggcggcctgcggagccagctggag
SEQ2:   gCCATTTTCCTgagggactgggactccccttacag
END


>IDB1077393.2830
GB_MAP: IDB1077393 = AX548486.1 (1..3168)
PROD:   not determined
AGEZ:   30
ROI:    2779..2845  ->  -52..14
AG:     -52, -36, -32, -2, 2, 15,
PPT:    -19..-13,
U2BP:  
SEQ1:   agctctgtcccgggacagtcagggtggactcaaTCTTTCTggttctccacag
SEQ2:   aagacgtctctgcaag
END


>IDB1077476.1259
GB_MAP: IDB1077476 = AX553864.1 (1..2020)
PROD:   not determined
AGEZ:   15
ROI:    1160..1291  ->  -100..31
AG:     -100, -78, -17, -2, 20, 32,
PPT:    -46..-23,
U2BP:   -68 [6.55], -2 [4.13], 22 [3.66], 32 [5.96],
SEQ1:   aggcaacgggctcgggtacgtaaggcacgttgacaatccccacggcgatgggcgCTGCATC
        ACCTGTATCTATTACCTgaatcagaactgggacgttaag
SEQ2:   gtgcatggcggcctgctgcagatcttccctgag
END


>IDB1077476.1464
GB_MAP: IDB1077476 = AX553864.1 (1..2020)
PROD:   not determined
AGEZ:   15
ROI:    1448..1474  ->  -17..9
AG:     -17, -12, -6, -2, 5, 10,
PPT:   
U2BP:  
SEQ1:   agacaagtatcagctag
SEQ2:   catcaggacag
END


>IDB1077477.1716
GB_MAP: IDB1077477 = AX553866.1 (2657..4937)
PROD:   not determined
AGEZ:   15
ROI:    1688..1731  ->  -29..14
AG:     -29, -23, -17, -2, 8, 15,
PPT:   
U2BP:   -4 [4.9],
SEQ1:   agcacgagctaaagtaaaatatctaacag
SEQ2:   gtgaaaaaggtgtgag
END


>IDB1077489.845
GB_MAP: IDB1077489 = AX556887.1 (1..1778)
PROD:   not determined
AGEZ:   26
ROI:    758..871  ->  -88..25
AG:     -88, -76, -28, -2, 10, 26,
PPT:    -16..-3,
U2BP:   -28 [3.11], -26 [4.01], 8 [3.04],
SEQ1:   aggtgatatccaagaactgtatgacaccaccttggccctgggccacgcggcggctttctca
        gatgactgcgaTTTGCCCTCTGCTCag
SEQ2:   gacataaacagactcgtgggacttcag
END


>IDB1077490.1376
GB_MAP: IDB1077490 = AX556890.1 (1..2347)
PROD:   not determined
AGEZ:   30
ROI:    1334..1403  ->  -43..26
AG:     -43, -32, -9, -2, 16, 27,
PPT:    3..15,
U2BP:   -15 [5.09], -7 [3.89], 8 [6.32],
SEQ1:   agcttatgcaaagcatgaatgcaacctgattttcagattaaag
SEQ2:   gaTCTTGATTTTGCCagccttgctcgag
END


>IDB1077492.868
GB_MAP: IDB1077492 = AX556896.1 (1..1695)
PROD:   not determined
AGEZ:   19
ROI:    848..881  ->  -21..12
AG:     -21, -13, -6, -2, 8, 13,
PPT:   
U2BP:   -9 [4.09],
SEQ1:   agtgatacagtgataagtcag
SEQ2:   atgaatgagaacag
END


>IDB1077496.2399
GB_MAP: IDB1077496 = AX556908.1 (1..3070)
PROD:   not determined
AGEZ:   13
ROI:    2378..2417  ->  -22..17
AG:     -22, -15, -10, -2, 6, 18,
PPT:   
U2BP:  
SEQ1:   agaacaaagaatagtacngcag
SEQ2:   gttacaggaatacttaaag
END


>IDB1077497.244
GB_MAP: IDB1077497 = AX556911.1 (1..1795)
PROD:   not determined
AGEZ:   17
ROI:    185..339  ->  -60..94
AG:     -60, -37, -19, -2, 18, 95,
PPT:    -30..-24, 2..13, 31..51, 55..72,
U2BP:   -45 [3.82],
SEQ1:   agacgatgaatacaaaccacccaagttcaaTTTGTTCggcaagatctcgggctggtttag
SEQ2:   gTCTATACTGTCCgacaagacttcccggaaCCTGTTTTTCTTCCTGTGCCTgaaCCTCTCT
        TTCGCTTTTGTggaactactctacggcatctggag
END


>IDB1077510.12832
GB_MAP: IDB1077510 = AX573502.1 (463..13935)
PROD:   not determined
AGEZ:   98
ROI:    12713..12847  ->  -120..14
AG:     -120, -113, -100, -2, 12, 15,
PPT:    -111..-101, -98..-82, -77..-60, -45..-32, -20..-3, 3..11,
U2BP:   -80 [6.32], -65 [3.87], -47 [4.8], -38 [3.75], -12 [3.75],
SEQ1:   aggcgtgagCCACCATGTCCagCCTACCTCTTTCTTCTTgataCTGTATTCCTTCATTACT
        ggaatgatactgaaTGTCTTCATTGTCTggaacactcaaTTCTCTTCATTTTCCTTCag
SEQ2:   tgCTATTATCTaggag
END


>IDB1077521.549
GB_MAP: IDB1077521 = AX577822.1 (1..1322)
PROD:   not determined
AGEZ:   31
ROI:    470..560  ->  -80..10
AG:     -80, -44, -33, -2, 8, 11,
PPT:    -73..-58,
U2BP:   -56 [6.29], -39 [4.29], -20 [5.06], -12 [3.64],
SEQ1:   agttcgaTGTGCTGCCTGCCTTTgatgccctgggtcagttgactggcagctataaacctaa
        cccccaaatctatgtcaag
SEQ2:   ctcatcgaggag
END


>IDB1077564.253
GB_MAP: IDB1077564 = AX588162.1 (1..865)
PROD:   not determined
AGEZ:   39
ROI:    191..286  ->  -63..32
AG:     -63, -51, -41, -2, 25, 33,
PPT:    -39..-19,
U2BP:   -29 [6.29], 21 [4.17],
SEQ1:   agtacttgtggcagttgtggtcagTTTCGCTTTGATTGCTACCCTggtatatgcacttttc
        ag
SEQ2:   aaatgtacatcaaaacattcacccagaaaaccag
END


>IDB1077570.764
GB_MAP: IDB1077570 = AX588168.1 (1..1062)
PROD:   not determined
AGEZ:   18
ROI:    720..778  ->  -45..13
AG:     -45, -29, -20, -2, 8, 14,
PPT:   
U2BP:   8 [5.96],
SEQ1:   aggctctggtggggacagggcccctagtggggtggccttccccag
SEQ2:   gcccctgagaatcag
END


>IDB1077772.97
GB_MAP: IDB1077772 = AX588550.1 (1..512)
PROD:   not determined
AGEZ:   17
ROI:    45..118  ->  -53..20
AG:     -53, -24, -19, -2, 18, 21,
PPT:    -48..-37, -15..-3,
U2BP:   -9 [4.64], 13 [3.96],
SEQ1:   aggaaCTCTCCTTCTTTgggtctggctgaagttgaggaTCTCTTACTCTCTag
SEQ2:   gccacggaattaacccgagcag
END


>IDB1077812.252
GB_MAP: IDB1077812 = AX588704.1 (1..754)
PROD:   not determined
AGEZ:   62
ROI:    163..415  ->  -90..162
AG:     -90, -79, -64, -2, 119, 163,
PPT:    -56..-43, -16..-3, 14..33, 35..44, 77..98, 140..161,
U2BP:   -19 [4.13], 13 [4.11], 46 [5.53], 52 [4.27], 62 [7.35],
        127 [7.15], 163 [5.44],
SEQ1:   aggttgttccaagttgttgggaaaacagacgacaCACTTGCCCTGCTCaacctggccgcat
        catggctgtgatgCCCTCCCTCCCTCCag
SEQ2:   gcctgcatgatgaCCATCACCTTCCTGCCTTACaCGTTTTCGTTaatggtgaccttccctg
        atgtgcctctgggcaTCTTCTTGTTCTGTGTGTGTGTgatcgccatcggggtcgtgcaggc
        actgattgtngggtacgCATTCCACTTCCCGCACCTGCTgag
END


>IDB1077915.316
GB_MAP: IDB1077915 = AX588807.1 (1..513)
PROD:   not determined
AGEZ:   14
ROI:    259..326  ->  -58..9
AG:     -58, -19, -16, -2, 4, 10,
PPT:    -40..-27,
U2BP:  
SEQ1:   agtcccttgccggcgcanTCGTGTATACTACCaatatccaggagctcaatgtctacag
SEQ2:   tgaagcccaag
END


>IDB1077932.976
GB_MAP: IDB1077932 = AX590292.1 (1..2223)
PROD:   not determined
AGEZ:   17
ROI:    958..1010  ->  -19..33
AG:     -19, -9, -6, -2, 29, 34,
PPT:   
U2BP:   -9 [5.83],
SEQ1:   agtgctcctgagcagaaag
SEQ2:   acactatctggctgcacattcggtcccaaggccag
END


>IDB1077934.2389
GB_MAP: IDB1077934 = AX590419.1 (1..4412)
PROD:   not determined
AGEZ:   28
ROI:    2338..2435  ->  -52..45
AG:     -52, -37, -30, -2, 35, 46,
PPT:    -24..-7, 17..29,
U2BP:   -40 [4.5], -19 [5.64], -10 [3.75], 16 [3.29], 44 [6.12],
SEQ1:   agaaatcttctcataaggcaaaagacaaTTTTAATTTTCTTCATTTgaatag
SEQ2:   aaatgcttgttaccaaCCTATGTCTTTTCgaccaagaatattgatag
END


>IDB1078001.1182
GB_MAP: IDB1078001 = AB000381.1 (27699..35086)
PROD:   GPI-anchored molecule-like protein
AGEZ:   20
ROI:    1151..1197  ->  -32..14
AG:     -32, -29, -22, -2, 9, 15,
PPT:    -20..-3,
U2BP:   -2 [3.23],
SEQ1:   agaagcctgaagCCTGCTTTCTCCCCTCTCag
SEQ2:   ggacttacagtttgag
END


>IDB1078001.6592
GB_MAP: IDB1078001 = AB000381.1 (27699..35086)
PROD:   GPI-anchored molecule-like protein
AGEZ:   43
ROI:    6520..6657  ->  -73..64
AG:     -73, -48, -45, -2, 31, 65,
PPT:    -70..-59, -28..-3, 18..29, 52..62,
U2BP:   -51 [3.57], -20 [3.59], 43 [3.82],
SEQ1:   aggTGTATGTGCCTCaatatttacaagcagaaaatgtgaaatcaaTTATTTTCATTGCTGC
        TTCTTTTTTTag
SEQ2:   gcataaattctcgtgaaCTACTTGTTTATaagaactgtacaaacaactgcaCATTTGTATA
        Tgcag
END


>IDB1078011.1237
GB_MAP: IDB1078011 = AB002059.1 (8606..21020)
PROD:   Human P2XM
AGEZ:   59
ROI:    1163..1267  ->  -75..29
AG:     -75, -68, -61, -2, 22, 30,
PPT:    -59..-42, -29..-17, -14..-3,
U2BP:  
SEQ1:   agcatgtagggctcagCTCCGCCCCTGTCACTACacgctggggacaCACCACACTGCCCga
        CTTCTCCTCCCCag
SEQ2:   gtgggcgctcctcgccaaaaaaggctaccag
END


>IDB1078011.3215
GB_MAP: IDB1078011 = AB002059.1 (8606..21020)
PROD:   Human P2XM
AGEZ:   45
ROI:    3149..3248  ->  -67..32
AG:     -67, -55, -47, -2, 23, 33,
PPT:    -20..-10,
U2BP:   -40 [3.17], -37 [4.3], -32 [4.18], -9 [4.78], -5 [3.04],
SEQ1:   agtctgccttacagggggacagggttaatgacttgatggggccaacaTCCCTTCCCTCata
        aaccag
SEQ2:   gctgccggcttccggcctttccagtcaacacgag
END


>IDB1078011.3283
GB_MAP: IDB1078011 = AB002059.1 (8606..21020)
PROD:   Human P2XM
AGEZ:   13
ROI:    3253..3288  ->  -31..4
AG:     -31, -27, -15, -2, 3, 5,
PPT:    -12..-3,
U2BP:   -15 [5.05],
SEQ1:   agccaggccaaccttgagaCTTGCCTCCTag
SEQ2:   ggagag
END


>IDB1078011.7969
GB_MAP: IDB1078011 = AB002059.1 (8606..21020)
PROD:   Human P2XM
AGEZ:   43
ROI:    7906..8020  ->  -64..50
AG:     -64, -50, -45, -2, 38, 51,
PPT:    -40..-27, -21..-3, 3..17,
U2BP:   -22 [4.27], 23 [4.57],
SEQ1:   agactgggctgtggaggggagacaTCCCCTGTGCCATTggtgaCTGCTCTCTCTCCCACCT
        Cag
SEQ2:   caCCCGTCCGTCCCACTggctaactgctgggtcgacgaggactgccccgaag
END


>IDB1078011.8235
GB_MAP: IDB1078011 = AB002059.1 (8606..21020)
PROD:   Human P2XM
AGEZ:   19
ROI:    8199..8251  ->  -37..15
AG:     -37, -29, -21, -2, 11, 16,
PPT:    -19..-3,
U2BP:  
SEQ1:   agatttgaaggtctggagTTCATCTTTTGTTTTCTag
SEQ2:   gtgtaaaaacaggccag
END


>IDB1078011.8411
GB_MAP: IDB1078011 = AB002059.1 (8606..21020)
PROD:   Human P2XM
AGEZ:   25
ROI:    8374..8429  ->  -38..17
AG:     -38, -29, -27, -2, 2, 18,
PPT:    -24..-5,
U2BP:  
SEQ1:   aggcctggcagaggCTGTCACCTCCCTTCCACCTgcag
SEQ2:   gaggcccctgctggcccag
END


>IDB1078011.8568
GB_MAP: IDB1078011 = AB002059.1 (8606..21020)
PROD:   Human P2XM
AGEZ:   46
ROI:    8499..8607  ->  -70..38
AG:     -70, -68, -48, -2, 15, 39,
PPT:    -62..-50, -45..-22, -19..-3, 25..37,
U2BP:   -20 [5.43], 39 [4.25],
SEQ1:   agagtgggTCTCATCTGCCCCaagaCCCTCCTTGTCCCCTACCTCATCTgaCCTTTCCCAC
        TCCTCCCag
SEQ2:   gtccaatgccttggagacctgggaCCCCACCTATTTTaag
END


>IDB1078011.8802
GB_MAP: IDB1078011 = AB002059.1 (8606..21020)
PROD:   Human P2XM
AGEZ:   17
ROI:    8753..8821  ->  -50..18
AG:     -50, -48, -19, -2, 12, 19,
PPT:    -37..-28, -17..-5,
U2BP:  
SEQ1:   agagggtcccgggCCCACCCACCggtggaaaagCTATGTGCTATGTgcag
SEQ2:   ggtggctctgtaggcatcag
END


>IDB1078011.11102
GB_MAP: IDB1078011 = AB002059.1 (8606..21020)
PROD:   Human P2XM
AGEZ:   19
ROI:    11072..11123  ->  -31..20
AG:     -31, -23, -21, -2, 4, 21,
PPT:    -19..-5,
U2BP:   12 [5.07],
SEQ1:   aggtcaccagagCCTTCTTTCCTGCCCacag
SEQ2:   gacagccactcactggtgggag
END


>IDB1078011.11308
GB_MAP: IDB1078011 = AB002059.1 (8606..21020)
PROD:   Human P2XM
AGEZ:   16
ROI:    11285..11316  ->  -24..7
AG:     -24, -18, -13, -2, 3, 8,
PPT:   
U2BP:   -11 [4.01], -2 [3.23],
SEQ1:   aggttcagctcagatctctctcag
SEQ2:   gcagggaag
END


>IDB1078011.11549
GB_MAP: IDB1078011 = AB002059.1 (8606..21020)
PROD:   Human P2XM
AGEZ:   40
ROI:    11500..11591  ->  -50..41
AG:     -50, -45, -42, -2, 40, 42,
PPT:    -15..-3, 2..15, 18..35,
U2BP:   17 [4.63],
SEQ1:   aggaaagcaggctcgggggctggaacatgggttggCCCTGCCTCTCCCag
SEQ2:   gTCACCTTTTTCTGTgaCCTGCTACTGCTGTATGTggatagag
END


>IDB1078011.11717
GB_MAP: IDB1078011 = AB002059.1 (8606..21020)
PROD:   Human P2XM
AGEZ:   39
ROI:    11636..11732  ->  -82..14
AG:     -82, -45, -41, -2, 5, 15,
PPT:    -79..-69, -58..-46, -20..-5,
U2BP:   -66 [3.08], -21 [7.84], -8 [4.65],
SEQ1:   aggTCGCTCTGCTTggaccctgggTTCTGCCACACTTaggaagatgttggctggatccctg
        aCCTGCTGTCCTCATCTgcag
SEQ2:   gccaaggccccgaaag
END


>IDB1078012.522
GB_MAP: IDB1078012 = AB002137.1 (1..4024)
PROD:   glycosylphosphatidylinositol anchor attachment 1 (GPAA1)
AGEZ:   41
ROI:    426..585  ->  -97..62
AG:     -97, -69, -43, -2, 8, 63,
PPT:    -21..-5, 45..57,
U2BP:   -43 [3.45], -32 [7.45], -4 [5.11], 8 [5.44], 59 [7.45],
SEQ1:   agacccgcgcgatcgaccccgggtgcggaggttgtggcctcgggtcggcgtctgaggaccc
        gctgacgctccggtgCCCCTCCGTCCTCTCTCacag
SEQ2:   cgtgctgagctacgtggcgggcatcgcctggttcttggcgctggTTTTCCCGCCGCTgacc
        cag
END


>IDB1078012.787
GB_MAP: IDB1078012 = AB002137.1 (1..4024)
PROD:   glycosylphosphatidylinositol anchor attachment 1 (GPAA1)
AGEZ:   19
ROI:    755..827  ->  -33..39
AG:     -33, -23, -21, -2, 10, 40,
PPT:    -18..-5,
U2BP:  
SEQ1:   agctctgctcagaggCTCCCTTCGTGTCTgcag
SEQ2:   ggctctgccagtggcctggcttgaacggacgatgcggtcag
END


>IDB1078012.1112
GB_MAP: IDB1078012 = AB002137.1 (1..4024)
PROD:   glycosylphosphatidylinositol anchor attachment 1 (GPAA1)
AGEZ:   26
ROI:    1060..1171  ->  -53..58
AG:     -53, -38, -28, -2, 52, 59,
PPT:    -25..-15,
U2BP:   -28 [5.76], -13 [3.45], 1 [3.85], 17 [3.42],
SEQ1:   agccccctaccacaaagttacactgaggCTCCCCCCACCgatgctgcatacag
SEQ2:   atggtgtcgggcaccaacgtgtacggcatcctgcgggccccgcgtgctgccagcaccgag
END


>IDB1078012.1216
GB_MAP: IDB1078012 = AB002137.1 (1..4024)
PROD:   glycosylphosphatidylinositol anchor attachment 1 (GPAA1)
AGEZ:   44
ROI:    1111..1264  ->  -106..47
AG:     -106, -53, -46, -2, 3, 48,
PPT:    -44..-21, 30..41,
U2BP:   -88 [3.42], -32 [4.76], -13 [7.69], -4 [3.29],
SEQ1:   agatggtgtcgggcaccaacgtgtacggcatcctgcgggccccgcgtgctgccagcaccga
        gTCGCTTGTGCTCACCGTGCCCTGTggctctgactctaccaacag
SEQ2:   ccaggctgtggggctgctgctggcactggCTGCCCACTTCCggggtgag
END


>IDB1078012.1337
GB_MAP: IDB1078012 = AB002137.1 (1..4024)
PROD:   glycosylphosphatidylinositol anchor attachment 1 (GPAA1)
AGEZ:   29
ROI:    1287..1357  ->  -51..19
AG:     -51, -39, -31, -2, 4, 20,
PPT:    -19..-10, 7..12,
U2BP:   -29 [4.66], -20 [6.84],
SEQ1:   aggggtttggtcagtgccccagaccctgctgaTCCTGCTTCTggcctccag
SEQ2:   ggcagaTTTATTgggccaaag
END


>IDB1078012.1379
GB_MAP: IDB1078012 = AB002137.1 (1..4024)
PROD:   glycosylphosphatidylinositol anchor attachment 1 (GPAA1)
AGEZ:   21
ROI:    1336..1414  ->  -44..34
AG:     -44, -39, -23, -2, 22, 35,
PPT:    -36..-31, -20..-9,
U2BP:   -4 [3.75], 22 [5.76],
SEQ1:   agggcagaTTTATTgggccaaagaTATCGTCTTCCTggtaacag
SEQ2:   aacatgaccttctgggcactgaggcttggcttgaag
END


>IDB1078012.1532
GB_MAP: IDB1078012 = AB002137.1 (1..4024)
PROD:   glycosylphosphatidylinositol anchor attachment 1 (GPAA1)
AGEZ:   23
ROI:    1442..1554  ->  -91..21
AG:     -91, -55, -25, -2, 7, 22,
PPT:    -88..-68, -65..-56, -51..-26, -21..-5, 9..19,
U2BP:   -55 [3.23], -40 [5.15], -18 [4.58], -14 [4.17],
SEQ1:   aggTTCTCTTGTCCTGCCTGCCCTggTCCCCCTCTCagggTCACTGTCCTCACCACGTCCT
        CCATTagcaCTCATTCACTTGCTCCTacag
SEQ2:   gcatgcagTCGTCTCCCCTgcag
END


>IDB1078012.1684
GB_MAP: IDB1078012 = AB002137.1 (1..4024)
PROD:   glycosylphosphatidylinositol anchor attachment 1 (GPAA1)
AGEZ:   33
ROI:    1616..1699  ->  -69..14
AG:     -69, -50, -35, -2, 11, 15,
PPT:   
U2BP:   -41 [4.05], -20 [6.94], 1 [4.54],
SEQ1:   agcctcgatgtggccgtggaggggcttaacgggcagctgcccaaccttgacctgctcaatc
        tcttccag
SEQ2:   accttctgccagaaag
END


>IDB1078012.1811
GB_MAP: IDB1078012 = AB002137.1 (1..4024)
PROD:   glycosylphosphatidylinositol anchor attachment 1 (GPAA1)
AGEZ:   32
ROI:    1759..1822  ->  -53..10
AG:     -53, -46, -34, -2, 5, 11,
PPT:    -29..-5,
U2BP:   -3 [4.44],
SEQ1:   agggcacagggtctgtgggaggggCTGTCTCATCCTGTCCTGCACCTCTaaag
SEQ2:   ctgcagcccgag
END


>IDB1078012.1853
GB_MAP: IDB1078012 = AB002137.1 (1..4024)
PROD:   glycosylphosphatidylinositol anchor attachment 1 (GPAA1)
AGEZ:   30
ROI:    1810..1888  ->  -44..34
AG:     -44, -38, -32, -2, 8, 35,
PPT:   
U2BP:   10 [4.15], 22 [4.26],
SEQ1:   agctgcagcccgaggactggacatcattggatggaccgctgcag
SEQ2:   ggcctgcagacactgctgctcatggttctgcggcag
END


>IDB1078012.2120
GB_MAP: IDB1078012 = AB002137.1 (1..4024)
PROD:   glycosylphosphatidylinositol anchor attachment 1 (GPAA1)
AGEZ:   26
ROI:    2060..2144  ->  -61..23
AG:     -61, -56, -28, -2, 9, 24,
PPT:    -19..-6,
U2BP:   -4 [5.59],
SEQ1:   agcggagtgggggatggcctggtggctctggccagccgtgaaCCTGCCCCACACCTgacag
SEQ2:   ggctttggagggcatgttccgcaag
END


>IDB1078012.2441
GB_MAP: IDB1078012 = AB002137.1 (1..4024)
PROD:   glycosylphosphatidylinositol anchor attachment 1 (GPAA1)
AGEZ:   40
ROI:    2341..2470  ->  -101..28
AG:     -101, -64, -42, 20, 29,
PPT:    -99..-89, -39..-21, -16..-8,
U2BP:   -87 [7.23], -10 [6.44],
SEQ1:   agTCTTCCATCCTgatggggggtggggtacgggggtgagccctgggtccccctctgggcag
        aTCCCGTTACACCTCTTGTTggggTCCTTGATTgggctac
SEQ2:   gctctggaactgtggatgcagctgcatgag
END


>IDB1078012.2687
GB_MAP: IDB1078012 = AB002137.1 (1..4024)
PROD:   glycosylphosphatidylinositol anchor attachment 1 (GPAA1)
AGEZ:   16
ROI:    2654..2762  ->  -34..74
AG:     -34, -20, -18, -2, 44, 75,
PPT:    -16..-5, 59..74,
U2BP:   37 [6.84],
SEQ1:   agggtccatctccaagagCCTGTGTGCCCTgcag
SEQ2:   ggtgtggggctggcctcgctcgtggcacctctgctgatctcacaggccatgggactggCCC
        TCTATGTCCTGCCag
END


>IDB1078012.2732
GB_MAP: IDB1078012 = AB002137.1 (1..4024)
PROD:   glycosylphosphatidylinositol anchor attachment 1 (GPAA1)
AGEZ:   45
ROI:    2668..2788  ->  -65..55
AG:     -65, -63, -47, -2, 30, 56,
PPT:    -61..-50, 14..29, 45..55,
U2BP:   -9 [6.84],
SEQ1:   agagCCTGTGTGCCCTgcagggtgtggggctggcctcgctcgtggcacctctgctgatctc
        acag
SEQ2:   gccatgggactggCCCTCTATGTCCTGCCagtgctgggccaacaCGTTGCCACCCag
END


>IDB1078012.2971
GB_MAP: IDB1078012 = AB002137.1 (1..4024)
PROD:   glycosylphosphatidylinositol anchor attachment 1 (GPAA1)
AGEZ:   15
ROI:    2932..2986  ->  -40..14
AG:     -40, -36, -17, -2, 8, 15,
PPT:    -15..-5,
U2BP:   -17 [5.8],
SEQ1:   agacagcttgtgggttgcctctgagTCCTTTGTCTTacag
SEQ2:   ggtggtaagcacacag
END


>IDB1078012.3280
GB_MAP: IDB1078012 = AB002137.1 (1..4024)
PROD:   glycosylphosphatidylinositol anchor attachment 1 (GPAA1)
AGEZ:   28
ROI:    3208..3320  ->  -73..39
AG:     -73, -70, -30, -2, 32, 40,
PPT:    -68..-58, -48..-35, -18..-3, 3..21,
U2BP:   -56 [3.61], -19 [6.44], 29 [7.33],
SEQ1:   agtagCCCTTTCCCCCaacctggtgCCCATGCCCCCACCatggagcctaccttgaTGTTGC
        TTCTCCACCCag
SEQ2:   gaCCCTCTATGCTGCCCTGCTggtgctgaccagcccggcag
END


>IDB1078015.1427
GB_MAP: IDB1078015 = AB003151.1 (55580..59721)
PROD:   carbonyl reductase
AGEZ:   54
ROI:    1330..1462  ->  -98..34
AG:     -98, -69, -56, -2, 29, 35,
PPT:    -96..-70, -67..-57, -25..-6, 8..27,
U2BP:   -26 [6.09], -4 [4.47], 7 [6.84], 22 [3.71],
SEQ1:   agTTTTTTTTTTTTTTTTTTTTTTTTTTTagTATCATTGTATagaattttaccccatgggt
        acaatgtattaaCTATGTTCTCTTTCTCTCCTaaaag
SEQ2:   ttgctgaTCCCACACCCTTTCATATTCaagctgaag
END


>IDB1078015.2651
GB_MAP: IDB1078015 = AB003151.1 (55580..59721)
PROD:   carbonyl reductase
AGEZ:   37
ROI:    2582..2681  ->  -70..29
AG:     -70, -50, -39, -2, 15, 30,
PPT:    -37..-4, 1..13,
U2BP:   -39 [3.23], -32 [3.24], -2 [4.01], 15 [5.15],
SEQ1:   agttgggtacttgcatgtacagcttactctcagCTTTTATCCTGTTTCCCTGTCCTGTCGT
        CCTGTTaag
SEQ2:   TTGTGCTACTTCTaaggctctggttcaccag
END


>IDB1078015.2923
GB_MAP: IDB1078015 = AB003151.1 (55580..59721)
PROD:   carbonyl reductase
AGEZ:   113
ROI:    2743..2928  ->  -181..4
AG:     -181, -127, -115, -2, 3, 5,
PPT:    -172..-164, -159..-141, -137..-128, -110..-98, -92..-82,
        -60..-50, -35..-25, -10..-3,
U2BP:   -165 [3.75], -111 [4.06], -101 [4.62], -68 [3.13],
        -57 [4.17],
SEQ1:   aggaatgaaCTTCTTCATgcaaCTACCACCACACTTTCTATgcgTATTCCTCTTagaactc
        ataccagtaaCTGTCTCTCATATgaaaaTTTTCTGCTCCaaaatccctgcaaatttggcaT
        TCACCTCTCTacgggattgttgcaCACCTTTCTACataatgctttgtggTGTATCTTag
SEQ2:   ggagag
END


>IDB1078029.2436
GB_MAP: IDB1078029 = AB004907.1 (7871..28434)
PROD:   BCNT
AGEZ:   58
ROI:    2355..2441  ->  -82..4
AG:     -82, -62, -60, -2, 3, 5,
PPT:    -79..-72, -46..-17,
U2BP:   -15 [4.63], -5 [3.78],
SEQ1:   agaTTACCTTTgggattgggagagggataactgaaaTCGTTTTGTGCTGTCTTTCCTTTTT
        CCTGTgactgctggtgattag
SEQ2:   gaagag
END


>IDB1078029.2578
GB_MAP: IDB1078029 = AB004907.1 (7871..28434)
PROD:   BCNT
AGEZ:   15
ROI:    2560..2583  ->  -19..4
AG:     -19, -17, -9, -2, 2, 5,
PPT:   
U2BP:  
SEQ1:   agaggatgccaggaaaaag
SEQ2:   aaggag
END


>IDB1078029.3238
GB_MAP: IDB1078029 = AB004907.1 (7871..28434)
PROD:   BCNT
AGEZ:   61
ROI:    3146..3244  ->  -93..5
AG:     -93, -79, -63, -2, 3, 6,
PPT:    -43..-34, -24..-3,
U2BP:   -4 [3.11],
SEQ1:   agacgctatctcaaagaaaaaaaaataaaaagtatctataaacaatatggTTCATCTTTTg
        gtgaaacaTTACATTTCTTGTTTTTTTTATag
SEQ2:   aaaggag
END


>IDB1078029.19944
GB_MAP: IDB1078029 = AB004907.1 (7871..28434)
PROD:   BCNT
AGEZ:   25
ROI:    19865..19957  ->  -80..12
AG:     -80, -58, -27, -2, 9, 13,
PPT:    -78..-59, -56..-29, -20..-8,
U2BP:   -70 [3.27], -39 [3.27], -21 [4.09],
SEQ1:   agTTGTCTTTATTCCCTTTTCTagCTTGTTTCTTTCTCTTTATTCTTCTTGTaagcttgaT
        GTCTTTTTCCTTggcacag
SEQ2:   ggtaactaaggaag
END


>IDB1078032.3404
GB_MAP: IDB1078032 = AB005803.1 (1801..14648)
PROD:   histidine-rich glycoprotein
AGEZ:   42
ROI:    3318..3434  ->  -87..29
AG:     -87, -73, -44, -2, 24, 30,
PPT:    -41..-24, -22..-13, 11..23,
U2BP:   -66 [5.76], -25 [4.95], -2 [3.26],
SEQ1:   agtaataaatatatagctttaatacataaaaaaaaaacccgctaggTTTCCATGTGCTACT
        CACaTGTTGCTTTTggcattcctcag
SEQ2:   gaaaatacaaCTGTATATTACTTagtcttag
END


>IDB1078032.4056
GB_MAP: IDB1078032 = AB005803.1 (1801..14648)
PROD:   histidine-rich glycoprotein
AGEZ:   14
ROI:    4001..4070  ->  -56..13
AG:     -56, -35, -16, -2, 5, 14,
PPT:   
U2BP:   -23 [6.62], -6 [7.69],
SEQ1:   agatctggctttgcatgtgggaggtgggtattgacatgccaggctctctgacacag
SEQ2:   gtggagaacatgaag
END


>IDB1078032.4407
GB_MAP: IDB1078032 = AB005803.1 (1801..14648)
PROD:   histidine-rich glycoprotein
AGEZ:   14
ROI:    4382..4431  ->  -26..23
AG:     -26, -18, -16, -2, 17, 24,
PPT:    -14..-5,
U2BP:   -4 [4.52],
SEQ1:   agtcctcaagagCCTCTTTCTTacag
SEQ2:   gtgatcggacaatgtaaggtaatag
END


>IDB1078032.6091
GB_MAP: IDB1078032 = AB005803.1 (1801..14648)
PROD:   histidine-rich glycoprotein
AGEZ:   35
ROI:    6013..6117  ->  -79..25
AG:     -79, -56, -37, -2, 8, 26,
PPT:    -77..-58, -35..-25, -20..-3,
U2BP:   -45 [6.21], -29 [3.89], -23 [4.63],
SEQ1:   agTTATTGTCATTCTTGCCACCaagccaccattaacatttccagCCCTTTACTGTgacaCT
        GCTATCTTCTTTCTCCag
SEQ2:   tctcttcagcactggccaataccaaag
END


>IDB1078032.7254
GB_MAP: IDB1078032 = AB005803.1 (1801..14648)
PROD:   histidine-rich glycoprotein
AGEZ:   68
ROI:    7108..7257  ->  -147..2
AG:     -147, -143, -70, -2, 1, 3,
PPT:    -102..-88, -68..-29, -24..-18, -15..-3,
U2BP:   -130 [3.41], -110 [3.78], -104 [3.93], -97 [4.5], -86 [3.69],
        -76 [3.89], -27 [4.09], -16 [6.16],
SEQ1:   aggcagaaaccattttaaaaaatgacacatactggtgattttgaaTTCTCATACTGCCTTa
        aaaaatattgaatggtagTTATCTACTGCTTTTTTTTCCTTTTTCTTTGTCTGTTCTTgaa
        aCTATTTTgaTCCCATCTGTTCTag
SEQ2:   agag
END


>IDB1078032.9556
GB_MAP: IDB1078032 = AB005803.1 (1801..14648)
PROD:   histidine-rich glycoprotein
AGEZ:   18
ROI:    9459..9574  ->  -98..17
AG:     -98, -69, -20, -2, 16, 18,
PPT:    -94..-81, -53..-37, -18..-3,
U2BP:   -79 [4.84], -64 [4.67], -45 [4.24], -34 [3.23], -22 [7.12],
        -12 [4.65],
SEQ1:   agcaCTTCTTCCTTTTCTgaatgtctggaagctaactctggctggTCATCTTCACACCACC
        TggacacacacactaacagCTCCTCATTCCTTTGTag
SEQ2:   gtctttggattctgcagag
END


>IDB1078032.11511
GB_MAP: IDB1078032 = AB005803.1 (1801..14648)
PROD:   histidine-rich glycoprotein
AGEZ:   24
ROI:    11446..11576  ->  -66..64
AG:     -66, -61, -26, -2, 8, 65,
PPT:    -50..-35, -21..-13, 21..35, 42..52,
U2BP:   -53 [4.9], -41 [3.24], -28 [3.61], -11 [4.63],
SEQ1:   agtcaagtatctaacaTCTTCTTTTATGTTACatgatgataggcaCTTTTCTGTgaccttt
        tccag
SEQ2:   gaacatgagaacatcaatggTGTACCGCCTCATTTgggacaTCCCTTCCACTggggtgggc
        atgag
END


>IDB1078049.299
GB_MAP: IDB1078049 = AB007147.1 (1..460)
PROD:   ribosomal protein S2
AGEZ:   38
ROI:    222..327  ->  -78..27
AG:     -78, -75, -40, -2, 4, 28,
PPT:    -65..-61, -16..-5,
U2BP:   -28 [7.65], 16 [6.29], 28 [5.15],
SEQ1:   aggagtgcgacaaTTTTTgggttgggggacttgcctcaagcacaccactgaccctcctggg
        gTTCTTTTGTTTTgcag
SEQ2:   ccaaggccacctttgatgccatttctaag
END


>IDB1078049.304
GB_MAP: IDB1078049 = AB007147.1 (1..460)
PROD:   ribosomal protein S2
AGEZ:   43
ROI:    225..335  ->  -80..30
AG:     -80, -45, -7, -2, 23, 31,
PPT:    -70..-66, -21..-10,
U2BP:   -33 [7.65], 11 [6.29], 23 [5.15],
SEQ1:   agtgcgacaaTTTTTgggttgggggacttgcctcaagcacaccactgaccctcctggggTT
        CTTTTGTTTTgcagccaag
SEQ2:   gccacctttgatgccatttctaagacctacag
END


>IDB1078053.362
GB_MAP: IDB1078053 = AB007151.1 (1..468)
PROD:   ribosomal protein S10
AGEZ:   15
ROI:    309..377  ->  -54..14
AG:     -54, -20, -17, -2, 8, 15,
PPT:    -41..-24, -15..-5,
U2BP:   -42 [4.02], -31 [3.98], -22 [6.41],
SEQ1:   aggatgatccaaaCTTCCTACTTATCGCCTTaacagtagTTTTCTGCCTTacag
SEQ2:   tctctcaagtcccgag
END


>IDB1078057.182
GB_MAP: IDB1078057 = AB007158.1 (1..324)
PROD:   ribosomal protein S23
AGEZ:   25
ROI:    111..221  ->  -72..38
AG:     -72, -56, -27, -2, 12, 39,
PPT:    -54..-47, -18..-3,
U2BP:   -63 [5.15], -42 [3.78], -32 [3.42], -12 [4.02],
SEQ1:   agtttcctcacatgaaagTATTTTGTggtgatcgccaccaacaccagaaataaaCTTCTTA
        TTTTATTCCag
SEQ2:   gaaaatgatgaagttctggttgctggatttggtcgcaaag
END


>IDB1078060.495
GB_MAP: IDB1078060 = AB007163.1 (1..618)
PROD:   ribosomal protein S27a
AGEZ:   15
ROI:    450..517  ->  -46..21
AG:     -46, -20, -17, -2, 8, 22,
PPT:    -30..-24, -14..-3,
U2BP:   -22 [6.29],
SEQ1:   agaatgtgttgngnaaTTATCTTaacagcaggTNTGTGCTTTTCag
SEQ2:   gtggatgagaatggcaaaattag
END


>IDB1078066.542
GB_MAP: IDB1078066 = AB007172.1 (1..689)
PROD:   ribosomal protein L13
AGEZ:   81
ROI:    422..553  ->  -121..10
AG:     -121, -109, -83, -2, 8, 11,
PPT:    -60..-39, -18..-3,
U2BP:   -114 [3.98], -99 [5.59], -92 [3.12], -63 [7.72], -22 [3.9],
SEQ1:   agtacttatggcagcgaacctgacccccaatccccgggaggtcctccgggttctcctgacg
        CTTGGTTGTTCCCTTGCCCTTTggtgcatgtgggtttaacaaCCTGTCTTTCTCTTCTag
SEQ2:   gtctataagaag
END


>IDB1078071.297
GB_MAP: IDB1078071 = AB007179.1 (1..356)
PROD:   ribosomal protein L28
AGEZ:   25
ROI:    242..310  ->  -56..12
AG:     -56, -40, -27, -2, 3, 13,
PPT:    -25..-3,
U2BP:   -27 [3.21],
SEQ1:   agggggcggcttgtggagtgtatgggctgagCCTTGCTCTGCTCCCCCGCCCCCag
SEQ2:   gcagccatccgcag
END


>IDB1078071.301
GB_MAP: IDB1078071 = AB007179.1 (1..356)
PROD:   ribosomal protein L28
AGEZ:   29
ROI:    258..316  ->  -44..14
AG:     -44, -31, -6, -2, 9, 15,
PPT:    -29..-7,
U2BP:   -31 [3.21],
SEQ1:   agtgtatgggctgagCCTTGCTCTGCTCCCCCGCCCCCaggcag
SEQ2:   ccatccgcagggccag
END


>IDB1078074.585
GB_MAP: IDB1078074 = AB007185.1 (1..611)
PROD:   ribosomal protein L38
AGEZ:   43
ROI:    530..598  ->  -56..12
AG:     -56, -53, -45, -2, 8, 13,
PPT:    -42..-33, -15..-3,
U2BP:   -43 [4.01],
SEQ1:   agcagcaactcagaTGTGTCTTCTggatggcttacttgnggTCTCTTTCCCTCTag
SEQ2:   gtttggcagtgaag
END


>IDB1078074.594
GB_MAP: IDB1078074 = AB007185.1 (1..611)
PROD:   ribosomal protein L38
AGEZ:   52
ROI:    533..598  ->  -62..3
AG:     -62, -54, -11, -2, 4,
PPT:    -51..-42, -24..-12,
U2BP:   -52 [4.01],
SEQ1:   agcaactcagaTGTGTCTTCTggatggcttacttgnggTCTCTTTCCCTCTaggtttggca
        g
SEQ2:   tgaag
END


>IDB1078077.2365
GB_MAP: IDB1078077 = AB007546.1 (1852..10356)
PROD:   LECT2
AGEZ:   27
ROI:    2329..2402  ->  -37..36
AG:     -37, -32, -29, -2, 8, 37,
PPT:    -27..-3, 23..32,
U2BP:   -17 [5.11], 22 [4.08],
SEQ1:   aggccaggagCTCTGCTCTCACTTTTCTCCTTTTTag
SEQ2:   cactggcagggccatgggctaaTATATGTGCTggcaag
END


>IDB1078077.3964
GB_MAP: IDB1078077 = AB007546.1 (1852..10356)
PROD:   LECT2
AGEZ:   26
ROI:    3925..3970  ->  -40..5
AG:     -40, -36, -28, -2, 2, 6,
PPT:    -26..-3,
U2BP:   -28 [3.26], -13 [4.02], -9 [3.57],
SEQ1:   aggcagttcctcagTCTGTTCGTTCTTATTTACATCCTag
SEQ2:   aagtcag
END


>IDB1078077.7838
GB_MAP: IDB1078077 = AB007546.1 (1852..10356)
PROD:   LECT2
AGEZ:   28
ROI:    7794..7875  ->  -45..36
AG:     -45, -35, -30, -2, 28, 37,
PPT:    -20..-3, 2..11, 16..26,
U2BP:   -28 [4.17], -12 [3.98], 28 [4.33],
SEQ1:   agattactgtagcccagataaataaTTATACTTATTTTCTTTTag
SEQ2:   gTTTTTGTGTCaaaaTGTTCTACATTaagccaattaag
END


>IDB1078083.434
GB_MAP: IDB1078083 = AB008193.1 (1007..3083)
PROD:   leukotriene B4 receptor BLT2
AGEZ:   29
ROI:    398..495  ->  -37..60
AG:     -37, -34, -31, -2, 55, 61,
PPT:    -21..-12, 7..21, 39..54,
U2BP:   -14 [4.5], 23 [5.12],
SEQ1:   aggaggaggcatggcaCCTTCTCATCgggcatcacag
SEQ2:   gtggggTTTTGCCCCACCCCTgaacgccctctgtggcgCCTTCCACCCACCTGTaggccca
        g
END


>IDB1078083.490
GB_MAP: IDB1078083 = AB008193.1 (1007..3083)
PROD:   leukotriene B4 receptor BLT2
AGEZ:   56
ROI:    401..498  ->  -90..7
AG:     -90, -87, -58, -2, 5, 8,
PPT:    -77..-68, -50..-36, -18..-3,
U2BP:   -70 [4.5], -34 [5.12],
SEQ1:   aggaggcatggcaCCTTCTCATCgggcatcacaggtggggTTTTGCCCCACCCCTgaacgc
        cctctgtggcgCCTTCCACCCACCTGTag
SEQ2:   gcccagaag
END


>IDB1078085.23474
GB_MAP: IDB1078085 = AB008681.1 (11345..41365)
PROD:   activin receptor type IIB
AGEZ:   25
ROI:    23415..23496  ->  -60..21
AG:     -60, -39, -27, -2, 16, 22,
PPT:    -22..-10,
U2BP:   22 [3.21],
SEQ1:   aggggttggggtggtggtcccaggggcatgctcagtggTTCTCTTTTCTCTggggcacag
SEQ2:   gctctgggcgtggggaggctgag
END


>IDB1078085.24048
GB_MAP: IDB1078085 = AB008681.1 (11345..41365)
PROD:   activin receptor type IIB
AGEZ:   28
ROI:    23999..24054  ->  -50..5
AG:     -50, -35, -30, -2, 3, 6,
PPT:    -48..-36, -14..-3,
U2BP:  
SEQ1:   agTCTTGCATCCCCCaggtgaggggtatatggaaaaTTCTGTGCCTCCag
SEQ2:   gcaggag
END


>IDB1078085.24328
GB_MAP: IDB1078085 = AB008681.1 (11345..41365)
PROD:   activin receptor type IIB
AGEZ:   19
ROI:    24285..24351  ->  -44..22
AG:     -44, -35, -21, -2, 10, 23,
PPT:    -17..-3,
U2BP:   -25 [4.42], 21 [4.14],
SEQ1:   agggtgggcagactgtttgacacagggCTCTGTGTGTCCCCCag
SEQ2:   tcacgtacgagccacccccgacag
END


>IDB1078085.24562
GB_MAP: IDB1078085 = AB008681.1 (11345..41365)
PROD:   activin receptor type IIB
AGEZ:   27
ROI:    24524..24612  ->  -39..49
AG:     -39, -34, -29, -2, 41, 50,
PPT:    -26..-20, -17..-3, 10..29,
U2BP:   -18 [6.13],
SEQ1:   aggacaggccagaCCTTTTTaaCCCTTGCTCTCCCCCag
SEQ2:   gaccctgggCCTCCACCACCATCCCCTCTggtgggcctgaagccactgcag
END


>IDB1078085.25315
GB_MAP: IDB1078085 = AB008681.1 (11345..41365)
PROD:   activin receptor type IIB
AGEZ:   36
ROI:    25267..25323  ->  -49..7
AG:     -49, -42, -38, -2, 5, 8,
PPT:    -36..-23, -20..-9,
U2BP:   -21 [3.61],
SEQ1:   aggggtaagccagCCACTTGTCCCCCCaaCCCCTCGCCCCCggcctcag
SEQ2:   gacaagcag
END


>IDB1078085.25866
GB_MAP: IDB1078085 = AB008681.1 (11345..41365)
PROD:   activin receptor type IIB
AGEZ:   21
ROI:    25801..25926  ->  -66..59
AG:     -66, -37, -23, -2, 23, 60,
PPT:    -52..-38, -21..-3, 49..59,
U2BP:   -2 [3.23], 10 [5.27], 14 [3.45],
SEQ1:   agggctgggctgggTCCTGTCCTGTACCCagaatctgtgctcaagTTCTGTGCCGTCTTCT
        CTCag
SEQ2:   ggctccctcacggattacctcaaggggaacatcatcacatggaacgaaCTGTGTCATGTag
END


>IDB1078085.27539
GB_MAP: IDB1078085 = AB008681.1 (11345..41365)
PROD:   activin receptor type IIB
AGEZ:   28
ROI:    27485..27554  ->  -55..14
AG:     -55, -48, -30, -2, 11, 15,
PPT:    -28..-5,
U2BP:   -36 [4], -30 [4.01], 9 [3.53],
SEQ1:   aggtgggagttggatcatgatgttaagCTTTATCTCTGCCCACTTGTTTCCacag
SEQ2:   ggactttaaaagtaag
END


>IDB1078085.28386
GB_MAP: IDB1078085 = AB008681.1 (11345..41365)
PROD:   activin receptor type IIB
AGEZ:   36
ROI:    28310..28396  ->  -77..9
AG:     -77, -56, -38, -2, 3, 10,
PPT:    -68..-57, -54..-43, -26..-5,
U2BP:   -69 [4.1], -6 [5.15],
SEQ1:   aggctgtaaCTCCCATGTCCCagCTGTGTGTGTATggccagtcactgtaaaTCCTGCCCTC
        CTCTGTCCTCACatag
SEQ2:   gtaggcacgag
END


>IDB1078085.28618
GB_MAP: IDB1078085 = AB008681.1 (11345..41365)
PROD:   activin receptor type IIB
AGEZ:   18
ROI:    28585..28649  ->  -34..30
AG:     -34, -32, -20, -2, 13, 31,
PPT:    -17..-3, 19..29,
U2BP:   31 [4.89],
SEQ1:   agagtgatcctgccaggCTCTCTCTTTCTCCTag
SEQ2:   gacccgtggatgagtacaTGCTGCCCTTTgag
END


>IDB1078085.29326
GB_MAP: IDB1078085 = AB008681.1 (11345..41365)
PROD:   activin receptor type IIB
AGEZ:   31
ROI:    29265..29355  ->  -62..28
AG:     -62, -46, -33, -2, 11, 29,
PPT:    -60..-49, -30..-3, 13..20,
U2BP:   -51 [5.15], -47 [4.92], -37 [7.19],
SEQ1:   agCTTTTCCTCACTgaagggtcctaacaaaggTGTCTTTCCTGTCTGCCCTATGCTGCTTa
        g
SEQ2:   ggcctggcccagCTTTGTGTgaccatcgag
END


>IDB1078086.1061
GB_MAP: IDB1078086 = AB009076.1 (642..5863)
PROD:   complement C1s
AGEZ:   47
ROI:    934..1121  ->  -128..59
AG:     -128, -64, -49, -2, 42, 60,
PPT:    -104..-72, -60..-50, -21..-3, 4..24, 33..40, 44..55,
U2BP:   -105 [4.38], 19 [4.09], 42 [5.44],
SEQ1:   agattctcccccatggccgattgaCTGCCTCTCTTCTTCCCCCTTTCTTCTGCCTCTggca
        aatagcgCGTTCTGTCCTaggctactggtgcctggtcacccgccaaTCTATGCCTCTGTTT
        TTTCag
SEQ2:   gtgCATTGTCCTGTTTTCACTTTTggcatgggTTTATGCTgagCCTACCATGTATggggag
END


>IDB1078086.1476
GB_MAP: IDB1078086 = AB009076.1 (642..5863)
PROD:   complement C1s
AGEZ:   27
ROI:    1375..1488  ->  -102..11
AG:     -102, -96, -29, -2, 9, 12,
PPT:    -85..-59, -43..-30, -26..-15, -12..-3,
U2BP:   -57 [6.13], -27 [3.26], -13 [4.51], 1 [3.11],
SEQ1:   agtcctagtggcataaaTGTTCTATTCTCTCTGTCCCTTCTTTTaactccataccaaaaTA
        TTACCCTTTCCTagaTTTTTTTTTTGTgaCTCTTCTCTTag
SEQ2:   ataatctcaggag
END


>IDB1078086.2853
GB_MAP: IDB1078086 = AB009076.1 (642..5863)
PROD:   complement C1s
AGEZ:   20
ROI:    2747..2879  ->  -107..25
AG:     -107, -101, -22, -2, 17, 26,
PPT:    -98..-73, -58..-42, -39..-29, -20..-3, 20..25,
U2BP:   -80 [4.52], -74 [4.3], -59 [4], -27 [6.81], 1 [3.25],
        19 [3.97],
SEQ1:   agcaataggCCTTTCCTACTTTTTCTTACCCTTATggttttggatttaaCCTCATTCTCCC
        TTCTTggTGTTTGTTCTTgacctcagCCTCTTTCTACTCTTTGTag
SEQ2:   acataaatgaatgcacagaTTTTGTag
END


>IDB1078086.3686
GB_MAP: IDB1078086 = AB009076.1 (642..5863)
PROD:   complement C1s
AGEZ:   55
ROI:    3620..3726  ->  -67..39
AG:     -67, -62, -57, -2, 9, 40,
PPT:    -52..-42, -39..6, 17..31,
U2BP:   -40 [4.58], -28 [4.03], 4 [3.27], 24 [4.05], 33 [7.15],
SEQ1:   agaatagtgcaggaaTTCCTTTGCTTgaCCCTGTATTTGATTCTCCCTTTCTCTTTTTCTC
        TGTTAG
SEQ2:   TTAATTgcagtggggaTGTATTCACTGCACTgattggggag
END


>IDB1078086.4405
GB_MAP: IDB1078086 = AB009076.1 (642..5863)
PROD:   complement C1s
AGEZ:   36
ROI:    4254..4417  ->  -152..11
AG:     -152, -145, -38, -2, 9, 12,
PPT:    -137..-124, -121..-97, -85..-58, -55..-22, -19..-3, 1..6,
U2BP:   -122 [7.72], -116 [4.3], -105 [4.02], -88 [3.5], -77 [3.24],
        -20 [7.07],
SEQ1:   agcctgaagataaaaTTATCTTTTCTCCTgaCCCTTATTTTCTTCTTATTTTATGTgacat
        ttaatgCCTCTTTTATTTGTATCTCCCACTTCCCaaTTTTACCTCTTCCCTTTAGTTCTTT
        CCCTCTTCTgaTTTCATCATTTTTGTTCag
SEQ2:   TTTGTTgcaggag
END


>IDB1078086.5106
GB_MAP: IDB1078086 = AB009076.1 (642..5863)
PROD:   complement C1s
AGEZ:   38
ROI:    5050..5126  ->  -57..19
AG:     -57, -55, -40, -2, 16, 20,
PPT:    -35..-19, -16..-4,
U2BP:   -36 [3.44], -17 [3.49], 16 [5.43],
SEQ1:   agagtcttcaactatttagtaaTTTTTTCCTCCTGTCCCaaCTTCTGTTCTTTCaag
SEQ2:   caatgccctgccctaaggaag
END


>IDB1078090.1603
GB_MAP: IDB1078090 = AB009608.1 (2094..7184)
PROD:   microphthalmia-associated transcription factor
AGEZ:   34
ROI:    1542..1632  ->  -62..28
AG:     -62, -60, -36, -2, 5, 29,
PPT:    -32..-15,
U2BP:   -41 [3.45], 7 [4.15],
SEQ1:   agagccgtatgaaactcacaaattacagcgCTGTTTTCTTTTCCCTCCatggctatgttca
        g
SEQ2:   gtgcagacccacctcgaaaaccccaccaag
END


>IDB1078090.2133
GB_MAP: IDB1078090 = AB009608.1 (2094..7184)
PROD:   microphthalmia-associated transcription factor
AGEZ:   27
ROI:    2068..2144  ->  -66..10
AG:     -66, -34, -29, -2, 8, 11,
PPT:    -60..-35, -25..-3,
U2BP:   -29 [3.31],
SEQ1:   aggacaCTTTTGCCACTTGCTTCTTCTTCCTTagctgagtgCTCTCTTCTCTTCCATGCCT
        TTCag
SEQ2:   tttatgaagcag
END


>IDB1078090.2879
GB_MAP: IDB1078090 = AB009608.1 (2094..7184)
PROD:   microphthalmia-associated transcription factor
AGEZ:   25
ROI:    2830..2897  ->  -50..17
AG:     -50, -33, -27, -2, 11, 18,
PPT:    -24..-5, 4..9,
U2BP:   -38 [3.13], -25 [3.44],
SEQ1:   agtcatttgcaaatccaagttatagaCTGTTTTTGCTTGTGTTTTTgcag
SEQ2:   ggaTTTTATaagtttgaag
END


>IDB1078090.5017
GB_MAP: IDB1078090 = AB009608.1 (2094..7184)
PROD:   microphthalmia-associated transcription factor
AGEZ:   43
ROI:    4948..5050  ->  -70..32
AG:     -70, -59, -45, -2, 28, 33,
PPT:    -68..-60, -56..-48, -43..-5,
U2BP:   -36 [3.07], -16 [4.64], 1 [3.85], 20 [4.23],
SEQ1:   agTCTCTTTTTaggTTGTGTTGCatagTTTATTTATTTTTGTCTCTCTTCTCTTACCCTTT
        TTCCTacag
SEQ2:   atggatgatgtaatcgatgacatcattagcctag
END


>IDB1078099.151
GB_MAP: IDB1078099 = AB010874.1 (1..1209)
PROD:   ribosomal protein L41
AGEZ:   21
ROI:    104..170  ->  -48..18
AG:     -48, -37, -23, -2, 17, 19,
PPT:    -21..-3, 4..13,
U2BP:   -28 [4.86],
SEQ1:   agcatcatcacagcaaactaactgtagCCTTTCTCTCTTTCCCTGTag
SEQ2:   aaaCCTCTGCGCCatgagag
END


>IDB1078099.565
GB_MAP: IDB1078099 = AB010874.1 (1..1209)
PROD:   ribosomal protein L41
AGEZ:   59
ROI:    471..573  ->  -95..7
AG:     -95, -73, -61, -2, 4, 8,
PPT:    -91..-75, -59..-14,
U2BP:   -73 [4.92], -64 [6.5], -29 [5.64], -12 [4.01],
SEQ1:   agtgCATTTCATATCCTTGCTaagcctactaataagCTTCATCCCTTTTTTTTTTTTTTTT
        TTTTAATTATCTGCTGCTTGTgatcggttgctag
SEQ2:   tggaggaag
END


>IDB1078099.863
GB_MAP: IDB1078099 = AB010874.1 (1..1209)
PROD:   ribosomal protein L41
AGEZ:   30
ROI:    810..877  ->  -54..13
AG:     -54, -48, -32, -2, 6, 14,
PPT:    -29..-3,
U2BP:  
SEQ1:   agggaaaggcaactctggtttgaggTGTATTCCATTCCTGTGTCTGCTTTTCag
SEQ2:   gctgaagcgcaaaag
END


>IDB1078100.37901
GB_MAP: IDB1078100 = AB011399.1 (1596..145097)
PROD:   AF-6
AGEZ:   41
ROI:    37819..37919  ->  -83..17
AG:     -83, -57, -43, -2, 8, 18,
PPT:    -80..-64, -51..-44, -39..-29, -23..-3,
U2BP:   -73 [4.65], -69 [3.2],
SEQ1:   agaCTTCCTCATTTATTATTacaaaaagtgaaTCCTTTTCagaaTGTTGTTTTCCaaaaaT
        GTACCATTTTGTTTTCTTTTag
SEQ2:   gatttggagttccatggag
END


>IDB1078100.43736
GB_MAP: IDB1078100 = AB011399.1 (1596..145097)
PROD:   AF-6
AGEZ:   31
ROI:    43681..43742  ->  -56..5
AG:     -56, -52, -33, -2, 2, 6,
PPT:    -31..-5,
U2BP:   -16 [3.59], -3 [3.93],
SEQ1:   agctagttctatgaaataaccatagCTTATTCTTTTTTTCATTTCATGTTTTgaag
SEQ2:   aagaaag
END


>IDB1078100.43739
GB_MAP: IDB1078100 = AB011399.1 (1596..145097)
PROD:   AF-6
AGEZ:   34
ROI:    43685..43745  ->  -55..5
AG:     -55, -36, -5, -2, 3, 6,
PPT:    -34..-8,
U2BP:   -19 [3.59], -6 [3.93],
SEQ1:   agttctatgaaataaccatagCTTATTCTTTTTTTCATTTCATGTTTTgaagaag
SEQ2:   aaagaag
END


>IDB1078100.45567
GB_MAP: IDB1078100 = AB011399.1 (1596..145097)
PROD:   AF-6
AGEZ:   30
ROI:    45509..45577  ->  -59..9
AG:     -59, -35, -32, -2, 2, 10,
PPT:    -53..-46, -15..-3,
U2BP:   -19 [3.78], -16 [3.09], -5 [3.71],
SEQ1:   aggcaaTTTTATGTgattctgcatagtagtcaatatggtgataaTGTTACTTTCATCag
SEQ2:   aaggctcaaag
END


>IDB1078100.45570
GB_MAP: IDB1078100 = AB011399.1 (1596..145097)
PROD:   AF-6
AGEZ:   33
ROI:    45533..45593  ->  -38..22
AG:     -38, -35, -5, -2, 7, 23,
PPT:    -18..-6,
U2BP:   -22 [3.78], -19 [3.09], -8 [3.71],
SEQ1:   agtagtcaatatggtgataaTGTTACTTTCATCagaag
SEQ2:   gctcaaagtaatggacctgaaaag
END


>IDB1078100.48686
GB_MAP: IDB1078100 = AB011399.1 (1596..145097)
PROD:   AF-6
AGEZ:   36
ROI:    48591..48720  ->  -96..33
AG:     -96, -45, -38, -2, 24, 34,
PPT:    -92..-73, -62..-50, -27..-21, -18..-5,
U2BP:   -80 [6.16], -48 [6.54], -4 [4.52], 13 [3.11], 24 [5.44],
SEQ1:   agcaCCTGCCATTTTGATTTTTGTgcggttgcaaTGTGTCTATTTCTaataagaaaacagt
        gtttaaaaTATTTTTggTATTTTTTTTTCTTacag
SEQ2:   tgaaaattctcgactggctgctgaggtttacaaag
END


>IDB1078100.53703
GB_MAP: IDB1078100 = AB011399.1 (1596..145097)
PROD:   AF-6
AGEZ:   20
ROI:    53666..53726  ->  -38..22
AG:     -38, -34, -22, -2, 12, 23,
PPT:    -11..-3,
U2BP:   12 [4.85],
SEQ1:   agtaagttgtactcaaagatgtcaaaaTGTTTTTTCag
SEQ2:   gtggaacattgagaatttatgcag
END


>IDB1078100.62550
GB_MAP: IDB1078100 = AB011399.1 (1596..145097)
PROD:   AF-6
AGEZ:   22
ROI:    62492..62573  ->  -59..22
AG:     -59, -44, -24, -2, 18, 23,
PPT:    -47..-36, -22..-3, 2..15,
U2BP:   -48 [5.9], -26 [3.67], -19 [3.27],
SEQ1:   agtacttgttaaCTTAGTTACTTTggcacattcatagTTAATTATTTTTGTTTTTTTag
SEQ2:   gTTATGCTTCCTCCTggagcccag
END


>IDB1078100.64198
GB_MAP: IDB1078100 = AB011399.1 (1596..145097)
PROD:   AF-6
AGEZ:   33
ROI:    64137..64214  ->  -62..15
AG:     -62, -58, -35, -2, 8, 16,
PPT:    -21..-3,
U2BP:   -44 [7.72], -35 [3.7], -25 [4.99], -22 [3.61],
SEQ1:   agtcagcgggccatcctgaccaacctgagtctgcctgatgaTTTCCCATGCTGCTGTTCTa
        g
SEQ2:   ggattttagtctttcag
END


>IDB1078100.70204
GB_MAP: IDB1078100 = AB011399.1 (1596..145097)
PROD:   AF-6
AGEZ:   23
ROI:    70165..70221  ->  -40..16
AG:     -40, -27, -25, -2, 15, 17,
PPT:    -23..-5,
U2BP:   -29 [3.13], -4 [4.99], 1 [3.97], 10 [7.56],
SEQ1:   agactttgcaaatagagCTGTCTTCCTTCTCTTCTCacag
SEQ2:   atggttctgactctagag
END


>IDB1078100.71533
GB_MAP: IDB1078100 = AB011399.1 (1596..145097)
PROD:   AF-6
AGEZ:   26
ROI:    71431..71553  ->  -103..19
AG:     -103, -84, -28, -2, 12, 20,
PPT:    -100..-90, -62..-53, -26..-10, 1..6,
U2BP:   -74 [4.95], -65 [6.13], -33 [4],
SEQ1:   aggTTATATTTGTCataaaaggggtactcacggttttaacaTTCTGTGTTTaaatgctgtg
        aacttcatgatgggagTTTCTTTGGTTTCCTTCggtttccag
SEQ2:   TTGTTTggcccaggaattcag
END


>IDB1078100.75643
GB_MAP: IDB1078100 = AB011399.1 (1596..145097)
PROD:   AF-6
AGEZ:   25
ROI:    75584..75655  ->  -60..11
AG:     -60, -31, -27, -2, 9, 12,
PPT:    -57..-44, -39..-33, -25..-3,
U2BP:   -31 [4.21],
SEQ1:   agaCTATGCCTGTCATTggaaTGTTATTaagtcagTGTGTTTCTTGTTTTATCCCATCag
SEQ2:   aattgttcaggag
END


>IDB1078100.80495
GB_MAP: IDB1078100 = AB011399.1 (1596..145097)
PROD:   AF-6
AGEZ:   33
ROI:    80435..80505  ->  -61..9
AG:     -61, -54, -35, -2, 1, 10,
PPT:    -25..-3,
U2BP:   -27 [4.31], -26 [3.11],
SEQ1:   agtgtcaagcttggttggtctgtgtgaggttctaaaCCCGTTGTGCTTTCTCTCCATGTag
SEQ2:   agcaccactag
END


>IDB1078100.84425
GB_MAP: IDB1078100 = AB011399.1 (1596..145097)
PROD:   AF-6
AGEZ:   14
ROI:    84381..84449  ->  -45..23
AG:     -45, -25, -16, -2, 6, 24,
PPT:    -35..-27, -14..-3,
U2BP:   -25 [4.25], 24 [3.6],
SEQ1:   agccatgtgaCCTTATTTTaagtgatgtcagCTTTCTTCTTTTag
SEQ2:   aacacaggatgcttctgggcctgag
END


>IDB1078100.84608
GB_MAP: IDB1078100 = AB011399.1 (1596..145097)
PROD:   AF-6
AGEZ:   107
ROI:    84484..84650  ->  -125..41
AG:     -125, -118, -109, -2, 5, 42,
PPT:    -106..-97, -90..-82, -79..-63, -60..-16, 8..28,
U2BP:   -107 [3.89], -80 [6.32], -61 [4.94], -55 [4.09], -43 [3.11],
        -14 [3.93], 40 [6.5],
SEQ1:   agttgtgagtaatttcagaTTTCATTGTCaatgaaTTATTTCTTgaTCCATTTTACTCCAT
        CTgaTTTTCACATTCGTTTTTATTCTTTTTTCCTTTTTTCTTTGTTTTTgaaatctttcca
        cag
SEQ2:   ctgaagaTTCATTTTTGTCTGCCATTATaaattatactaatag
END


>IDB1078100.86727
GB_MAP: IDB1078100 = AB011399.1 (1596..145097)
PROD:   AF-6
AGEZ:   48
ROI:    86566..86733  ->  -162..5
AG:     -162, -88, -50, -2, 3, 6,
PPT:    -145..-137, -118..-89, -86..-72, -59..-54, -48..-3,
U2BP:   -106 [3.87], -93 [3.87], -79 [6.16], -70 [3.41], -60 [4],
        -53 [3.37], -26 [4.09],
SEQ1:   agaaccataaatgaaaaTGTTATTTTgggaataacataactaaaTGTCGTACCTTCATGTC
        GTACCTTCATATTagTGTTTTGATTTTTTTaaactatcatgaTTGTTTacaagTTTCTTTC
        TCTCGTTCTGCTTGATTTCCCCTCGTCTGTTTTTCTCCag
SEQ2:   gaagtag
END


>IDB1078100.87492
GB_MAP: IDB1078100 = AB011399.1 (1596..145097)
PROD:   AF-6
AGEZ:   16
ROI:    87422..87500  ->  -71..7
AG:     -71, -69, -18, -2, 5, 8,
PPT:    -65..-22, -16..-5,
U2BP:   -58 [3.39], -50 [3.11], -23 [3.79],
SEQ1:   agagcaTTCCTTTATATTTTTATTACTTTTGTTTATTCTCTGTTGCTTATggaagTGTGTT
        CTGTCTacag
SEQ2:   aaacagaag
END


>IDB1078100.87967
GB_MAP: IDB1078100 = AB011399.1 (1596..145097)
PROD:   AF-6
AGEZ:   28
ROI:    87887..88013  ->  -81..45
AG:     -81, -47, -30, -2, 25, 46,
PPT:    -78..-66, -45..-32, -18..-3, 4..20,
U2BP:   -61 [3.58], -52 [5.33], -30 [4.92], 1 [3.89], 33 [3.66],
        36 [3.28],
SEQ1:   agaTTGTTTCCCATGTgataacatgtctgacaatagCTGTCTGTCATGCTaagattactta
        aaTTGTCTATGTATTTTCag
SEQ2:   ataCTTGGTTCACTGTCTTCaatcagaacttaataattacatgccag
END


>IDB1078100.88491
GB_MAP: IDB1078100 = AB011399.1 (1596..145097)
PROD:   AF-6
AGEZ:   54
ROI:    88377..88517  ->  -115..25
AG:     -115, -89, -56, -2, 23, 26,
PPT:    -53..-45, -36..-7,
U2BP:   -97 [4.6], -15 [5.11], 21 [4.88],
SEQ1:   agtaattaaacggcacttactaccataggtaccattatctaaatctgctgcacattcaaag
        gCTTCTTCCTggatgacaTTTTGCTCCTCTTGTCCTCTCACCCTGTCTgggcag
SEQ2:   atgatgtgctgcacacgctcacaggag
END


>IDB1078100.90409
GB_MAP: IDB1078100 = AB011399.1 (1596..145097)
PROD:   AF-6
AGEZ:   34
ROI:    90319..90467  ->  -91..57
AG:     -91, -64, -36, -2, 26, 58,
PPT:    -89..-78, -57..-51, -29..-5, 8..18,
U2BP:   -79 [3.11], -49 [3.93], -14 [3.39], -6 [3.73], 16 [4.28],
        38 [5.09], 41 [4.11], 50 [3.52],
SEQ1:   agTTATATTTTTATaaatattacataaaggataaTATTTTTgaaataactttacaagtgtg
        aTATTTTATGTCCTTTATTCTTTTACatag
SEQ2:   gcaacgaCTTTGCTTACCatggataagtatgcacctgatgacattccaaatataaacag
END


>IDB1078100.92056
GB_MAP: IDB1078100 = AB011399.1 (1596..145097)
PROD:   AF-6
AGEZ:   36
ROI:    92011..92074  ->  -46..17
AG:     -46, -42, -38, -2, 9, 18,
PPT:    -34..-7,
U2BP:   -24 [5.64], -4 [4.02],
SEQ1:   aggcagtgagcaTCTCTTTTTAATTTTGCGTTTGTTTTCCaaacag
SEQ2:   gatcttatagaaaatgtag
END


>IDB1078100.96174
GB_MAP: IDB1078100 = AB011399.1 (1596..145097)
PROD:   AF-6
AGEZ:   40
ROI:    96068..96209  ->  -107..34
AG:     -107, -80, -42, -2, 9, 35,
PPT:    -64..-47, -39..-25, -20..-3, 12..23,
U2BP:   -80 [4.21], -69 [3.25], -65 [3.46], -51 [3.39], -45 [6.81],
        -28 [4.09], -24 [4.6], 15 [3.17], 22 [5.15], 32 [3.97],
SEQ1:   agaatcaataccgtgtgttggatattaagcaattggtaattaaTCTTGCTTCCTTTATCTT
        gacaagaTGTGCTTTTTCACTTacaaTTTGCTTGTTTCCTCCTTag
SEQ2:   gattttgcaggTTAATTCCTCACacacgttcaccag
END


>IDB1078100.98322
GB_MAP: IDB1078100 = AB011399.1 (1596..145097)
PROD:   AF-6
AGEZ:   32
ROI:    98272..98335  ->  -51..12
AG:     -51, -48, -34, -2, 5, 13,
PPT:    -44..-35, -20..-3,
U2BP:   -9 [4.5], 13 [5.8],
SEQ1:   agaagcaCTTCCATTTCagtcataaaataaaCCTTTGTTCTCATCCTTTag
SEQ2:   gctcagcctctgag
END


>IDB1078100.116208
GB_MAP: IDB1078100 = AB011399.1 (1596..145097)
PROD:   AF-6
AGEZ:   25
ROI:    116100..116229  ->  -109..20
AG:     -109, -57, -27, -2, 12, 21,
PPT:    -107..-98, -84..-60, -53..-46, -41..-33, -25..-8,
U2BP:   -45 [4.52],
SEQ1:   agTTATCTGTGTacatgttgggtggTTTTATTTTTGTTTTACTTTCCTGCatagtgCATTT
        CTTacaaTATATCTTCaatgcagTGTTTTCGCCTTGTTTTTgcaatag
SEQ2:   ggtgctggtcaagataaactag
END


>IDB1078100.116480
GB_MAP: IDB1078100 = AB011399.1 (1596..145097)
PROD:   AF-6
AGEZ:   84
ROI:    116384..116498  ->  -97..17
AG:     -97, -88, -86, -2, 12, 18,
PPT:    -84..-32,
U2BP:   -75 [4.46], -30 [6.82],
SEQ1:   agaacaaatagagTATCTACTCATCATTACCTTTTCTTCCTCCCGCTCTCTTTGCTCTCTA
        CCCCTaatccatgcacacacctgtggatttgcctag
SEQ2:   gatggacgtctagctgcag
END


>IDB1078100.117019
GB_MAP: IDB1078100 = AB011399.1 (1596..145097)
PROD:   AF-6
AGEZ:   32
ROI:    116969..117039  ->  -51..19
AG:     -51, -48, -34, -2, 7, 20,
PPT:    -43..-35, -32..-23, -14..-3,
U2BP:   -24 [4.52], 17 [4.5],
SEQ1:   agcaggcaCTGCGTTTTagTCTTTCTTACatgtgtaaTCTTCTTCTCCTag
SEQ2:   ggcggcagaactcatgacaag
END


>IDB1078100.119779
GB_MAP: IDB1078100 = AB011399.1 (1596..145097)
PROD:   AF-6
AGEZ:   24
ROI:    119729..119799  ->  -51..19
AG:     -51, -28, -26, -2, 5, 20,
PPT:    -16..-3,
U2BP:   -42 [3.7], -28 [4.4], -18 [4.8], -7 [6.29], 7 [3.89],
SEQ1:   agggtgttgaaaataaaatcttaagagatactgaaTATGCTTTGATTCCag
SEQ2:   tttcagatcgtcgtggctcag
END


>IDB1078100.120922
GB_MAP: IDB1078100 = AB011399.1 (1596..145097)
PROD:   AF-6
AGEZ:   49
ROI:    120851..120934  ->  -72..11
AG:     -72, -51, -5, -2, 4, 12,
PPT:    -66..-52, -48..-39, -36..-12,
U2BP:   -37 [3.5], -10 [7.84],
SEQ1:   aggaaaTTTCATGTTATATATaggTTGTTTATTTaaTATTACACTTTTTTTTTTCCCCCCT
        gacttgagcag
SEQ2:   atcagcctcctag
END


>IDB1078100.121369
GB_MAP: IDB1078100 = AB011399.1 (1596..145097)
PROD:   AF-6
AGEZ:   36
ROI:    121332..121390  ->  -38..20
AG:     -38, -8, -5, -2, 13, 21,
PPT:    -36..-11,
U2BP:   -17 [4.24], 15 [3.76],
SEQ1:   agCTCACTTTTTTTGTTCTTCACATTTTacaggagcag
SEQ2:   acgcctccgcctagacctgaag
END


>IDB1078100.124255
GB_MAP: IDB1078100 = AB011399.1 (1596..145097)
PROD:   AF-6
AGEZ:   39
ROI:    124164..124276  ->  -92..20
AG:     -92, -74, -41, -2, 18, 21,
PPT:    -90..-77, -66..-60, -18..-5,
U2BP:   -47 [3.25], -19 [3.28],
SEQ1:   agTTTTTCTTCTGTCTgaagataaaaTGTTTGTggatatttggtaatttctagtaaatggc
        tgaaatataataaTTCTTTTTCTTTTTgcag
SEQ2:   cgtgttacacgttcccaagaag
END


>IDB1078100.135498
GB_MAP: IDB1078100 = AB011399.1 (1596..145097)
PROD:   AF-6
AGEZ:   22
ROI:    135471..135509  ->  -28..10
AG:     -28, -24, -13, -2, 5, 11,
PPT:    -11..2,
U2BP:   -18 [3.36],
SEQ1:   agggagattaatgtcagCCTGTTGTTAG
SEQ2:   TTgcaggacgag
END


>IDB1078100.135504
GB_MAP: IDB1078100 = AB011399.1 (1596..145097)
PROD:   AF-6
AGEZ:   17
ROI:    135475..135512  ->  -30..7
AG:     -30, -19, -8, -2, 5, 8,
PPT:    -17..-5,
U2BP:   -24 [3.36],
SEQ1:   agattaatgtcagCCTGTTGTTAGTTgcag
SEQ2:   gacgaggag
END


>IDB1078100.138825
GB_MAP: IDB1078100 = AB011399.1 (1596..145097)
PROD:   AF-6
AGEZ:   60
ROI:    138741..138833  ->  -85..7
AG:     -85, -68, -62, -2, 1, 8,
PPT:    -81..-71, -52..-34, -31..-5,
U2BP:   -69 [4.06], -39 [4.99], -32 [7.69],
SEQ1:   aggaTTGTTCCCTTTgaaggcccagtgggtcggCTGTTCCCTTCTCACCTCTgaCCTTTGC
        ACTCTTGTCTATTCCCGCCCgcag
SEQ2:   aggcgacag
END


>IDB1078100.142180
GB_MAP: IDB1078100 = AB011399.1 (1596..145097)
PROD:   AF-6
AGEZ:   35
ROI:    142129..142209  ->  -52..28
AG:     -52, -47, -37, -2, 17, 29,
PPT:    -26..-10,
U2BP:   -27 [6.25], -9 [3.71], 13 [4.64],
SEQ1:   agcttagaaataatcaggtactttaaCTTGTACTGTTTCTTTCatggaaaag
SEQ2:   gaccaaactcttacccaggatctactggag
END


>IDB1078100.142848
GB_MAP: IDB1078100 = AB011399.1 (1596..145097)
PROD:   AF-6
AGEZ:   28
ROI:    142799..142858  ->  -50..9
AG:     -50, -39, -30, -2, 4, 10,
PPT:    -47..-40, -18..-5,
U2BP:   -26 [3.57], -19 [6.29],
SEQ1:   aggTTGTTTCTagtttgtccagtaatctttgaTATTGCCCTCTTCTgcag
SEQ2:   ccaagatgcag
END


>IDB1078102.6604
GB_MAP: IDB1078102 = AB012113.1 (478..8176)
PROD:   CC chemokine PARC precursor
AGEZ:   53
ROI:    6544..6620  ->  -61..15
AG:     -61, -58, -55, -2, 14, 16,
PPT:    -49..-40, -23..-5,
U2BP:   -31 [4.42], 10 [3.29],
SEQ1:   aggagcagctggCTTGCCTTGTgaacaatgacttgggaTCTTTCTGTCCTGTCTCTTgcag
SEQ2:   ttggtaccaacaaagag
END


>IDB1078102.7108
GB_MAP: IDB1078102 = AB012113.1 (478..8176)
PROD:   CC chemokine PARC precursor
AGEZ:   28
ROI:    7047..7122  ->  -62..13
AG:     -62, -53, -30, -2, 12, 14,
PPT:    -21..-5,
U2BP:   -41 [7.35], -22 [6.29], 8 [7.19],
SEQ1:   aggggccacaggattcccctgatgaattcgtcagttcttaaCTCTTCCTCCCTTCTCCaca
        g
SEQ2:   cctcctaaccaagag
END


>IDB1078113.766
GB_MAP: IDB1078113 = AB012668.1 (562..2843)
PROD:   selectin-ligand synthase
AGEZ:   25
ROI:    732..792  ->  -35..25
AG:     -35, -29, -27, -2, 18, 26,
PPT:    -25..-5,
U2BP:  
SEQ1:   agtgacagagCCTCCCCTCCCTCGTGCTGCTgcag
SEQ2:   ggcacggccccacccggaggctgcgag
END


>IDB1078122.1261
GB_MAP: IDB1078122 = AB012922.1 (6732..15307)
PROD:   not determined
AGEZ:   83
ROI:    1112..1288  ->  -150..26
AG:     -150, -128, -85, -2, 16, 27,
PPT:    -148..-129, -124..-113, -109..-95, -78..-63, -58..-37,
        -25..-5, 2..14,
U2BP:   -135 [4.21], -104 [4.18], -93 [6.16], -85 [3.19], -35 [7.19],
        -4 [4.79], 1 [3.85], 16 [4.77],
SEQ1:   agTCTGTCCACTTTCACATCTCagcgCCCTTTCTACCTgaaTCCTTATCTCCTTTTgatcc
        actcaggccaaCTTTCTCTCCTACCCTggtgCTCTGCGTCTCCCATCTCCTCTgatcttcg
        tggTTCTCCCCCCTCCCTTCCCTTacag
SEQ2:   aTTACGTCTATTTTgagaactcttccag
END


>IDB1078122.1691
GB_MAP: IDB1078122 = AB012922.1 (6732..15307)
PROD:   not determined
AGEZ:   54
ROI:    1550..1717  ->  -142..25
AG:     -142, -107, -56, -2, 20, 26,
PPT:    -140..-122, -118..-108, -93..-71, -69..-57, -46..-3,
U2BP:   -135 [3.76], -131 [4.46], -111 [5.64], -96 [4.96],
        -54 [4.17], 1 [3.6], 8 [3.13],
SEQ1:   agTCTTTACTCATATTTTCTTgggCTTTTTAATTTaggtccctctgaaaCTTACTGTTATT
        TGTCTCTTTGTgCATTTCTGTTCCCagatgatcaaTTTCCACTGCTACGTTGTTTTGTTTT
        TGTTTTTTTCCTCCCCTTag
SEQ2:   actgcaaatggaaatgtggaggcaaag
END


>IDB1078122.3311
GB_MAP: IDB1078122 = AB012922.1 (6732..15307)
PROD:   not determined
AGEZ:   56
ROI:    3245..3322  ->  -67..10
AG:     -67, -65, -58, -2, 4, 11,
PPT:    -51..-43, -39..-31, -28..-11,
U2BP:   -29 [7.56], -9 [5.76],
SEQ1:   agagtttccagggtggTGTTTTGCTggaTCCATTTCTgaCTTGGTTTCTTCCTCTTTaatc
        tcccag
SEQ2:   gggagtttgaag
END


>IDB1078122.3560
GB_MAP: IDB1078122 = AB012922.1 (6732..15307)
PROD:   not determined
AGEZ:   37
ROI:    3516..3590  ->  -45..29
AG:     -45, -41, -39, -2, 11, 30,
PPT:    -14..-3,
U2BP:   26 [4.09],
SEQ1:   agggagagtggggctcaccggggttttccaaTCTCTCTCCTATag
SEQ2:   ggggaaatgcagtgtgaccctcttgaatgag
END


>IDB1078122.3809
GB_MAP: IDB1078122 = AB012922.1 (6732..15307)
PROD:   not determined
AGEZ:   67
ROI:    3710..3850  ->  -100..40
AG:     -100, -91, -69, -2, 38, 41,
PPT:    -64..-41, -37..-9, 3..20,
U2BP:   -67 [4.01], -23 [4.28], -7 [3.12], 14 [3.61], 18 [4.95],
        29 [4.42],
SEQ1:   agggttgccagactgccggtcatggaaactcagataCACCTCCCTCCCTGCCGCCTATGTg
        gaTTGCTGCCTTGCTTACCTTGTCTCTCCCCaattccag
SEQ2:   gaCTGCTTTTTTTACTCACTggtgtttgaccccgtgcagaag
END


>IDB1078122.4238
GB_MAP: IDB1078122 = AB012922.1 (6732..15307)
PROD:   not determined
AGEZ:   56
ROI:    4158..4260  ->  -81..21
AG:     -81, -78, -58, -2, 2, 22,
PPT:    -49..-24, -19..-3,
U2BP:   -50 [3.42], -22 [5.93], 10 [4.94], 13 [3.09],
SEQ1:   aggaggtgctattgtgaatgaaaagacaccaaCTGTTCCCCCCTGCCCTCTCCCTGTTgat
        gCCATTGTTCTTTTCCCCag
SEQ2:   gagaatctgataatcggaaccag
END


>IDB1078122.4535
GB_MAP: IDB1078122 = AB012922.1 (6732..15307)
PROD:   not determined
AGEZ:   55
ROI:    4412..4555  ->  -124..19
AG:     -124, -122, -57, -2, 1, 20,
PPT:    -115..-97, -91..-71, -68..-58, -38..-23, -12..-3,
U2BP:   -102 [3.71], -64 [3.56], -39 [6.66], -21 [6.66],
SEQ1:   agagatggaCTTTATTTCTTTCATTGCCatggaTGTTTTCCTTCTTTCTCCTTTggCTTAA
        TTTCCCagcccacttgggcttttgaCTTTTCTTTCGCTTTTgacttctcaaTTTCTCCCTT
        ag
SEQ2:   agctgtgggaacctttgcaag
END


>IDB1078122.5125
GB_MAP: IDB1078122 = AB012922.1 (6732..15307)
PROD:   not determined
AGEZ:   22
ROI:    5088..5172  ->  -38..46
AG:     -38, -32, -24, -2, 25, 47,
PPT:    -22..-5,
U2BP:   -24 [3.26],
SEQ1:   agtttcaggtcctcagTTGCTCTCCATCTTCCCCatag
SEQ2:   tttcacgccatggataccttgcaaaggaacggctacgacctggctaag
END


>IDB1078122.5418
GB_MAP: IDB1078122 = AB012922.1 (6732..15307)
PROD:   not determined
AGEZ:   29
ROI:    5368..5440  ->  -51..21
AG:     -51, -38, -31, -2, 11, 22,
PPT:    -29..-3,
U2BP:  
SEQ1:   aggacctggggccagatgccagCTCATTCTTCCTCCCTCTGCCCCCCTTag
SEQ2:   ctaccctggaagtcacttgccag
END


>IDB1078122.5613
GB_MAP: IDB1078122 = AB012922.1 (6732..15307)
PROD:   not determined
AGEZ:   36
ROI:    5524..5625  ->  -90..11
AG:     -90, -63, -38, -2, 4, 12,
PPT:    -76..-66, -52..-40, -29..-5,
U2BP:   -77 [7.33], -64 [4.06], -58 [3.8], -55 [4.11], -30 [7.19],
        -12 [3.61], -4 [4.52],
SEQ1:   aggctacctgctgaCCTCTGCCTTTgaagttgatgacaTTCTCCCTGCTATgaggctctga
        TCCTTCTCTTTCTTTTTACCTTCTTacag
SEQ2:   aaaaggttgaaag
END


>IDB1078122.5843
GB_MAP: IDB1078122 = AB012922.1 (6732..15307)
PROD:   not determined
AGEZ:   39
ROI:    5774..5864  ->  -70..20
AG:     -70, -68, -41, -2, 6, 21,
PPT:    -60..-46, -39..-3,
U2BP:   -57 [3.99], -44 [6.94], 6 [5.23], 18 [7.32],
SEQ1:   agagtggaaaTTGATTCTTTTCCTTgaccagTTTCTTGTTTTTTTCCCTTCTCCTCGCCTT
        CCCCGTTag
SEQ2:   cactaagccaaaccctaaccag
END


>IDB1078122.6059
GB_MAP: IDB1078122 = AB012922.1 (6732..15307)
PROD:   not determined
AGEZ:   40
ROI:    6006..6075  ->  -54..15
AG:     -54, -46, -42, -2, 7, 16,
PPT:    -40..-5,
U2BP:  
SEQ1:   aggggcttaggtagTATGCTTCTTCCCTGTCCCCCTCCTCTCCGTACTCTacag
SEQ2:   ccacacagtctgctcag
END


>IDB1078122.6458
GB_MAP: IDB1078122 = AB012922.1 (6732..15307)
PROD:   not determined
AGEZ:   42
ROI:    6405..6471  ->  -54..12
AG:     -54, -50, -44, -2, 2, 13,
PPT:    -36..-3,
U2BP:   -37 [6.84],
SEQ1:   agggagcctcagtgctgaTTTCTGCTCTCTCTCTTTCCTATGCTCTTCTTCTag
SEQ2:   gagccacactcaag
END


>IDB1078122.6880
GB_MAP: IDB1078122 = AB012922.1 (6732..15307)
PROD:   not determined
AGEZ:   20
ROI:    6848..6908  ->  -33..27
AG:     -33, -25, -22, -2, 19, 28,
PPT:    -20..-3,
U2BP:   19 [5.31],
SEQ1:   agcccttcagaagCTTTCTTCTTTGTTCTCCag
SEQ2:   gctccattcgacttcctaaggccgccaag
END


>IDB1078122.7316
GB_MAP: IDB1078122 = AB012922.1 (6732..15307)
PROD:   not determined
AGEZ:   18
ROI:    7283..7359  ->  -34..42
AG:     -34, -29, -20, -2, 7, 43,
PPT:    -18..-3,
U2BP:   18 [5.12],
SEQ1:   agaaaaggtgcgaaagTTTTCTGTTTTTTTCCag
SEQ2:   tggcccaggcacccctgaaaccaaaaacacctcggggtaccaag
END


>IDB1078122.7543
GB_MAP: IDB1078122 = AB012922.1 (6732..15307)
PROD:   not determined
AGEZ:   39
ROI:    7495..7555  ->  -49..11
AG:     -49, -43, -41, -2, 6, 12,
PPT:    -37..-3,
U2BP:   -43 [3.45], -26 [4.78], 1 [4.05],
SEQ1:   agtctgagagggTCCCTTCCCTCATTGTGCCATCCTACCCCTTTTCCag
SEQ2:   atggcaggggcag
END


>IDB1078122.7910
GB_MAP: IDB1078122 = AB012922.1 (6732..15307)
PROD:   not determined
AGEZ:   34
ROI:    7838..7950  ->  -73..39
AG:     -73, -54, -36, -2, 12, 40,
PPT:    -45..-38, -34..-7,
U2BP:   -46 [5.79], -36 [5.27], 20 [7.69],
SEQ1:   agtgtggggcttcacctggaggtcttaaTGTTCTCTaagCCTTTTCTGTTTCCCACTTGCT
        CTTTCTggccag
SEQ2:   ggccctacggaaggctctgacccatctggaaatgcggcgag
END


>IDB1078145.2606
GB_MAP: IDB1078145 = AB015355.1 (18272..41630)
PROD:   natural resistance-associated macrophage protein 2
AGEZ:   49
ROI:    2534..2620  ->  -73..13
AG:     -73, -64, -51, -2, 3, 14,
PPT:    -49..-28, -25..-17, -13..-3, 5..11,
U2BP:   -64 [5.11], -37 [3.36], -30 [3.61], -26 [6.5], -14 [3.37],
        -6 [5.4], 1 [4.39],
SEQ1:   agtatactaaggatgaattgttagTGTATTTTGTTCATTTTTTACTaaTTTATTTTCaaaT
        CTGTTAATTCag
SEQ2:   acagTGTTTCTggag
END


>IDB1078145.2686
GB_MAP: IDB1078145 = AB015355.1 (18272..41630)
PROD:   natural resistance-associated macrophage protein 2
AGEZ:   19
ROI:    2631..2703  ->  -56..16
AG:     -56, -48, -21, -2, 15, 17,
PPT:    -31..-22, -16..-5,
U2BP:   -38 [3.75], -17 [3.44], -4 [4.21],
SEQ1:   agtctgccagtcttggtaacatcaaCCCTGCCTATagtaaTCCCTCTCTTTCacag
SEQ2:   tcccctggggactcagag
END


>IDB1078145.5545
GB_MAP: IDB1078145 = AB015355.1 (18272..41630)
PROD:   natural resistance-associated macrophage protein 2
AGEZ:   27
ROI:    5502..5552  ->  -44..6
AG:     -44, -31, -29, -2, 5, 7,
PPT:    -18..-9,
U2BP:   -21 [7.03],
SEQ1:   agtgtttgggcacagaggtactgataCTGTTATTCTggttttag
SEQ2:   aataagag
END


>IDB1078145.5786
GB_MAP: IDB1078145 = AB015355.1 (18272..41630)
PROD:   natural resistance-associated macrophage protein 2
AGEZ:   27
ROI:    5737..5831  ->  -50..44
AG:     -50, -47, -29, -2, 13, 45,
PPT:    -22..-5, 3..12,
U2BP:   -35 [3.78], -23 [3.4], 37 [4.21],
SEQ1:   agtagttcaatggtgatgttcagtttaaTCTCTTTTCCTCTCTTGTacag
SEQ2:   taCTCTTGTTTTagctttcgtaaactctgggctttcaccggaccag
END


>IDB1078145.6315
GB_MAP: IDB1078145 = AB015355.1 (18272..41630)
PROD:   natural resistance-associated macrophage protein 2
AGEZ:   16
ROI:    6287..6372  ->  -29..56
AG:     -29, -21, -18, -2, 47, 57,
PPT:    -15..7, 11..20, 23..32, 37..46,
U2BP:  
SEQ1:   agtgttacaggagaTTTTGTTCTTCTTAG
SEQ2:   TTGCTCTggaTCCTTCTGTTggCCACCCTTGTggggCTGCTGCTCCagcggcttgcag
END


>IDB1078145.10809
GB_MAP: IDB1078145 = AB015355.1 (18272..41630)
PROD:   natural resistance-associated macrophage protein 2
AGEZ:   30
ROI:    10753..10841  ->  -57..31
AG:     -57, -46, -32, -2, 9, 32,
PPT:    -52..-47, -28..-10,
U2BP:   -35 [3.36], -8 [3.93], 25 [4.6],
SEQ1:   aggaaTTTTTTagaaatgattaatcagaaCCGTGTCTTTCTACTGTTTgatgtttag
SEQ2:   gtcccacgagtcatcctgtggctgatggtggag
END


>IDB1078145.11812
GB_MAP: IDB1078145 = AB015355.1 (18272..41630)
PROD:   natural resistance-associated macrophage protein 2
AGEZ:   61
ROI:    11746..11887  ->  -67..74
AG:     -67, -65, -63, -2, 37, 75,
PPT:    -61..-54, -51..-28, -25..-8, 3..11, 21..34, 42..60,
U2BP:   -26 [7.69], -6 [7.69], 26 [4.5], 39 [3.66], 63 [3.08],
SEQ1:   agagagTGTTTTTCaaTGTTTCCTTTCTTTCCGTCTCTCTgaCTTCCATATCTCATCTCTg
        acctag
SEQ2:   aaTTCCTCTGTggggtggcgTTCTCATCACCATTgcagataCTTTTGTATTTCTCTTCTTg
        gacaaatatggtaag
END


>IDB1078145.11986
GB_MAP: IDB1078145 = AB015355.1 (18272..41630)
PROD:   natural resistance-associated macrophage protein 2
AGEZ:   25
ROI:    11936..12000  ->  -51..13
AG:     -51, -42, -27, -2, 10, 14,
PPT:    -40..-29, -25..-3,
U2BP:   -27 [5.8],
SEQ1:   agatggggaagTCTACCTTCTCTgagCTCACTGCTGCCTTTTTTCCTTTag
SEQ2:   gcttgcggaagctag
END


>IDB1078145.14256
GB_MAP: IDB1078145 = AB015355.1 (18272..41630)
PROD:   natural resistance-associated macrophage protein 2
AGEZ:   27
ROI:    14167..14275  ->  -90..18
AG:     -90, -82, -29, -2, 9, 19,
PPT:    -59..-32, -22..-10,
U2BP:   -73 [6.8], -23 [4.08],
SEQ1:   agggataaaggatgctaactgttccctggtaCTATGTTACTCCCGTTTCACGTTCCTGTaa
        aggctaaTCATTGTTATGTTggtatgtag
SEQ2:   tatgttacagtgaaacccag
END


>IDB1078145.15444
GB_MAP: IDB1078145 = AB015355.1 (18272..41630)
PROD:   natural resistance-associated macrophage protein 2
AGEZ:   24
ROI:    15364..15452  ->  -81..7
AG:     -81, -52, -26, -2, 4, 8,
PPT:    -46..-39, -21..-3,
U2BP:   -76 [5.2], -69 [4.02], -62 [5], -37 [7.04], 6 [3.64],
SEQ1:   agctgactccaaactcctgaaatgtcacaaggaaaCTTGTTCTaactggtcaaaaagtgaC
        TGCTGTTGTTATCTTTCTag
SEQ2:   tctagacag
END


>IDB1078145.16600
GB_MAP: IDB1078145 = AB015355.1 (18272..41630)
PROD:   natural resistance-associated macrophage protein 2
AGEZ:   27
ROI:    16538..16622  ->  -63..21
AG:     -63, -61, -29, -2, 6, 22,
PPT:    -59..-51, -48..-38, -27..-20, -16..-10,
U2BP:   -54 [4.14], -36 [4.84], -18 [3.7], 17 [3.33],
SEQ1:   agagCTCTTATTTggTCCTTGCTTCTgaaacaaaagTTGCTGTTgaaTTGCTTTgggttct
        ag
SEQ2:   gttgaagtctgtacaaataccag
END


>IDB1078145.18299
GB_MAP: IDB1078145 = AB015355.1 (18272..41630)
PROD:   natural resistance-associated macrophage protein 2
AGEZ:   41
ROI:    18226..18368  ->  -74..68
AG:     -74, -46, -43, -2, 51, 69,
PPT:    -68..-59, -55..-48, -28..-13, 3..11, 16..24, 28..46,
U2BP:   -46 [3.45], -4 [5.11],
SEQ1:   agggaaCTGCTGTTTTggaTATTGTCTgagcagattattgccacaaTCATATCCTTCCTCT
        Tggcctctcacag
SEQ2:   ggTGTTGTGCTgggaTGTTACTTTgggCCTGCTGCACTCTACATTTgggcagtggggatcc
        tggctgcag
END


>IDB1078145.18889
GB_MAP: IDB1078145 = AB015355.1 (18272..41630)
PROD:   natural resistance-associated macrophage protein 2
AGEZ:   26
ROI:    18812..18925  ->  -78..35
AG:     -78, -32, -28, -2, 17, 36,
PPT:    -53..-35, -26..-3, 22..34,
U2BP:   -66 [5], -30 [4.15], 10 [5],
SEQ1:   aggtctctcctgaacctccccaaaaCTTTTTTTTGTTTCCTGTTgcagacagTCATCTGCT
        CCTATGTTTTCTTCCag
SEQ2:   ggattcctgaacctaaagtggTCACGCTTTGCCCgag
END


>IDB1078145.19556
GB_MAP: IDB1078145 = AB015355.1 (18272..41630)
PROD:   natural resistance-associated macrophage protein 2
AGEZ:   30
ROI:    19505..19604  ->  -52..47
AG:     -52, -41, -32, -2, 37, 48,
PPT:    -17..-3, 1..33,
U2BP:   -28 [3.44], -18 [4.94], 16 [4.62], 28 [5.15], 34 [3.69],
SEQ1:   agggtgatacaaggacccatagtaatcccatctgaTCTTCTTTCTTTTCCag
SEQ2:   CTTCCCTTTGCTCTCATACCCATCCTCACATTTacgagcttgcggccag
END


>IDB1078145.19585
GB_MAP: IDB1078145 = AB015355.1 (18272..41630)
PROD:   natural resistance-associated macrophage protein 2
AGEZ:   29
ROI:    19516..19604  ->  -70..18
AG:     -70, -61, -31, 8, 19,
PPT:    -46..-32, -29..4,
U2BP:   -57 [3.44], -47 [4.94], -14 [4.62], -2 [5.15], 5 [3.69],
SEQ1:   aggacccatagtaatcccatctgaTCTTCTTTCTTTTCCagCTTCCCTTTGCTCTCATACC
        CATCCTCAC
SEQ2:   ATTTacgagcttgcggccag
END


>IDB1078145.20280
GB_MAP: IDB1078145 = AB015355.1 (18272..41630)
PROD:   natural resistance-associated macrophage protein 2
AGEZ:   24
ROI:    20169..20296  ->  -112..15
AG:     -112, -43, -26, -2, 1, 16,
PPT:    -105..-90, -76..-49, -36..-27, -12..-5,
U2BP:   -94 [3.67], -88 [3.93], -77 [6.67], -22 [4.59], -13 [6.84],
        -4 [3.73],
SEQ1:   agaacaaTTTTTCCATTCATTTTgaactgcctctaaTTCCCATCCTGTTTCCTTTTCTGTC
        TGTggccaagttggaTTATTCCATCagtgactgtgctgaTTTCTTTTacag
SEQ2:   aggctggcggattgcag
END


>IDB1078152.3076
GB_MAP: IDB1078152 = AB016243.1 (1486..13391)
PROD:   regulatory factor 2 of sodium/hydrogen exchanger isoform A3
AGEZ:   69
ROI:    2999..3093  ->  -78..16
AG:     -78, -73, -71, -2, 10, 17,
PPT:    -64..-45, -27..-3,
U2BP:   -28 [7.65],
SEQ1:   agcccagagtggtgCCACTGCCCATGTGCTGCCCggaatgtgggccactgaCCCGCTCCTA
        TCGCCCATTCGCCCCag
SEQ2:   gtggtgcaaaggatcaag
END


>IDB1078152.8812
GB_MAP: IDB1078152 = AB016243.1 (1486..13391)
PROD:   regulatory factor 2 of sodium/hydrogen exchanger isoform A3
AGEZ:   24
ROI:    8765..8852  ->  -48..39
AG:     -48, -33, -26, -2, 30, 40,
PPT:    -45..-35, -22..-3,
U2BP:   -33 [5.83], -26 [3.45], 30 [3.39],
SEQ1:   agaCCTGCCCTCCTgaggtctgagcgCCCCCTTGCCATGCCGCCCCag
SEQ2:   ccctggcctggcctggcctgtggtccctcagggacacacag
END


>IDB1078152.9745
GB_MAP: IDB1078152 = AB016243.1 (1486..13391)
PROD:   regulatory factor 2 of sodium/hydrogen exchanger isoform A3
AGEZ:   26
ROI:    9712..9764  ->  -34..18
AG:     -34, -30, -28, -2, 7, 19,
PPT:    -21..-11,
U2BP:   -22 [5.29], 19 [5.96],
SEQ1:   agcaagagactgaCCCTGTCCGTTgggcctgcag
SEQ2:   gatgtcagtgggcccctgag
END


>IDB1078152.10149
GB_MAP: IDB1078152 = AB016243.1 (1486..13391)
PROD:   regulatory factor 2 of sodium/hydrogen exchanger isoform A3
AGEZ:   124
ROI:    10004..10169  ->  -146..19
AG:     -146, -142, -126, -2, 11, 20,
PPT:    -118..-103,
U2BP:   -126 [3.7], -85 [4.13], -74 [4.03], -20 [4.6],
SEQ1:   agggagacgctgggaacctgagctggtgCGCCTCCTGCTGCCTCggtgggcggtggctgtg
        atgaatatttgatgccacacctggccacgcggcgttgggggctgtctgggcccatggcggg
        gctgatacatgctggtggcggcag
SEQ2:   gtgaacgggcagaatgtggag
END


>IDB1078152.10376
GB_MAP: IDB1078152 = AB016243.1 (1486..13391)
PROD:   regulatory factor 2 of sodium/hydrogen exchanger isoform A3
AGEZ:   23
ROI:    10325..10419  ->  -52..42
AG:     -52, -28, -25, -2, 33, 43,
PPT:    -14..-5, 2..23,
U2BP:   -28 [3.21], -17 [7.65],
SEQ1:   agggtgggtgcggtgtggtggctgagcagccactgacaCGCTGTCCCCacag
SEQ2:   gTCCTCTGCCGTCACCCGTCACCaatggaaccagccctgcccag
END


>IDB1078152.10959
GB_MAP: IDB1078152 = AB016243.1 (1486..13391)
PROD:   regulatory factor 2 of sodium/hydrogen exchanger isoform A3
AGEZ:   46
ROI:    10861..11012  ->  -99..52
AG:     -99, -96, -48, -2, 31, 53,
PPT:    -77..-67, -45..-30, -19..-3, 19..28,
U2BP:   50 [3.86],
SEQ1:   aggagcacacactgggggggggTGTGCCTCTGTgcacatgtgtgcgtgtgcaggTGTTGTG
        TGTGTCTGTgaaaccacaaTCTGCCCTTGGTTTCCCag
SEQ2:   ctcaatggtggctctgcgTGCTCGTCCCgaagtgacctgcctggttccgacaag
END


>IDB1078152.11178
GB_MAP: IDB1078152 = AB016243.1 (1486..13391)
PROD:   regulatory factor 2 of sodium/hydrogen exchanger isoform A3
AGEZ:   21
ROI:    11149..11207  ->  -30..28
AG:     -30, -27, -23, -2, 2, 29,
PPT:    -21..-3,
U2BP:  
SEQ1:   agcaggcagCCTCTGTTGGTTGCTCCCTag
SEQ2:   gaggggccaccgtctggggtgtgggactag
END


>IDB1078152.11247
GB_MAP: IDB1078152 = AB016243.1 (1486..13391)
PROD:   regulatory factor 2 of sodium/hydrogen exchanger isoform A3
AGEZ:   27
ROI:    11180..11264  ->  -68..16
AG:     -68, -41, -29, -2, 7, 17,
PPT:    -24..-3,
U2BP:   -27 [4.54], -7 [4.76],
SEQ1:   aggggccaccgtctggggtgtgggactagggctcactccagacaCCCCACCCACCGTGCTC
        ACCCCag
SEQ2:   gatggcagtgcctggaag
END


>IDB1078152.11280
GB_MAP: IDB1078152 = AB016243.1 (1486..13391)
PROD:   regulatory factor 2 of sodium/hydrogen exchanger isoform A3
AGEZ:   15
ROI:    11254..11284  ->  -27..3
AG:     -27, -17, -13, -2, 2, 4,
PPT:   
U2BP:  
SEQ1:   agtgcctggaagcaagatcccttccag
SEQ2:   gagag
END


>IDB1078160.696
GB_MAP: IDB1078160 = AB016625.1 (1..25031)
PROD:   OCTN2
AGEZ:   14
ROI:    646..753  ->  -51..56
AG:     -51, -42, -16, -2, 49, 57,
PPT:    -14..-3, 15..33,
U2BP:   -22 [4.21], 1 [4.17], 35 [3.61],
SEQ1:   agggctcggaggacctgtcgcggtccttgaacccgagCTCCTCTCTCCCag
SEQ2:   atgcgcactggacgCTGTCACTCCCCCTCCCCCaacggtcaacaccctagcgatggag
END


>IDB1078160.8422
GB_MAP: IDB1078160 = AB016625.1 (1..25031)
PROD:   OCTN2
AGEZ:   41
ROI:    8363..8429  ->  -60..6
AG:     -60, -54, -43, -2, 3, 7,
PPT:    -37..-11,
U2BP:   -34 [4.6],
SEQ1:   agggtcagcatgtggacagaacaCTTACTCTCTGCCTGTCTCTCCTCCTCaaaatggaag
SEQ2:   caagacag
END


>IDB1078160.8636
GB_MAP: IDB1078160 = AB016625.1 (1..25031)
PROD:   OCTN2
AGEZ:   32
ROI:    8570..8665  ->  -67..28
AG:     -67, -37, -34, -2, 17, 29,
PPT:    -61..-52, -23..-5,
U2BP:   -50 [3.53], -40 [3.41], -9 [4.26],
SEQ1:   aggatgCCTTTGCTTTaaaaccttttaaaaagaagtgaatgataCACCCCCTTTGCTCATC
        TTgcag
SEQ2:   tggaacctggtgtgtgaggacgactggaag
END


>IDB1078160.14409
GB_MAP: IDB1078160 = AB016625.1 (1..25031)
PROD:   OCTN2
AGEZ:   32
ROI:    14337..14451  ->  -73..41
AG:     -73, -58, -34, -2, 12, 42,
PPT:    -56..-35, -28..-3, 16..25,
U2BP:   29 [4.66],
SEQ1:   agccccacttggtggagCCCATTCCTGCTGCCCTTTTCCagctggTTATCTGTCACTCTCC
        TTTTCTTCCCag
SEQ2:   gtttggccggaagaaTGTGCTGTTCgtgaccatgggcatgcag
END


>IDB1078160.15590
GB_MAP: IDB1078160 = AB016625.1 (1..25031)
PROD:   OCTN2
AGEZ:   45
ROI:    15519..15609  ->  -72..18
AG:     -72, -51, -47, -2, 5, 19,
PPT:    -19..-7,
U2BP:   -54 [3.46], -37 [3.64], -25 [6.8], -5 [3.93],
SEQ1:   agataccataaaaaattaataaggaaggaacccaaattaaactgctaactcgaCCTCCCTT
        GTTTTgaacag
SEQ2:   ggacagaaattcttggcaag
END


>IDB1078160.17282
GB_MAP: IDB1078160 = AB016625.1 (1..25031)
PROD:   OCTN2
AGEZ:   20
ROI:    17246..17318  ->  -37..35
AG:     -37, -33, -22, -2, 12, 36,
PPT:    -14..-3, 26..35,
U2BP:   -22 [5.76], 12 [5.96], 22 [3.64], 36 [3.23],
SEQ1:   agggaggcctcactgagattggaCCTTGTACTGCCag
SEQ2:   gttcatccctgagtccccccgatggCTCATCTCTCag
END


>IDB1078160.19178
GB_MAP: IDB1078160 = AB016625.1 (1..25031)
PROD:   OCTN2
AGEZ:   48
ROI:    19099..19191  ->  -80..12
AG:     -80, -71, -50, -2, 6, 13,
PPT:    -69..-52, -41..-25, -14..-5,
U2BP:   -50 [5.8], -42 [7.69], -18 [4.1], -15 [3.85], 13 [3.17],
SEQ1:   agggattcaagTATGTTATTGTGTGCTCTgagtctctgaCCACCTCTTCTTCCCATacact
        tatgaTGTTGTTCCTgcag
SEQ2:   ttacaagacctaag
END


>IDB1078160.20947
GB_MAP: IDB1078160 = AB016625.1 (1..25031)
PROD:   OCTN2
AGEZ:   23
ROI:    20892..21032  ->  -56..84
AG:     -56, -46, -25, -2, 13, 85,
PPT:    -35..-26, -23..-3, 19..25, 29..37, 63..69, 73..84,
U2BP:   39 [4.09], 48 [7.19],
SEQ1:   aggttgggaaagatgtggataCTGCTTTTCCagCTTTCTTCTGCACTCTGTTTCag
SEQ2:   gatgaccatatcagtgggCTATTTTgggCTTTCGCTTgatactcctaacttgcatggggac
        aTCTTTGTgaaCTGCTTCCTTTCag
END


>IDB1078160.21033
GB_MAP: IDB1078160 = AB016625.1 (1..25031)
PROD:   OCTN2
AGEZ:   72
ROI:    20923..21050  ->  -111..16
AG:     -111, -88, -74, -2, 11, 17,
PPT:    -109..-89, -68..-62, -58..-50, -24..-18, -14..-3,
U2BP:   -48 [4.09], -39 [7.19],
SEQ1:   agCTTTCTTCTGCACTCTGTTTCaggatgaccatatcagtgggCTATTTTgggCTTTCGCT
        TgatactcctaacttgcatggggacaTCTTTGTgaaCTGCTTCCTTTCag
SEQ2:   cgatggttgaagtcccag
END


>IDB1078160.22690
GB_MAP: IDB1078160 = AB016625.1 (1..25031)
PROD:   OCTN2
AGEZ:   53
ROI:    22609..22730  ->  -82..39
AG:     -82, -78, -55, -2, 20, 40,
PPT:    -76..-59, -33..-3, 2..13,
U2BP:   1 [4.54], 30 [3.78],
SEQ1:   agaaagTATGTTTGTTTTGCTCTCaatagctgcatgccatgggttggtaCCTACTCCTACC
        CTCTTTCCTTTGCTTCTCCag
SEQ2:   aCTTGTATTATTTggctacagtcctggtgatggtgggcaag
END


>IDB1078160.23934
GB_MAP: IDB1078160 = AB016625.1 (1..25031)
PROD:   OCTN2
AGEZ:   21
ROI:    23888..23990  ->  -47..55
AG:     -47, -36, -23, -2, 39, 56,
PPT:    -20..-5, 11..32,
U2BP:   -41 [4.8], -23 [3.6], 33 [4.5], 45 [5.33], 54 [7.72],
SEQ1:   agtctaactgcagccctgggcctgaggCTCCGTCTGCTTTGCCatag
SEQ2:   gtgcctacgaCCGCTTCCTGCCCTACATTCTCatgggaagtctgaccatcctgacag
END


>IDB1078160.24443
GB_MAP: IDB1078160 = AB016625.1 (1..25031)
PROD:   OCTN2
AGEZ:   48
ROI:    24369..24466  ->  -75..22
AG:     -75, -58, -50, -2, 11, 23,
PPT:    -73..-61, -45..-39, -34..-26, -21..-3,
U2BP:   -37 [3.41], -24 [7.52], -4 [3.11],
SEQ1:   agTTCTTGTTTGTTTggagactgggaggcaTCTTTTTaaaaTGTGTTACTgacaTATTTTT
        GCTTGTTTTTATag
SEQ2:   aatgaaacacagaaaaactccaag
END


>IDB1078162.1743
GB_MAP: IDB1078162 = AB017018.1 (1330..5973)
PROD:   JKTBP2, JKTBP1
AGEZ:   38
ROI:    1685..1766  ->  -59..22
AG:     -59, -51, -40, -2, 16, 23,
PPT:    -38..-21, -13..-3, 6..13,
U2BP:   -29 [5.4], -19 [3.41], -8 [3.24],
SEQ1:   agaactgaaggatcatttgagTTATTGTTAATTTTTTTTaaaaacaCTTTTATTTCTag
SEQ2:   taaaaTGTTTATTggaggcttgag
END


>IDB1078162.2014
GB_MAP: IDB1078162 = AB017018.1 (1330..5973)
PROD:   JKTBP2, JKTBP1
AGEZ:   98
ROI:    1901..2056  ->  -114..41
AG:     -114, -104, -100, -2, 15, 42,
PPT:    -95..-68, -65..-60, -53..-48, -41..-27, -13..-3,
U2BP:   -107 [5.93], 24 [3.94], 40 [3.99],
SEQ1:   agtgttgataaggtaggnaCTATGTTTTGCATTGTGCTGCTTCTTGTngTGTTTTgcaaan
        TTTTCTngnngnTATATNGTNCTTGTCaanattaaataaaTCTNTCTTTGTag
SEQ2:   gttttggaactgaaagaacacaaactggatggcaaattgatag
END


>IDB1078162.2629
GB_MAP: IDB1078162 = AB017018.1 (1330..5973)
PROD:   JKTBP2, JKTBP1
AGEZ:   18
ROI:    2549..2675  ->  -81..45
AG:     -81, -72, -20, -2, 43, 46,
PPT:   
U2BP:   -55 [7.56], -47 [4.1], -20 [4.66], 1 [3.89], 14 [3.89],
SEQ1:   agcctgaaaaggcctttggcattctgacactgtaacgttttacaattatgggatgacgttg
        agtgtgcatctcgatttcag
SEQ2:   attgaaaatattgaacttcccatggatacaaaaacaaatgaaagaag
END


>IDB1078162.2889
GB_MAP: IDB1078162 = AB017018.1 (1330..5973)
PROD:   JKTBP2, JKTBP1
AGEZ:   41
ROI:    2775..2916  ->  -115..26
AG:     -115, -67, -43, -2, 12, 27,
PPT:    -80..-75, -26..-16, -13..-3,
U2BP:   -106 [3.53], -73 [6.32],
SEQ1:   agcactttaaatgaaaatttaaataattgaaataaTTTCTTgatgtggagaaaaataaaat
        gatntnantntagaacnncggtaanaanTATNCTTNCATgnTTTTTGTTTATag
SEQ2:   tgtgaaatcaaagttgcacaacccaaag
END


>IDB1078162.3568
GB_MAP: IDB1078162 = AB017018.1 (1330..5973)
PROD:   JKTBP2, JKTBP1
AGEZ:   33
ROI:    3518..3591  ->  -51..22
AG:     -51, -38, -35, -2, 4, 23,
PPT:    -33..-25, -11..-3,
U2BP:   -23 [7.19],
SEQ1:   agaattgggggtcagaagTTGTTTCCTaacaatcattgtgCATTGTTTCag
SEQ2:   gtcagggccaaaactggaaccaag
END


>IDB1078162.4073
GB_MAP: IDB1078162 = AB017018.1 (1330..5973)
PROD:   JKTBP2, JKTBP1
AGEZ:   21
ROI:    4026..4082  ->  -48..8
AG:     -48, -40, -23, -2, 7, 9,
PPT:    -46..-41, -19..-8,
U2BP:   -26 [5.79],
SEQ1:   agTTTTGTagaaaactatcttaatgagaaTTCTGTGTTTTCaaaatag
SEQ2:   gccaacagag
END


>IDB1078162.4535
GB_MAP: IDB1078162 = AB017018.1 (1330..5973)
PROD:   JKTBP2, JKTBP1
AGEZ:   47
ROI:    4455..4604  ->  -81..68
AG:     -81, -58, -49, -2, 16, 69,
PPT:    -45..-35, -24..-3, 19..32, 35..48,
U2BP:   -74 [4.8], -33 [7.04], -27 [7.69], 34 [7.84],
SEQ1:   agtactgaaatgggtacaacttaaggaaaacaagaaTGTTGTCTTCTaactctgacaTTAT
        ACCTTGTTTGTACCCGCCag
SEQ2:   cgggaacttcattgcaggCCGTGTGTCACCCTgaCCACGTCTATCTCTgggggtcgcacgt
        tgcgggcag
END


>IDB1078167.1253
GB_MAP: IDB1078167 = AB017547.1 (1..2044)
PROD:   sepiapterin reductase
AGEZ:   14
ROI:    1211..1292  ->  -43..38
AG:     -43, -27, -16, -2, 23, 39,
PPT:    -41..-29, -12..-3,
U2BP:   -27 [5.76], -16 [5.31], 39 [3.7],
SEQ1:   agCCCCGCCTGCACTgagttactcctaagggTTGGTTTTTCag
SEQ2:   gctctcttggggatgtgtccaaaggcttcgtggacctgag
END


>IDB1078171.498
GB_MAP: IDB1078171 = AB017586.1 (3051..8503)
PROD:   not determined
AGEZ:   27
ROI:    455..520  ->  -44..21
AG:     -44, -35, -29, -2, 16, 22,
PPT:    -27..-3, 1..15,
U2BP:   -39 [4.29], -29 [3.21],
SEQ1:   agttgacccaggctgagTGTGTTATCACCCTGTTTCATTTCCag
SEQ2:   CCATGCCTTGTGTTCaggcgcag
END


>IDB1078171.676
GB_MAP: IDB1078171 = AB017586.1 (3051..8503)
PROD:   not determined
AGEZ:   48
ROI:    613..702  ->  -64..25
AG:     -64, -55, -50, -2, 5, 26,
PPT:    -25..-3,
U2BP:   -43 [3.04], -38 [3.01], -34 [3.42], -28 [4.92], 14 [3.39],
SEQ1:   agtttgtcaagtttagcatggacctcaccaacactgaaaTCACTGCCACCACTTCTCTCCC
        Cag
SEQ2:   cttcagtacctttatggacaactacag
END


>IDB1078171.2163
GB_MAP: IDB1078171 = AB017586.1 (3051..8503)
PROD:   not determined
AGEZ:   39
ROI:    2091..2199  ->  -73..35
AG:     -73, -59, -41, -2, 6, 36,
PPT:    -68..-61, -22..-5, 29..35,
U2BP:   -50 [4.99],
SEQ1:   agaaaTTTTCTCCgagttgcctgattttcaaaagaanaaaaaaaatgttggTCTATATTGT
        CTCCTTTTgcag
SEQ2:   cgcacagtgcaaaaaaatgcaaaatacgTGTGTTTag
END


>IDB1078171.2683
GB_MAP: IDB1078171 = AB017586.1 (3051..8503)
PROD:   not determined
AGEZ:   16
ROI:    2633..2698  ->  -51..14
AG:     -51, -30, -18, -2, 11, 15,
PPT:    -14..-5,
U2BP:   -20 [6.93], 13 [4.47],
SEQ1:   agctgggcctgggctcggaaaagcggcgctaacagggCTCTTCCTTTgcag
SEQ2:   tggttcgcacagacag
END


>IDB1078171.3777
GB_MAP: IDB1078171 = AB017586.1 (3051..8503)
PROD:   not determined
AGEZ:   23
ROI:    3739..3805  ->  -39..27
AG:     -39, -37, -25, -2, 5, 28,
PPT:    -21..-16,
U2BP:   -29 [3.99], -25 [4.33], -14 [3.41], 17 [7.84],
SEQ1:   agagancctcattaagtgCTTTTTaaaatgaaattccag
SEQ2:   ttccaggcgaaccctgactatcaaatgag
END


>IDB1078171.4368
GB_MAP: IDB1078171 = AB017586.1 (3051..8503)
PROD:   not determined
AGEZ:   50
ROI:    4302..4383  ->  -67..14
AG:     -67, -60, -52, -2, 10, 15,
PPT:    -62..-53, -50..-15, -12..-5,
U2BP:   -7 [5.6],
SEQ1:   agtaaTTAGTTGTTTagCTTTTCTCTCTCTCTTTTTCTCCCCTCTCTCTCTTTggTATTAA
        TTgcag
SEQ2:   gtccaacccagtggag
END


>IDB1078171.4422
GB_MAP: IDB1078171 = AB017586.1 (3051..8503)
PROD:   not determined
AGEZ:   38
ROI:    4367..4546  ->  -56..123
AG:     -56, -45, -40, -2, 66, 124,
PPT:    -32..-23, 33..46, 84..111,
U2BP:   36 [3.89], 48 [3.7], 60 [3.46], 81 [3.04],
SEQ1:   aggtccaacccagtggagggtaaaCTCATCTTTTgcaatggggtggtcttgcacag
SEQ2:   gttgcaatgcgttcgtggctttggggaatggaTTGATTCCATTGTTgaattctcctccaac
        ttgcagaatatgaacatcgacaTTTCTGCCTTCTCCTGCATTGCTGCCCTggctatggtca
        cag
END


>IDB1078171.4489
GB_MAP: IDB1078171 = AB017586.1 (3051..8503)
PROD:   not determined
AGEZ:   67
ROI:    4378..4551  ->  -112..61
AG:     -112, -107, -69, -2, 57, 62,
PPT:    -99..-90, -35..-22, 17..44,
U2BP:   -32 [3.89], -20 [3.7], -8 [3.46], 14 [3.04],
SEQ1:   agtggagggtaaaCTCATCTTTTgcaatggggtggtcttgcacaggttgcaatgcgttcgt
        ggctttggggaatggaTTGATTCCATTGTTgaattctcctccaacttgcag
SEQ2:   aatatgaacatcgacaTTTCTGCCTTCTCCTGCATTGCTGCCCTggctatggtcacaggtc
        ag
END


>IDB1078171.4696
GB_MAP: IDB1078171 = AB017586.1 (3051..8503)
PROD:   not determined
AGEZ:   49
ROI:    4607..4699  ->  -90..2
AG:     -90, -75, -51, -2, 1, 3,
PPT:    -88..-78, -72..-56, -45..-37, -35..-18, -15..-5,
U2BP:   -73 [3.97], -54 [3.1], -46 [4.67], -16 [7.07],
SEQ1:   agTTTCCCTTGTCacagaTTCTCCTTGGTTTTGCCaactagctaaCTGTCTTGTaCATTCT
        TCTTTTGTTTCTgaTTATGTTTTCTgcag
SEQ2:   agag
END


>IDB1078176.886
GB_MAP: IDB1078176 = AB018566.1 (1..1364)
PROD:   Proline synthetase associated
AGEZ:   17
ROI:    868..935  ->  -19..48
AG:     -19, -7, -5, 18, 49,
PPT:    21..30, 33..48,
U2BP:   -7 [5.64], 3 [7.12], 14 [7.12], 20 [3.26], 26 [3.59],
SEQ1:   agggaaatactgagagcac
SEQ2:   taactatgcactaacctagaTTTTCATTTCgaTATTTCCCTGTGTCCCag
END


>IDB1078176.971
GB_MAP: IDB1078176 = AB018566.1 (1..1364)
PROD:   Proline synthetase associated
AGEZ:   30
ROI:    940..1021  ->  -32..49
AG:     -32, -7, -5, 38, 50,
PPT:    -30..-17, 26..37,
U2BP:   -15 [4.63], 3 [6.63], 6 [3.81], 19 [5.93], 46 [7.69],
SEQ1:   agTCCTGCTCTCCTGTgacctgtggagagcac
SEQ2:   taatgatcacgtgtgttgatggaaaCCATCTGTGCTTagtctctgacatag
END


>IDB1078310.186
GB_MAP: IDB1078310 = AB021125.1 (2048..4499)
PROD:   N-acetylglucosamine 6-O-sulfotransferase
AGEZ:   37
ROI:    136..213  ->  -51..26
AG:     -51, -43, -39, -2, 12, 27,
PPT:    -28..-5,
U2BP:   -19 [4.88],
SEQ1:   aggcttggagggagattggggcgCATCCGCTCACTCCGCTTCCCCTCgcag
SEQ2:   gtcctacccggagccgctgccatgggag
END


>IDB1078311.224
GB_MAP: IDB1078311 = AB021866.1 (1..3611)
PROD:   not determined
AGEZ:   36
ROI:    148..247  ->  -77..22
AG:     -77, -67, -38, -2, 20, 23,
PPT:    -25..-16, -13..-3,
U2BP:   -26 [6.43], 7 [4.68], 16 [7.72],
SEQ1:   agggtccgggagctggctgcggggcggccgcggcctcccagcggtccgctaaTCCCCGCTC
        TggCTTTGCCTTCCag
SEQ2:   gacttgacgttcctgacgaagcag
END


>IDB1078311.716
GB_MAP: IDB1078311 = AB021866.1 (1..3611)
PROD:   not determined
AGEZ:   45
ROI:    632..720  ->  -85..3
AG:     -85, -64, -47, -2, 2, 4,
PPT:    -80..-66, -60..-48, -29..-15,
U2BP:   -64 [5.68], -57 [5.07], -34 [4.08], -13 [4.57], -8 [3.5],
SEQ1:   agtaaCCGTTATCGCTTTCTgagcaCTCACCATGTGCCagggactgtgctaaatggTTGCC
        TGCGTTACCTaatttaatctttag
SEQ2:   gagag
END


>IDB1078311.1452
GB_MAP: IDB1078311 = AB021866.1 (1..3611)
PROD:   not determined
AGEZ:   55
ROI:    1383..1494  ->  -70..41
AG:     -70, -65, -57, -2, 19, 42,
PPT:    -54..-41, -36..-14, 1..8, 21..30,
U2BP:   -39 [4.51], -23 [4.28], -12 [4.99], -9 [4.11], 27 [5.15],
        36 [4.19],
SEQ1:   agaatagactcctaggCTGTACTGCCTTGTgacaTGTCCTTTTGCTTACTGTTGCCTgatg
        actcggaag
SEQ2:   TTCTGTGTacgtggttttagCTCCTCACCTggttgacaatgag
END


>IDB1078311.1572
GB_MAP: IDB1078311 = AB021866.1 (1..3611)
PROD:   not determined
AGEZ:   18
ROI:    1529..1580  ->  -44..7
AG:     -44, -31, -20, -2, 1, 8,
PPT:    -18..-3,
U2BP:   -31 [5.57], -22 [3.94],
SEQ1:   agaccgatcgctgagaacaccgacagTTCCCCTCTCTCTACCag
SEQ2:   agcccacag
END


>IDB1078311.2392
GB_MAP: IDB1078311 = AB021866.1 (1..3611)
PROD:   not determined
AGEZ:   41
ROI:    2329..2409  ->  -64..16
AG:     -64, -54, -43, -2, 14, 17,
PPT:    -28..-18, -13..-3,
U2BP:   -46 [5.76],
SEQ1:   agtttctggtaggctttaatgagcgtgtgacctgggCCACGTCCTGTggcgTTTGTTCTCC
        Tag
SEQ2:   gccaaccccttcaaggag
END


>IDB1078311.2682
GB_MAP: IDB1078311 = AB021866.1 (1..3611)
PROD:   not determined
AGEZ:   40
ROI:    2567..2711  ->  -116..28
AG:     -116, -44, -42, -2, 27, 29,
PPT:    -110..-97, -30..-20, -17..-3,
U2BP:   -31 [3.49], 7 [6.29], 10 [3.61], 13 [4.11], 24 [4.21],
SEQ1:   aggacaCCACCCCTTCCCACgtgggctttgtggtggccctgcttgggaaatgggcgccgtt
        tggggaacctcagagcccctcccaaCCGTGTCTTTTggCTTCCTGTGTCTGCTag
SEQ2:   actttgatgatgacggaaccttgaacagag
END


>IDB1078311.2873
GB_MAP: IDB1078311 = AB021866.1 (1..3611)
PROD:   not determined
AGEZ:   34
ROI:    2831..2884  ->  -43..10
AG:     -43, -39, -36, -2, 8, 11,
PPT:    -15..-3,
U2BP:   1 [4.17],
SEQ1:   agggagcagttggggctctggcctgaaaCTCTCCCTTTCCCag
SEQ2:   atcctggaggag
END


>IDB1078311.2899
GB_MAP: IDB1078311 = AB021866.1 (1..3611)
PROD:   not determined
AGEZ:   14
ROI:    2872..2929  ->  -28..29
AG:     -28, -19, -16, -2, 24, 30,
PPT:   
U2BP:   -10 [5.33], -4 [6.74], 24 [5.8],
SEQ1:   agatcctggaggagtctgacattgacag
SEQ2:   ggatggaaccatcaacctctctgagttccag
END


>IDB1078311.3391
GB_MAP: IDB1078311 = AB021866.1 (1..3611)
PROD:   not determined
AGEZ:   27
ROI:    3340..3415  ->  -52..23
AG:     -52, -32, -29, -2, 9, 24,
PPT:    -50..-33, -23..-3, 12..20,
U2BP:   9 [4.37], 22 [4.63],
SEQ1:   agTCCCTACCCTCCTCTTCCagcagaaaaCCCACCGCTTTTCTCTTGTTCag
SEQ2:   ctcctttaagaTTGTCCTGTgacag
END


>IDB1078314.2493
GB_MAP: IDB1078314 = AB022430.1 (3106..17139)
PROD:   cartilage intermediate layer protein
AGEZ:   20
ROI:    2436..2500  ->  -58..6
AG:     -58, -40, -22, -2, 3, 7,
PPT:    -32..-23, -20..-10,
U2BP:   -46 [4.1], -26 [5.11], -2 [3.39],
SEQ1:   aggaatgctgtaacttccagtcctggCCTCTCACTTagCTTCTCCTTCTggccctcag
SEQ2:   ggagacag
END


>IDB1078314.3206
GB_MAP: IDB1078314 = AB022430.1 (3106..17139)
PROD:   cartilage intermediate layer protein
AGEZ:   37
ROI:    3152..3247  ->  -55..40
AG:     -55, -47, -39, -2, 10, 41,
PPT:    -13..-3,
U2BP:   -2 [3.23], 34 [3.04],
SEQ1:   agaactggagcgcaccaggatcacggctcctccgcaatttggCTATGTCTCTCag
SEQ2:   gccctggtgagtggacaacattgttcaacatcgactacccag
END


>IDB1078314.4791
GB_MAP: IDB1078314 = AB022430.1 (3106..17139)
PROD:   cartilage intermediate layer protein
AGEZ:   25
ROI:    4754..4811  ->  -38..19
AG:     -38, -36, -27, -2, 14, 20,
PPT:    -13..-5, 3..12,
U2BP:   -14 [6.84],
SEQ1:   agagggaaatcagaccgtctgctgaTCTCACTTTgcag
SEQ2:   gaTCCCTGCGCCgagacacag
END


>IDB1078314.5675
GB_MAP: IDB1078314 = AB022430.1 (3106..17139)
PROD:   cartilage intermediate layer protein
AGEZ:   41
ROI:    5603..5736  ->  -73..60
AG:     -73, -52, -43, -2, 28, 61,
PPT:    -15..-5,
U2BP:   -62 [4.13], -21 [6.84], 7 [4.63], 12 [5.59], 40 [7.33],
        46 [4.13],
SEQ1:   agtgatctgtgatgtggctgaaggaatgccagaatccatngaatccctgctgatatggCCC
        ATTGTTCCacag
SEQ2:   cctgtgacctgacctgcccaatgggccaggtgaatgctgactgtgatgcctgcatgtgcca
        g
END


>IDB1078314.6787
GB_MAP: IDB1078314 = AB022430.1 (3106..17139)
PROD:   cartilage intermediate layer protein
AGEZ:   57
ROI:    6716..6815  ->  -72..27
AG:     -72, -68, -59, -2, 1, 28,
PPT:    -23..-3,
U2BP:   -14 [4.62], 18 [3.78], 28 [5.96],
SEQ1:   agctaggctctgtagaacctgtcacacacacacacaaaaacccaaaatgCTATCTCTCATC
        TTCTGTCCCag
SEQ2:   agactccatacatggtgatgaaccctgag
END


>IDB1078314.8230
GB_MAP: IDB1078314 = AB022430.1 (3106..17139)
PROD:   cartilage intermediate layer protein
AGEZ:   24
ROI:    8105..8275  ->  -126..44
AG:     -126, -55, -26, -2, 39, 45,
PPT:    -102..-81, -78..-67, -62..-56, -48..-27, -23..-5, 25..35,
U2BP:   -115 [6.62], -95 [3.67], 9 [3.48], 12 [4.3],
SEQ1:   aggtgatattgacatttgtgggaaCCCATTCATCATCTGTCTCCTTggCTGCCTGCTCCTg
        gcaCTTTTCTaggaataCCTGCCCTCCCACTGCCCATTCaggTTCTACCTCTCCATCCCTT
        gcag
SEQ2:   gtatcataatgacacattgctggaTCCTTCCCTCTacaagcatgag
END


>IDB1078314.11165
GB_MAP: IDB1078314 = AB022430.1 (3106..17139)
PROD:   cartilage intermediate layer protein
AGEZ:   44
ROI:    11099..11191  ->  -67..25
AG:     -67, -61, -46, -2, 10, 26,
PPT:    -56..-47, -36..-5,
U2BP:   -25 [5.79], 7 [4.94],
SEQ1:   aggttgaggtaCTCTTTGTGTaggatgtaaaCTTACATCTTAATTTCCACACCATTTCCCT
        ACacag
SEQ2:   catctgatgagactccttgcaacccag
END


>IDB1078315.572
GB_MAP: IDB1078315 = AB022785.1 (1..34125)
PROD:   not determined
AGEZ:   17
ROI:    529..590  ->  -44..17
AG:     -44, -37, -19, -2, 4, 18,
PPT:    -35..-26,
U2BP:   -24 [6.25], -11 [4.36],
SEQ1:   agctggtagCTCACACTTTaacgggaggccttcacatattccag
SEQ2:   aaaagaaaccactttgcag
END


>IDB1078315.919
GB_MAP: IDB1078315 = AB022785.1 (1..34125)
PROD:   not determined
AGEZ:   19
ROI:    873..942  ->  -47..22
AG:     -47, -35, -21, -2, 3, 23,
PPT:    -44..-37, -31..-23, -17..-3,
U2BP:   -35 [4.93], -26 [4.52], -12 [3.71],
SEQ1:   aggTTTGTCTTgagaaTTCTTACTTgagcgCTTTCATTATCTTATag
SEQ2:   ggaggcaaacttggtcgatgtaag
END


>IDB1078315.1562
GB_MAP: IDB1078315 = AB022785.1 (1..34125)
PROD:   not determined
AGEZ:   21
ROI:    1511..1583  ->  -52..20
AG:     -52, -37, -23, -2, 3, 21,
PPT:   
U2BP:   -28 [4.9], -15 [3.46], -6 [7.69],
SEQ1:   agtaaaatacattcaagtcaactgatttgagtctcgaactgctctgacacag
SEQ2:   gaaggtgctggggatacatcag
END


>IDB1078315.1566
GB_MAP: IDB1078315 = AB022785.1 (1..34125)
PROD:   not determined
AGEZ:   25
ROI:    1526..1585  ->  -41..18
AG:     -41, -27, -6, -2, 17, 19,
PPT:   
U2BP:   -32 [4.9], -19 [3.46], -10 [7.69],
SEQ1:   agtcaactgatttgagtctcgaactgctctgacacaggaag
SEQ2:   gtgctggggatacatcagag
END


>IDB1078315.4920
GB_MAP: IDB1078315 = AB022785.1 (1..34125)
PROD:   not determined
AGEZ:   33
ROI:    4867..4976  ->  -54..55
AG:     -54, -51, -35, -2, 29, 56,
PPT:    -49..-39, 2..16, 31..38,
U2BP:   -38 [3.85], -26 [6.63], 17 [3.71], 20 [4.5], 36 [3.59],
SEQ1:   agaagTGTGTGTGTTCacaagttcactaattcgtataatttggctcttcggcag
SEQ2:   aTCCTGTCTACCTTTCatgaccaactacagTTTTCATTgcaacgtctgccatcacag
END


>IDB1078315.5280
GB_MAP: IDB1078315 = AB022785.1 (1..34125)
PROD:   not determined
AGEZ:   31
ROI:    5234..5301  ->  -47..20
AG:     -47, -41, -33, -2, 7, 21,
PPT:    -27..-6,
U2BP:   -31 [3.85], -4 [6.16],
SEQ1:   agatgtagtactacagataaCTGTTTCTTCCTTTTTGTTTTTgatag
SEQ2:   acttgaaggaaatgtgccttag
END


>IDB1078315.5522
GB_MAP: IDB1078315 = AB022785.1 (1..34125)
PROD:   not determined
AGEZ:   29
ROI:    5462..5546  ->  -61..23
AG:     -61, -40, -31, -2, 10, 24,
PPT:    -59..-52, -26..-4,
U2BP:   -54 [3.11], -50 [3.89], -27 [4.09], 14 [4.09],
SEQ1:   agTTTTTATTgaatatatgacagtggattcagtgaTTACCTTGTTCTCTTTTTTTTTCaag
SEQ2:   atggaatgcagtgatgcgatctcag
END


>IDB1078315.8733
GB_MAP: IDB1078315 = AB022785.1 (1..34125)
PROD:   not determined
AGEZ:   23
ROI:    8700..8779  ->  -34..45
AG:     -34, -31, -25, -2, 32, 46,
PPT:    -23..-10, 3..18,
U2BP:   -27 [3.57], -18 [5.79], -8 [3.93], 16 [3.2], 20 [6.12],
SEQ1:   agcagtaatagTCTTAATTTATTTTgaaaattag
SEQ2:   gaTATTATACCATTTATTgataaatactgggagtgcatgacaaccag
END


>IDB1078315.9446
GB_MAP: IDB1078315 = AB022785.1 (1..34125)
PROD:   not determined
AGEZ:   21
ROI:    9375..9452  ->  -72..5
AG:     -72, -43, -23, -2, 1, 6,
PPT:    -67..-45, -34..-27, -14..-3,
U2BP:   -64 [3.7], -57 [5.6], -43 [4.25], -29 [3.36], -25 [5.72],
SEQ1:   agtggTTGATTATTAATTCCATACTTTTaagtataaaaTGTTCATTaatagtaaaacaCTA
        CTTCTTTTTag
SEQ2:   agtaaag
END


>IDB1078315.11191
GB_MAP: IDB1078315 = AB022785.1 (1..34125)
PROD:   not determined
AGEZ:   31
ROI:    11134..11232  ->  -58..40
AG:     -58, -51, -33, -2, 7, 41,
PPT:    -30..-17, -13..-5, 18..27,
U2BP:   -49 [4.05], -45 [4.38], -41 [5.29], -31 [3.37], -19 [5.64],
        11 [3.94], 26 [3.79], 29 [4.34],
SEQ1:   agcatccagattgactgacttacgtagaCTCCTTTTTTAATTggaTGTATTTTTgcag
SEQ2:   gaccttagtaacattggTCCTGCTTATgacaaccaaaaacag
END


>IDB1078315.11993
GB_MAP: IDB1078315 = AB022785.1 (1..34125)
PROD:   not determined
AGEZ:   81
ROI:    11892..12010  ->  -102..16
AG:     -102, -87, -83, -2, 5, 17,
PPT:    -81..-68, -61..-41, -18..-5,
U2BP:   -67 [3.61], -46 [5.64], -39 [3.17], -32 [4.52], -4 [4.52],
SEQ1:   aggtgggttggaaatagctagTGTGTTATCTTTTTacaacaTATTTTCCCGTTTTAATTGT
        TaaaatttgacaaatacatggtgCCACTTCTGTTCTTacag
SEQ2:   gtggagccacttttggag
END


>IDB1078315.13811
GB_MAP: IDB1078315 = AB022785.1 (1..34125)
PROD:   not determined
AGEZ:   21
ROI:    13691..13825  ->  -121..13
AG:     -121, -59, -23, -2, 11, 14,
PPT:    -46..-35, -18..-5,
U2BP:   -94 [3.45], -25 [4.02],
SEQ1:   aggaaatcctcctgtggtgttacacaaatgcacattgggtgtgttggtccctatggaattt
        cagtatccacatggTGTTTCCCTTGTggctcattgaaagcaaTCTGCCTTCTCTTCaaag
SEQ2:   ggggaattgcagcag
END


>IDB1078315.15472
GB_MAP: IDB1078315 = AB022785.1 (1..34125)
PROD:   not determined
AGEZ:   30
ROI:    15425..15539  ->  -48..66
AG:     -48, -42, -32, -2, 21, 67,
PPT:    -36..-25, -22..-5, 4..20, 25..35,
U2BP:   -23 [6.16], 3 [4.59], 36 [4.78], 63 [3.9],
SEQ1:   agctaaagggggTTTTAGTTTTTTgaTGTTATTTTTTCCTTTCTgcag
SEQ2:   tgaCCCTTTGTTTTCTGCTCagcgCCTTCCCCCTCatggctacccattggaacacccgttt
        aacaaag
END


>IDB1078315.22842
GB_MAP: IDB1078315 = AB022785.1 (1..34125)
PROD:   not determined
AGEZ:   27
ROI:    22795..22855  ->  -48..12
AG:     -48, -35, -29, -2, 7, 13,
PPT:    -26..-18, -15..-5,
U2BP:   -38 [3.49], -16 [5.64],
SEQ1:   agaacctcaaataagttgcaggCCTTCTTTTaaTCTCTGTCACCgcag
SEQ2:   ctccccagttaaag
END


>IDB1078315.23309
GB_MAP: IDB1078315 = AB022785.1 (1..34125)
PROD:   not determined
AGEZ:   49
ROI:    23235..23329  ->  -75..19
AG:     -75, -59, -51, -2, 11, 20,
PPT:    -71..-60, -28..-8,
U2BP:   -44 [4.52], -29 [7.56], -10 [3.11],
SEQ1:   aggaTCTTTTTCCTTCagcaaactagatttgacttgcaatcttctgaCTTCCTGTGTATGT
        TTTTATTgggacag
SEQ2:   gaaaccttcaagctcctttag
END


>IDB1078315.28004
GB_MAP: IDB1078315 = AB022785.1 (1..34125)
PROD:   not determined
AGEZ:   42
ROI:    27907..28023  ->  -98..18
AG:     -98, -92, -44, -2, 17, 19,
PPT:    -81..-72, -64..-55, -36..-4,
U2BP:   -84 [3.66], -67 [3.13], -54 [3.59], -51 [4], -48 [3.61],
        -39 [4.7], 7 [6.29],
SEQ1:   agctcaaggggttaacaCTATTTGTGTgcggatgCGTTTTTTTCatgatgatggagctgat
        gCTTTATTGTGCCTTTTTTTCTTTCTTGGTTTTCaag
SEQ2:   gctttgataaaattcaagag
END


>IDB1078315.30218
GB_MAP: IDB1078315 = AB022785.1 (1..34125)
PROD:   not determined
AGEZ:   23
ROI:    30158..30263  ->  -61..44
AG:     -61, -33, -25, -2, 30, 45,
PPT:    -59..-36, -12..-3, 5..12,
U2BP:   -35 [3.61], -26 [4.84], 1 [3.89],
SEQ1:   agTTCTTTTTTTGTTTGTTCTTTTTTacagttctgaagtaaaaccatggTTTTTGTTTCag
SEQ2:   ataaTATTTTATaaaaatggtgtcaatcaaggtgtggcttacaaag
END


>IDB1078315.33369
GB_MAP: IDB1078315 = AB022785.1 (1..34125)
PROD:   not determined
AGEZ:   82
ROI:    33266..33410  ->  -104..40
AG:     -104, -96, -84, -2, 29, 41,
PPT:    -76..-66, -49..-19, 2..9,
U2BP:   -59 [3.96], 11 [6.21],
SEQ1:   agtattgtagccacatttaaagtgaaaaTTTCCTGTGTCaaattaacttttccaaTATTTT
        TTGTCCATTTTTTCCATGTCTGCTTgaattgaattcgctccag
SEQ2:   gTTTCCATTaactttggaccatgcttcaagtatcctccgaag
END


>IDB1078340.830
GB_MAP: IDB1078340 = AB024745.1 (605..7080)
PROD:   Fe65L2
AGEZ:   60
ROI:    754..858  ->  -77..27
AG:     -77, -75, -62, -2, 21, 28,
PPT:    -58..-50, -38..-19, -11..-3,
U2BP:   -64 [4.34], -48 [4.84], -39 [3.45], -17 [6.67],
SEQ1:   agaggggattatgacagcaTGTTATTCTgaactcacaaaTCATATGCTCCCTCCTCTCTaa
        tccggTGTTCCTGTag
SEQ2:   atgacttgtggggggaccacagtctggag
END


>IDB1078340.1075
GB_MAP: IDB1078340 = AB024745.1 (605..7080)
PROD:   Fe65L2
AGEZ:   35
ROI:    1015..1111  ->  -61..35
AG:     -61, -54, -37, -2, 8, 36,
PPT:    -34..-26, -14..-5,
U2BP:   -54 [3.45], -24 [3.17], -19 [5.39], -15 [4.76],
SEQ1:   aggtctgagcccatgtgtggacctaggTCTGCTGTTaaactgactaaCTCCCACTCTacag
SEQ2:   ggaacggaggggatctggggactgcggccccccaaag
END


>IDB1078340.2021
GB_MAP: IDB1078340 = AB024745.1 (605..7080)
PROD:   Fe65L2
AGEZ:   16
ROI:    1969..2062  ->  -53..40
AG:     -53, -39, -18, -2, 39, 41,
PPT:    -51..-40, -16..-3, 4..14, 29..38,
U2BP:   -20 [6.29], 3 [4.06],
SEQ1:   agTGTCCCTACTGTaggaaatgtggtcctcttaacagCTCTGCTCTGTTTCag
SEQ2:   taaCTCTCTGTCCTggtatggtggggaaTCCTACATCCagag
END


>IDB1078340.2245
GB_MAP: IDB1078340 = AB024745.1 (605..7080)
PROD:   Fe65L2
AGEZ:   68
ROI:    2168..2275  ->  -78..29
AG:     -78, -74, -70, -2, 9, 30,
PPT:    -68..-59, -54..-11, 11..20,
U2BP:   -32 [4.18], -28 [5.6], -9 [3.61],
SEQ1:   agacagggagTATGTATTGTggcaCCTGCCACCCTACTCCATCCTTATTAATTCCTGTCCC
        TTCCCCCaacctgtcag
SEQ2:   tgctttgcagTCCGCTCTCTgggctgggtag
END


>IDB1078340.2517
GB_MAP: IDB1078340 = AB024745.1 (605..7080)
PROD:   Fe65L2
AGEZ:   27
ROI:    2439..2543  ->  -79..25
AG:     -79, -75, -29, -2, 5, 26,
PPT:    -62..-50, -39..-31, -16..-6,
U2BP:   -64 [5.12], -49 [4.5], -40 [4.42], -34 [3.39], -29 [3.54],
        -17 [5.1], 16 [6.84], 19 [3.61], 25 [5],
SEQ1:   aggtagctgtccctgaaTTTCCTATTTCTCatggcaatgaCCTTTATCTgagctctgggct
        gaCCTCTGTCCTTggcag
SEQ2:   ggccagaacatgctgatgatcctgaag
END


>IDB1078340.2698
GB_MAP: IDB1078340 = AB024745.1 (605..7080)
PROD:   Fe65L2
AGEZ:   23
ROI:    2668..2748  ->  -31..49
AG:     -31, -27, -25, -2, 29, 50,
PPT:    -23..-9,
U2BP:   7 [4.13], 17 [7.15], 23 [6.84], 46 [3.23],
SEQ1:   agcaagagCTACTTCTCCCTCCCggctgcag
SEQ2:   gctgtgatccccactgatgctgatccccagtacttgaacccctggacacag
END


>IDB1078340.2749
GB_MAP: IDB1078340 = AB024745.1 (605..7080)
PROD:   Fe65L2
AGEZ:   21
ROI:    2674..2792  ->  -76..42
AG:     -76, -53, -23, -2, 19, 43,
PPT:    -74..-60, 23..37,
U2BP:   -45 [4.13], -35 [7.15], -29 [6.84], -6 [3.23], 1 [3.97],
        9 [7.19],
SEQ1:   agCTACTTCTCCCTCCCggctgcaggctgtgatccccactgatgctgatccccagtacttg
        aacccctggacacag
SEQ2:   atcctctgatgtggacccaggaCTGCTTCCCCTGCCTggtccag
END


>IDB1078340.3022
GB_MAP: IDB1078340 = AB024745.1 (605..7080)
PROD:   Fe65L2
AGEZ:   12
ROI:    2981..3063  ->  -42..40
AG:     -42, -32, -14, -2, 20, 41,
PPT:    -29..-19, -12..-3, 1..19, 25..36,
U2BP:   -17 [7.16],
SEQ1:   agcctcctgcaggCTCCTGCCTCTaaccagCCTCTACCCCag
SEQ2:   CCCCATCTCTGCCCCTGCTagggaCTTCGCTTTTGTggcaag
END


>IDB1078340.3043
GB_MAP: IDB1078340 = AB024745.1 (605..7080)
PROD:   Fe65L2
AGEZ:   21
ROI:    2991..3071  ->  -53..27
AG:     -53, -35, -23, -2, 20, 28,
PPT:    -50..-40, -33..-24, -21..-3, 4..15,
U2BP:   -38 [7.16],
SEQ1:   aggCTCCTGCCTCTaaccagCCTCTACCCCagCCCCATCTCTGCCCCTGCTag
SEQ2:   ggaCTTCGCTTTTGTggcaagtgacaaag
END


>IDB1078340.3295
GB_MAP: IDB1078340 = AB024745.1 (605..7080)
PROD:   Fe65L2
AGEZ:   74
ROI:    3208..3306  ->  -88..10
AG:     -88, -80, -76, -2, 9, 11,
PPT:    -59..-48, -45..-29, -16..-3,
U2BP:   -52 [3.73], -46 [6.82],
SEQ1:   agcttccaaggtagttggggtggtattggCCCTTTTACCCTaaTTCCCCTCTCTCCCTGTg
        ggtcatgctggCTTCATTGTGTTTTag
SEQ2:   atcttgtcagag
END


>IDB1078340.3643
GB_MAP: IDB1078340 = AB024745.1 (605..7080)
PROD:   Fe65L2
AGEZ:   24
ROI:    3609..3664  ->  -35..20
AG:     -35, -33, -26, -2, 4, 21,
PPT:    -14..-3,
U2BP:  
SEQ1:   agagcttccaggccaacttggTGTGTATATTTCag
SEQ2:   tggagctgctggatgcggtaag
END


>IDB1078340.3990
GB_MAP: IDB1078340 = AB024745.1 (605..7080)
PROD:   Fe65L2
AGEZ:   23
ROI:    3931..4032  ->  -60..41
AG:     -60, -47, -25, -2, 19, 42,
PPT:    -44..-29, -13..-3, 31..41,
U2BP:   -45 [4.15], -33 [3.73], 15 [4.61], 36 [5.27],
SEQ1:   agacactccctgcagaCTCTTTCTTTTACACTgggagacacgctgggTATGTTCCCCCag
SEQ2:   gcatggatgtgctgaacgaggccattggtaCCCTCACCGCCag
END


>IDB1078340.4218
GB_MAP: IDB1078340 = AB024745.1 (605..7080)
PROD:   Fe65L2
AGEZ:   28
ROI:    4159..4239  ->  -60..20
AG:     -60, -35, -30, -2, 6, 21,
PPT:    -55..-41,
U2BP:   3 [4.46],
SEQ1:   aggggTCACTGCTTGCTGTCggaaaagttaagtgggtctggcccgtgcttggccctctag
SEQ2:   tgactaggcctggtgtgggcag
END


>IDB1078340.4240
GB_MAP: IDB1078340 = AB024745.1 (605..7080)
PROD:   Fe65L2
AGEZ:   15
ROI:    4189..4245  ->  -52..4
AG:     -52, -24, -17, -2, 3, 5,
PPT:   
U2BP:   -20 [4.46],
SEQ1:   agtgggtctggcccgtgcttggccctctagtgactaggcctggtgtgggcag
SEQ2:   gcagag
END


>IDB1078340.5923
GB_MAP: IDB1078340 = AB024745.1 (605..7080)
PROD:   Fe65L2
AGEZ:   29
ROI:    5886..5934  ->  -38..10
AG:     -38, -34, -31, -2, 5, 11,
PPT:    -24..-3,
U2BP:   -19 [5.15],
SEQ1:   agaaagtagctggaTCCTCACATTCCCCTTCTCCCTag
SEQ2:   gttcagtaccag
END


>IDB1078343.233
GB_MAP: IDB1078343 = AB026546.1 (1..6462)
PROD:   RECQL4 helicase
AGEZ:   34
ROI:    182..256  ->  -52..22
AG:     -52, -44, -36, -2, 11, 23,
PPT:    -14..-5,
U2BP:   -36 [3.21], -17 [5.1], -4 [3.89],
SEQ1:   aggggccgaggggctgagggcgcggcccgcggctgacgCGTTCCCTTTacag
SEQ2:   gacgacgtggaggcggcgccggag
END


>IDB1078343.315
GB_MAP: IDB1078343 = AB026546.1 (1..6462)
PROD:   RECQL4 helicase
AGEZ:   15
ROI:    271..359  ->  -45..43
AG:     -45, -20, -17, -2, 7, 44,
PPT:    21..41,
U2BP:   20 [7.84],
SEQ1:   agcgcgcggcggggcggcgggggcgagaagacaccgggtcggcag
SEQ2:   gggcccaggccccaccctgaCCCCGCCTCCCGCTCGCCCACgcag
END


>IDB1078343.360
GB_MAP: IDB1078343 = AB026546.1 (1..6462)
PROD:   RECQL4 helicase
AGEZ:   37
ROI:    299..388  ->  -62..27
AG:     -62, -47, -39, -2, 13, 28,
PPT:    -25..-5,
U2BP:   -26 [7.84], 27 [4.96],
SEQ1:   agacaccgggtcggcaggggcccaggccccaccctgaCCCCGCCTCCCGCTCGCCCACgca
        g
SEQ2:   cgctctaccgggagtaccgcactctgaag
END


>IDB1078343.678
GB_MAP: IDB1078343 = AB026546.1 (1..6462)
PROD:   RECQL4 helicase
AGEZ:   35
ROI:    609..686  ->  -70..7
AG:     -70, -57, -37, -2, 6, 8,
PPT:    -53..-43, -35..-28, -25..-5,
U2BP:  
SEQ1:   aggggtggctgggagcgCTTCTGCCGCCacaacagCCTTTTCTggCCTGTGCCCCTGTTGT
        CTCCTgcag
SEQ2:   gcgccagag
END


>IDB1078343.1104
GB_MAP: IDB1078343 = AB026546.1 (1..6462)
PROD:   RECQL4 helicase
AGEZ:   32
ROI:    1057..1126  ->  -48..21
AG:     -48, -43, -34, -2, 9, 22,
PPT:    -32..-3,
U2BP:   -34 [3.6],
SEQ1:   agctcaggggcctgagTTCCTCCTGCTGTTCTGCTGTTCCCCTCCCag
SEQ2:   gccggaccagccctgggccgcag
END


>IDB1078343.1207
GB_MAP: IDB1078343 = AB026546.1 (1..6462)
PROD:   RECQL4 helicase
AGEZ:   21
ROI:    1172..1216  ->  -36..8
AG:     -36, -29, -23, -2, 5, 9,
PPT:    -19..-5,
U2BP:  
SEQ1:   agcccccaggtacagggCCTGTCCCCTCCTTTgcag
SEQ2:   aaaaagtcag
END


>IDB1078343.1455
GB_MAP: IDB1078343 = AB026546.1 (1..6462)
PROD:   RECQL4 helicase
AGEZ:   33
ROI:    1392..1463  ->  -64..7
AG:     -64, -62, -35, -2, 6, 8,
PPT:   
U2BP:   -45 [7.07],
SEQ1:   agaggaatcacaacttctgatccctggtgagtcggctgtccttggtcctggtgctggctcc
        cag
SEQ2:   ggcccagag
END


>IDB1078343.1978
GB_MAP: IDB1078343 = AB026546.1 (1..6462)
PROD:   RECQL4 helicase
AGEZ:   27
ROI:    1905..1989  ->  -74..10
AG:     -74, -51, -29, -2, 8, 11,
PPT:    -69..-52, -49..-30, -24..-14,
U2BP:   -51 [3.39], -25 [4.59],
SEQ1:   aggcaTTCCCTTTCCCTCCCCTCagCCCTCCCGTATTTCCCGCCCagtgaCCCTCCTATGT
        gggcaccccccag
SEQ2:   gcatggaagcag
END


>IDB1078343.2411
GB_MAP: IDB1078343 = AB026546.1 (1..6462)
PROD:   RECQL4 helicase
AGEZ:   31
ROI:    2345..2418  ->  -67..6
AG:     -67, -56, -33, -2, 3, 7,
PPT:    -51..-41, -31..-3,
U2BP:  
SEQ1:   aggttgtggccagtggTTGTCTTGCCCgacctggagCTCCCATTCTACCCTCTCCTGCCTG
        CCCCag
SEQ2:   caagtgag
END


>IDB1078343.2626
GB_MAP: IDB1078343 = AB026546.1 (1..6462)
PROD:   RECQL4 helicase
AGEZ:   28
ROI:    2568..2639  ->  -59..12
AG:     -59, -48, -30, -2, 1, 13,
PPT:    -13..-5,
U2BP:   -52 [4.36], -48 [5.76], -20 [3.78], 13 [3.21],
SEQ1:   agccttcactgaggggttggggtgactcaagtcatggtgatcaacaTCTGTGTCTgcag
SEQ2:   agacgccggctgag
END


>IDB1078343.2796
GB_MAP: IDB1078343 = AB026546.1 (1..6462)
PROD:   RECQL4 helicase
AGEZ:   30
ROI:    2753..2836  ->  -44..39
AG:     -44, -39, -32, -2, 29, 40,
PPT:    -28..-19, -16..-3, 4..16,
U2BP:   -17 [7.33],
SEQ1:   aggccaggctgcagaaCCCTGCTGCTgaCTCCCGCCCCATCCag
SEQ2:   gcaTCTCCACGCTGCTggtgctgcctacaggtgccggcaag
END


>IDB1078343.2826
GB_MAP: IDB1078343 = AB026546.1 (1..6462)
PROD:   RECQL4 helicase
AGEZ:   30
ROI:    2758..2851  ->  -69..24
AG:     -69, -62, -32, -2, 10, 25,
PPT:    -58..-49, -46..-33, -27..-15, 12..24,
U2BP:   -47 [7.33],
SEQ1:   aggctgcagaaCCCTGCTGCTgaCTCCCGCCCCATCCaggcaTCTCCACGCTGCTggtgct
        gcctacag
SEQ2:   gtgccggcaagTCCCTGTGCTACCag
END


>IDB1078343.3343
GB_MAP: IDB1078343 = AB026546.1 (1..6462)
PROD:   RECQL4 helicase
AGEZ:   42
ROI:    3273..3398  ->  -71..54
AG:     -71, -50, -44, -2, 26, 55,
PPT:    -21..-5, 9..24,
U2BP:  
SEQ1:   agatctgggatgacttggggaagggccagggctgggctggcgtatgacggCTGTCGTTCCT
        GCATTTgcag
SEQ2:   gtgtctggCCTGCCACCGTGTCTCaaggcggcctgcatacactcgggcatgaccag
END


>IDB1078343.3506
GB_MAP: IDB1078343 = AB026546.1 (1..6462)
PROD:   RECQL4 helicase
AGEZ:   43
ROI:    3454..3520  ->  -53..13
AG:     -53, -49, -45, -2, 9, 14,
PPT:    -27..-18, -15..-3,
U2BP:   -16 [7.19], 1 [3.89],
SEQ1:   agggaggcagcgggcgggcacctgggCTGTGCCTCTgaTCTTGCTGCCTTCag
SEQ2:   attcgggcagcccag
END


>IDB1078343.3761
GB_MAP: IDB1078343 = AB026546.1 (1..6462)
PROD:   RECQL4 helicase
AGEZ:   48
ROI:    3679..3806  ->  -83..44
AG:     -83, -78, -50, -2, 11, 45,
PPT:    -28..-8, 25..35,
U2BP:  
SEQ1:   aggtgagccatatgtgaactggggtgggcggccagggccgggatgggctgggcggCCTCAC
        ACCACTGCCGCCTCTggtgcag
SEQ2:   gtgcttcgggagcgcatgggcgtgCACTGCTTCCTgggcctcacag
END


>IDB1078343.4043
GB_MAP: IDB1078343 = AB026546.1 (1..6462)
PROD:   RECQL4 helicase
AGEZ:   72
ROI:    3935..4117  ->  -109..73
AG:     -109, -104, -74, -2, 21, 74,
PPT:    -97..-86, -57..-47, -44..-17, -14..-3, 45..61,
U2BP:   -58 [7.33], -45 [3.75], -35 [5.15], -15 [3.22], -5 [4.65],
        10 [6.42], 59 [3.69],
SEQ1:   agaccaggtgggTGTGTGTGCTCTggggaccctgcagggccctggctgctgaCTGCCCACG
        CCgaCCCCTCCTCACTCCCCACTGCCCACGCCaaCCGCTCCTCATCag
SEQ2:   gcactgttgacgctgctgcaaggcaaacgttttcaaaacctcgaTTCCATTATCATTTACT
        gcaaccggcgcgag
END


>IDB1078343.4275
GB_MAP: IDB1078343 = AB026546.1 (1..6462)
PROD:   RECQL4 helicase
AGEZ:   73
ROI:    4184..4300  ->  -92..24
AG:     -92, -77, -75, -2, 20, 25,
PPT:    -37..-26, -23..-5, 2..11,
U2BP:   -79 [3.04], -24 [7.65],
SEQ1:   aggtgcggcatggacagagctggtgtccccgtggacccaccttgggcacacatggTCCCAT
        CCCACTgaCCATCTGCCTGTCTTCCCCaaag
SEQ2:   gTCGTGCCCCCaaaaccacagccgag
END


>IDB1078343.4615
GB_MAP: IDB1078343 = AB026546.1 (1..6462)
PROD:   RECQL4 helicase
AGEZ:   35
ROI:    4572..4630  ->  -44..14
AG:     -44, -37, -13, -2, 6, 15,
PPT:    -32..-19,
U2BP:   -18 [4.78],
SEQ1:   agcccccagtggTCCACCCCACCCTCatgaaagttgccctgcag
SEQ2:   ggcgaagacctgcgag
END


>IDB1078343.4982
GB_MAP: IDB1078343 = AB026546.1 (1..6462)
PROD:   RECQL4 helicase
AGEZ:   17
ROI:    4931..5010  ->  -52..27
AG:     -52, -42, -19, -2, 7, 28,
PPT:    -37..-21, -17..-3, 10..25,
U2BP:   -19 [5.57],
SEQ1:   aggggtgtggaggggCTGTCCCCGCGTCCGCTgagCCCTGCTCTGCCCCCag
SEQ2:   ccatcgagaCTTTGCTGTGCTACCTggag
END


>IDB1078343.5192
GB_MAP: IDB1078343 = AB026546.1 (1..6462)
PROD:   RECQL4 helicase
AGEZ:   37
ROI:    5141..5225  ->  -52..32
AG:     -52, -45, -39, -2, 30, 33,
PPT:    -23..-9, 2..12, 15..24,
U2BP:  
SEQ1:   aggttggagaatcagggctgttggccacaTGTCCCTTTTTCCCTgggcacag
SEQ2:   gTGTCCCCCTTTggCTGTGTGCTTggcccagcag
END


>IDB1078343.5429
GB_MAP: IDB1078343 = AB026546.1 (1..6462)
PROD:   RECQL4 helicase
AGEZ:   67
ROI:    5351..5460  ->  -79..30
AG:     -79, -74, -69, -2, 17, 31,
PPT:    -64..-39, -33..-18,
U2BP:   -36 [3.23], -16 [5.43],
SEQ1:   agcccaggacaggtgCGCCTCTCCCCACCCCACACCGCCCTggacgCTGCCTGCCTGCATC
        Tgacatgctttccggcag
SEQ2:   gtgtgcggcgtgggacaggggtgcttgtggag
END


>IDB1078343.5686
GB_MAP: IDB1078343 = AB026546.1 (1..6462)
PROD:   RECQL4 helicase
AGEZ:   14
ROI:    5655..5700  ->  -32..13
AG:     -32, -25, -16, -2, 4, 14,
PPT:   
U2BP:   -18 [7.69],
SEQ1:   agtgatcagctctgacaggctcctccccacag
SEQ2:   cgtagccttccccag
END


>IDB1078343.5964
GB_MAP: IDB1078343 = AB026546.1 (1..6462)
PROD:   RECQL4 helicase
AGEZ:   22
ROI:    5935..5978  ->  -30..13
AG:     -30, -28, -24, -2, 5, 14,
PPT:    -17..-5,
U2BP:   -18 [4.99],
SEQ1:   agaggaagcctgaTGTGCCTGTCCACacag
SEQ2:   ctccaggattgggag
END


>IDB1078343.6198
GB_MAP: IDB1078343 = AB026546.1 (1..6462)
PROD:   RECQL4 helicase
AGEZ:   42
ROI:    6130..6220  ->  -69..21
AG:     -69, -60, -44, -2, 3, 22,
PPT:    -57..-47, -22..-14, 5..16,
U2BP:  
SEQ1:   aggcctgggaggCTCCACCCGCTgcaggctggggctggggctcacggCTGTGTCTTggctc
        caccgtag
SEQ2:   gaagCCCCTGCTACCCggcccag
END


>IDB1078345.6339
GB_MAP: IDB1078345 = AB026898.1 (1..70645)
PROD:   not determined
AGEZ:   43
ROI:    6280..6356  ->  -60..16
AG:     -60, -55, -45, -2, 8, 17,
PPT:    -40..-24, -15..-3,
U2BP:   -16 [4.03],
SEQ1:   agctaagtaatggtaagtaaTCTCACCATATTTCTGTgcatttgaTCATCTCCCTGCCag
SEQ2:   attcgggagctctataag
END


>IDB1078345.20493
GB_MAP: IDB1078345 = AB026898.1 (1..70645)
PROD:   not determined
AGEZ:   42
ROI:    20424..20499  ->  -70..5
AG:     -70, -48, -44, -2, 4, 6,
PPT:    -28..-5,
U2BP:  
SEQ1:   agtttgggtgtgggttcttcaaagtcagtctggctggaaacaCCTTGTTCTCCCCTTCCCT
        TCTATgaag
SEQ2:   tgaagag
END


>IDB1078345.22913
GB_MAP: IDB1078345 = AB026898.1 (1..70645)
PROD:   not determined
AGEZ:   21
ROI:    22855..22956  ->  -59..42
AG:     -59, -31, -23, -2, 36, 43,
PPT:    -52..-34, -21..-11, 4..14,
U2BP:   -41 [5.15], -27 [4.09], -9 [6.44], 30 [5.39],
SEQ1:   aggaatgCCCACCTCCTCACCTTGTTgcagtgattcagTTTGTTTCCTTgatgctgtag
SEQ2:   gcaTCTCCCTACCTggatgttcaaaactgacatttagctgtgag
END


>IDB1078345.23325
GB_MAP: IDB1078345 = AB026898.1 (1..70645)
PROD:   not determined
AGEZ:   49
ROI:    23255..23332  ->  -71..6
AG:     -71, -62, -51, -2, 3, 7,
PPT:    -44..-28, -25..-8,
U2BP:   -26 [6.74],
SEQ1:   agttggtcaagatgtcaacaagcacaaTCCCTTTGCCTGTCATTgaCTCTATGCTTTTGTA
        TNTgngnaag
SEQ2:   aaagcaag
END


>IDB1078345.24582
GB_MAP: IDB1078345 = AB026898.1 (1..70645)
PROD:   not determined
AGEZ:   29
ROI:    24436..24607  ->  -147..24
AG:     -147, -70, -31, -2, 16, 25,
PPT:    -121..-114, -110..-104, -98..-75, -68..-45, -29..-5, 18..24,
U2BP:   -129 [3.61], -102 [6.29], -93 [3.27], -85 [3.07], -79 [3.61],
        -73 [5.72], -33 [4.86], -9 [3.59], 9 [6.84],
SEQ1:   agatccaaaaaccccccaacaaatggTATATTGTgaaTATCTTTgatggTCTTTATGTATT
        TATTTTTACATTaatcagTCACTGCCTACTATTTCATTGTATggatgaaactaacagCCTT
        TCTCCCCTCTTTTTTCATCCCacag
SEQ2:   ttgtgctgatactccagTGTTTCTag
END


>IDB1078345.32556
GB_MAP: IDB1078345 = AB026898.1 (1..70645)
PROD:   not determined
AGEZ:   36
ROI:    32493..32590  ->  -64..33
AG:     -64, -53, -38, -2, 17, 34,
PPT:    -36..-21, -15..-6,
U2BP:   -55 [4.4], -45 [6.43], -12 [3.83], 7 [3.25],
SEQ1:   agcgcgcttacagccgctaattgtggagTCCTTTTTTTTTTTTTnnnnnCTTACCTTTCaa
        cag
SEQ2:   atggtaattgcgctgcagaacaccaccacgaccag
END


>IDB1078345.32962
GB_MAP: IDB1078345 = AB026898.1 (1..70645)
PROD:   not determined
AGEZ:   31
ROI:    32901..32979  ->  -62..16
AG:     -62, -56, -33, -2, 11, 17,
PPT:    -29..-7,
U2BP:   -24 [5.15],
SEQ1:   agctcaagccctggtggctggctgctcccaggaTCCTCACTTGTCACTTTTGTCATgcaca
        g
SEQ2:   ggatgttcccaggaaaag
END


>IDB1078345.33928
GB_MAP: IDB1078345 = AB026898.1 (1..70645)
PROD:   not determined
AGEZ:   55
ROI:    33861..33974  ->  -68..45
AG:     -68, -60, -57, -2, 41, 46,
PPT:    -39..-23, -19..-9, 23..35,
U2BP:   -46 [3.37],
SEQ1:   agcatgacagtagggcctattaaaaatgaCCTGTTGTTTCTCTTGCacaTGTTCTCCTGTg
        gctacag
SEQ2:   tgtcaccggtgttggactgtggTTACTGCCTCATTgggggagtcaag
END


>IDB1078345.35983
GB_MAP: IDB1078345 = AB026898.1 (1..70645)
PROD:   not determined
AGEZ:   66
ROI:    35911..36070  ->  -73..86
AG:     -73, -71, -68, -2, 62, 87,
PPT:    -38..-23, -16..-4, 18..24, 31..39, 44..53, 78..86,
U2BP:   -42 [3.73], -2 [4.37], 26 [3.7],
SEQ1:   agagaagtttgcaatctgaatactggcttttacaaTGTCTTCCACACTGTTgggtaaTCTG
        CTTTTCTTTaag
SEQ2:   gccattgcaaccgtcggCTTTGTTgaacaaCCTCCTTTTggaaTCCTGCCTTCggtgtttg
        agctggccccgggacaTGCTATATTag
END


>IDB1078345.40484
GB_MAP: IDB1078345 = AB026898.1 (1..70645)
PROD:   not determined
AGEZ:   28
ROI:    40425..40503  ->  -60..18
AG:     -60, -52, -30, -2, 17, 19,
PPT:    -16..-3, 2..14,
U2BP:   -35 [5.76],
SEQ1:   aggcggggagggtggaanccctttaatgggaggtaacggaacaaCCCTTCTCTCCCCCag
SEQ2:   gTCTTGTTTTCCCCaaagag
END


>IDB1078345.41300
GB_MAP: IDB1078345 = AB026898.1 (1..70645)
PROD:   not determined
AGEZ:   33
ROI:    41256..41351  ->  -45..50
AG:     -45, -39, -35, -2, 10, 51,
PPT:    -23..-6, 16..22, 31..41,
U2BP:   -28 [4.36], -24 [7.65], -15 [4.6], 15 [4.7], 30 [4.94],
SEQ1:   agccctagtgagccttcactgaCTTCACTTACTCTACTTTggcag
SEQ2:   gaattgggcagctgaTTGCTTTggatctgaTCTATATTTCTggtgaaaaaag
END


>IDB1078345.42578
GB_MAP: IDB1078345 = AB026898.1 (1..70645)
PROD:   not determined
AGEZ:   36
ROI:    42523..42605  ->  -56..26
AG:     -56, -42, -38, -2, 9, 27,
PPT:    -14..-5,
U2BP:  
SEQ1:   agggacctgntcccagtcagaactgggacatggccttggatgCGTTGCCCCCacag
SEQ2:   gcacgtggagctggccttctactggcag
END


>IDB1078345.43592
GB_MAP: IDB1078345 = AB026898.1 (1..70645)
PROD:   not determined
AGEZ:   21
ROI:    43538..43608  ->  -55..15
AG:     -55, -35, -23, -2, 4, 16,
PPT:    -30..-24, -12..-5,
U2BP:   4 [3.31], 14 [4.09],
SEQ1:   aggacaacctgctggaacgcagtggTNTTTTCagggcactgngTTTGCCTTgcag
SEQ2:   ctgagggattttcacag
END


>IDB1078345.44274
GB_MAP: IDB1078345 = AB026898.1 (1..70645)
PROD:   not determined
AGEZ:   23
ROI:    44221..44281  ->  -54..6
AG:     -54, -41, -25, -2, 4, 7,
PPT:    -7..3,
U2BP:   -20 [4.67],
SEQ1:   aggatgtgcttccaggtgtgccggctcctagctaacggtgggtttngTGTTTAG
SEQ2:   TTCagaag
END


>IDB1078345.44887
GB_MAP: IDB1078345 = AB026898.1 (1..70645)
PROD:   not determined
AGEZ:   22
ROI:    44847..44904  ->  -41..16
AG:     -41, -35, -24, -2, 13, 17,
PPT:    -10..-3,
U2BP:   1 [3.89],
SEQ1:   aggggcagtaaatgggcagcctggtctcgggTGTCTTTCag
SEQ2:   atgtggaacaacagcaag
END


>IDB1078345.45212
GB_MAP: IDB1078345 = AB026898.1 (1..70645)
PROD:   not determined
AGEZ:   51
ROI:    45137..45218  ->  -76..5
AG:     -76, -56, -53, -2, 1, 6,
PPT:    -47..-3,
U2BP:   -2 [3.11],
SEQ1:   agatgtctgggcccaatcataggaggaaaCTGCCTCTGCTTCTCCTCTCCACCTCTCCCTT
        TCCCTCTCTTCTCag
SEQ2:   agcccag
END


>IDB1078345.45449
GB_MAP: IDB1078345 = AB026898.1 (1..70645)
PROD:   not determined
AGEZ:   18
ROI:    45415..45484  ->  -35..34
AG:     -35, -26, -20, -2, 27, 35,
PPT:    4..18,
U2BP:   -22 [4.59], 13 [4.78],
SEQ1:   aggtggcccagtgacaggccctctgggtgtctcag
SEQ2:   gggCCTGCCCTCATCATCaacgtctcagcccttcag
END


>IDB1078345.45477
GB_MAP: IDB1078345 = AB026898.1 (1..70645)
PROD:   not determined
AGEZ:   28
ROI:    45424..45508  ->  -54..30
AG:     -54, -48, -30, -2, 7, 31,
PPT:    -25..-11, 14..25,
U2BP:   -16 [4.78],
SEQ1:   agtgacaggccctctgggtgtctcaggggCCTGCCCTCATCATCaacgtctcag
SEQ2:   cccttcagtttggTCTGCTCCGCCTggggcag
END


>IDB1078345.47997
GB_MAP: IDB1078345 = AB026898.1 (1..70645)
PROD:   not determined
AGEZ:   15
ROI:    47956..48025  ->  -42..27
AG:     -42, -33, -17, -2, 20, 28,
PPT:    -29..-19, 2..12,
U2BP:   -33 [3.26], -26 [4.26], -17 [5.83], 14 [3.08], 20 [4.85],
SEQ1:   agtgtcctcagtgCTCATCCTCCTgagtgttctccggggcag
SEQ2:   gTGTCTCCCTTCgacattgagccttcgag
END


>IDB1078345.55302
GB_MAP: IDB1078345 = AB026898.1 (1..70645)
PROD:   not determined
AGEZ:   27
ROI:    55244..55329  ->  -59..26
AG:     -59, -53, -29, -2, 21, 27,
PPT:    -51..-34, -27..-3, 1..19,
U2BP:   -32 [6.54], 21 [5.44],
SEQ1:   agggacagCTTTACTTCTTCTTTTCTaatcagTATGCCTTTTGTTTCCTCGTGTTCCag
SEQ2:   CTACCTTCCTGTGTATGCTgaggtacag
END


>IDB1078345.56125
GB_MAP: IDB1078345 = AB026898.1 (1..70645)
PROD:   not determined
AGEZ:   21
ROI:    56085..56143  ->  -41..17
AG:     -41, -32, -23, -2, 15, 18,
PPT:    -20..-3,
U2BP:   -32 [4.01], -13 [4.58], 9 [3.98],
SEQ1:   agcccantaagtgacaacaggCTCACTCATGTGTCTGCCag
SEQ2:   ctcctcggacaccaagcag
END


>IDB1078345.57152
GB_MAP: IDB1078345 = AB026898.1 (1..70645)
PROD:   not determined
AGEZ:   34
ROI:    57108..57157  ->  -45..4
AG:     -45, -43, -36, -2, 3, 5,
PPT:    -11..-3,
U2BP:   -24 [5.33], -4 [4.02],
SEQ1:   agaggccccaggcctggtctgacccctggatgggCTTTCTTATag
SEQ2:   gaagag
END


>IDB1078345.57805
GB_MAP: IDB1078345 = AB026898.1 (1..70645)
PROD:   not determined
AGEZ:   15
ROI:    57765..57818  ->  -41..12
AG:     -41, -34, -17, -2, 4, 13,
PPT:    6..12,
U2BP:  
SEQ1:   agggccaagggtggtgtgttacatagtaccaatgggcacag
SEQ2:   gacagTGTTTTCag
END


>IDB1078345.57810
GB_MAP: IDB1078345 = AB026898.1 (1..70645)
PROD:   not determined
AGEZ:   20
ROI:    57772..57823  ->  -39..12
AG:     -39, -22, -7, -2, 8, 13,
PPT:    1..7,
U2BP:  
SEQ1:   agggtggtgtgttacatagtaccaatgggcacaggacag
SEQ2:   TGTTTTCagcacag
END


>IDB1078345.57819
GB_MAP: IDB1078345 = AB026898.1 (1..70645)
PROD:   not determined
AGEZ:   14
ROI:    57789..57825  ->  -31..5
AG:     -31, -16, -11, -2, 4, 6,
PPT:    -9..-3,
U2BP:  
SEQ1:   agtaccaatgggcacaggacagTGTTTTCag
SEQ2:   cacagag
END


>IDB1078345.59400
GB_MAP: IDB1078345 = AB026898.1 (1..70645)
PROD:   not determined
AGEZ:   44
ROI:    59330..59431  ->  -71..30
AG:     -71, -58, -46, -2, 27, 31,
PPT:    -27..-5, 9..24,
U2BP:   -35 [5.33], -30 [4.18], -3 [3.17], 6 [3.49], 26 [4.08],
SEQ1:   agaaacctggctcaggtcttgggacaggcttgtctgacttgataCTATTTCTGTGTCTCCA
        CTTGTTaaag
SEQ2:   tcccaacaTGCCTCCTGCCCTGCTaaagacag
END


>IDB1078345.59939
GB_MAP: IDB1078345 = AB026898.1 (1..70645)
PROD:   not determined
AGEZ:   17
ROI:    59876..59951  ->  -64..11
AG:     -64, -38, -19, -2, 10, 12,
PPT:    -54..-45, -11..-3, 2..7,
U2BP:   -50 [3.01], -43 [3.49], 1 [4.17],
SEQ1:   agggtttggaCCTCACTCCCaaccccaggcccgtgaatcccccacagtcgcggTTCTTTCC
        Cag
SEQ2:   aTTTTATggagag
END


>IDB1078345.60044
GB_MAP: IDB1078345 = AB026898.1 (1..70645)
PROD:   not determined
AGEZ:   19
ROI:    60000..60095  ->  -45..50
AG:     -45, -24, -21, -2, 22, 51,
PPT:    35..44,
U2BP:   -9 [6.74], 10 [3.1],
SEQ1:   agggcatgctggggccctaccagcagctgtgcattgacatcacag
SEQ2:   gctgtgccaacatgtggggcgagtactgggacaaCCTCATCTGCacggtaag
END


>IDB1078345.62071
GB_MAP: IDB1078345 = AB026898.1 (1..70645)
PROD:   not determined
AGEZ:   19
ROI:    62040..62092  ->  -32..20
AG:     -32, -29, -21, -2, 6, 21,
PPT:    -11..-5,
U2BP:  
SEQ1:   aggagtgacaaagggctggggTGTGTTTgcag
SEQ2:   gtgggagacctgctgccggaag
END


>IDB1078345.62713
GB_MAP: IDB1078345 = AB026898.1 (1..70645)
PROD:   not determined
AGEZ:   15
ROI:    62665..62735  ->  -49..21
AG:     -49, -22, -17, -2, 12, 22,
PPT:    -15..-3,
U2BP:   -22 [5.64],
SEQ1:   aggtgtacgctggctgtggctgtactgagtccagTCTGTCCCCCTCCag
SEQ2:   gttcggcacccaggtctccggag
END


>IDB1078345.64184
GB_MAP: IDB1078345 = AB026898.1 (1..70645)
PROD:   not determined
AGEZ:   63
ROI:    64114..64216  ->  -71..31
AG:     -71, -68, -65, -2, 19, 32,
PPT:    -49..-14, -12..-3, 22..31,
U2BP:   -32 [4.3], -25 [5.15], 1 [4.66],
SEQ1:   aggaggagggggccccggggggTTGTCTGCTCCTCCCTTATTCCTCACCCTGCTCCACaCA
        TCTGCCCCag
SEQ2:   acatccgcctggattgggagaCCTATGTTCCag
END


>IDB1078345.64504
GB_MAP: IDB1078345 = AB026898.1 (1..70645)
PROD:   not determined
AGEZ:   17
ROI:    64457..64514  ->  -48..9
AG:     -48, -37, -19, -2, 5, 10,
PPT:   
U2BP:   -33 [4.59], -15 [4.09], -4 [4.27],
SEQ1:   agttgaacctcagtgactgcgtgaacctcagtgattccttggtgacag
SEQ2:   gttgagggcag
END


>IDB1078345.64706
GB_MAP: IDB1078345 = AB026898.1 (1..70645)
PROD:   not determined
AGEZ:   19
ROI:    64665..64728  ->  -42..21
AG:     -42, -28, -21, -2, 19, 22,
PPT:    -18..-3,
U2BP:   -21 [4.92],
SEQ1:   agtgggcatgggacagtgctaaggCTGCTGTGTCTATGCCag
SEQ2:   gtggtccctgctgggggcagcag
END


>IDB1078345.64939
GB_MAP: IDB1078345 = AB026898.1 (1..70645)
PROD:   not determined
AGEZ:   15
ROI:    64913..64950  ->  -27..10
AG:     -27, -17, -5, -2, 7, 11,
PPT:   
U2BP:   -20 [4.13],
SEQ1:   agctgtgatcagacttgggctcagtag
SEQ2:   gtggaaagggag
END


>IDB1078345.65258
GB_MAP: IDB1078345 = AB026898.1 (1..70645)
PROD:   not determined
AGEZ:   38
ROI:    65209..65270  ->  -50..11
AG:     -50, -47, -40, -2, 5, 12,
PPT:   
U2BP:   -21 [3.61],
SEQ1:   agaaggccccaggcgcccggcttgccccaacaatgcctattgctgggcag
SEQ2:   gctaagtgtggag
END


>IDB1078345.65537
GB_MAP: IDB1078345 = AB026898.1 (1..70645)
PROD:   not determined
AGEZ:   36
ROI:    65493..65548  ->  -45..10
AG:     -45, -43, -38, -2, 7, 11,
PPT:    -33..-11,
U2BP:   7 [5.44],
SEQ1:   agagacaagatgCATTCCCTGCCTCCTACCTCTGTggctgcccag
SEQ2:   gtgctgagtgag
END


>IDB1078345.68180
GB_MAP: IDB1078345 = AB026898.1 (1..70645)
PROD:   not determined
AGEZ:   26
ROI:    68127..68224  ->  -54..43
AG:     -54, -34, -28, -2, 29, 44,
PPT:    -49..-37, -20..-3, 8..26, 31..43,
U2BP:   -23 [4.29], 18 [4.99],
SEQ1:   agtggCCACCTGCCCTCTgcagccggagttgacaCCATGTCCACATCTGCTCag
SEQ2:   gtgaacgTGTCCTTCTCACTCTCCCTggagCTGCTCTCCTATCag
END


>IDB1078345.69360
GB_MAP: IDB1078345 = AB026898.1 (1..70645)
PROD:   not determined
AGEZ:   19
ROI:    69321..69401  ->  -40..40
AG:     -40, -31, -21, -2, 35, 41,
PPT:   
U2BP:   35 [3.6],
SEQ1:   agcccacccagaatggacaaggttgcctggtctcccacag
SEQ2:   gtggtgcccctgcgggctgtggtggccgtgcctgagctgcag
END


>IDB1078345.69803
GB_MAP: IDB1078345 = AB026898.1 (1..70645)
PROD:   not determined
AGEZ:   48
ROI:    69722..69810  ->  -82..6
AG:     -82, -64, -50, -2, 4, 7,
PPT:    -62..-54, -39..-8,
U2BP:   -27 [4.58],
SEQ1:   aggcccgggggtgggtaaagTCTTCCTGTgggagtacatggggCTGCCTGCACTCATGTGT
        CTTCCCTTCCCTTTggtgcag
SEQ2:   gccagcag
END


>IDB1078345.70021
GB_MAP: IDB1078345 = AB026898.1 (1..70645)
PROD:   not determined
AGEZ:   20
ROI:    69965..70026  ->  -57..4
AG:     -57, -39, -22, -2, 2, 5,
PPT:    -49..-40,
U2BP:   -50 [3.23], -27 [7.19],
SEQ1:   agcctggaCCCCCTGCCCaggtgcctcctaacctcagcccccacatgctccccacag
SEQ2:   gagtag
END


>IDB1078346.8911
GB_MAP: IDB1078346 = AB026898.1 (214350..226954)
PROD:   organic-cation transporter like 3
AGEZ:   34
ROI:    8849..8943  ->  -63..31
AG:     -63, -54, -36, -2, 23, 32,
PPT:    -50..-39, -26..-3,
U2BP:   -27 [3.23], -2 [3.39], 17 [4.01],
SEQ1:   aggtggtgtagggCTTGCCCTCCTTgcagcccctggaCTCACATCTGCCTGTGTCTCCCTC
        ag
SEQ2:   ttcaacctggtttgtgatcggaagcacctgaag
END


>IDB1078346.9243
GB_MAP: IDB1078346 = AB026898.1 (214350..226954)
PROD:   organic-cation transporter like 3
AGEZ:   19
ROI:    9194..9273  ->  -50..29
AG:     -50, -36, -21, -2, 12, 30,
PPT:    -18..-3,
U2BP:   -19 [4.47], -2 [3.26],
SEQ1:   agatgccttccgggagggaccctccccacagaCCTGCCCTGTTTCCTCag
SEQ2:   gattggccgcaaggccacaatcctggcgcag
END


>IDB1078346.9628
GB_MAP: IDB1078346 = AB026898.1 (214350..226954)
PROD:   organic-cation transporter like 3
AGEZ:   28
ROI:    9582..9655  ->  -47..26
AG:     -47, -37, -30, -2, 5, 27,
PPT:    -17..-5,
U2BP:   3 [4.59], 23 [4.78],
SEQ1:   agtgaatggcagggattagccctgtctcaaCCTCTCCATTGCCacag
SEQ2:   tgacagaatgggtggggccctcatggag
END


>IDB1078346.10009
GB_MAP: IDB1078346 = AB026898.1 (214350..226954)
PROD:   organic-cation transporter like 3
AGEZ:   17
ROI:    9976..10050  ->  -34..40
AG:     -34, -26, -19, -2, 10, 41,
PPT:   
U2BP:   -8 [7.33], 32 [7.72],
SEQ1:   aggccccaaggtcatagccgttgctgacccacag
SEQ2:   ggctctgccagaatctgcacgttggctcctgacccgtgggag
END


>IDB1078346.10217
GB_MAP: IDB1078346 = AB026898.1 (214350..226954)
PROD:   organic-cation transporter like 3
AGEZ:   50
ROI:    10154..10228  ->  -64..10
AG:     -64, -58, -52, -2, 9, 11,
PPT:    -39..-29, -26..-3,
U2BP:   -40 [3.45], -20 [4.99],
SEQ1:   aggcccagaatcagacccacacggaTCTTCCTGCCTggCTTCTCACTCTGCTTCTTCCTCC
        Cag
SEQ2:   ctggtcccagag
END


>IDB1078346.10521
GB_MAP: IDB1078346 = AB026898.1 (214350..226954)
PROD:   organic-cation transporter like 3
AGEZ:   21
ROI:    10490..10553  ->  -32..31
AG:     -32, -29, -23, -2, 11, 32,
PPT:    -18..-3,
U2BP:   -25 [4.59], -12 [3.87], 32 [3.6],
SEQ1:   agcagtgacaggaaCCCTTCATTACCTTGTag
SEQ2:   gtttgtggacagtctggggtactacggcctgag
END


>IDB1078346.10926
GB_MAP: IDB1078346 = AB026898.1 (214350..226954)
PROD:   organic-cation transporter like 3
AGEZ:   27
ROI:    10872..10976  ->  -55..49
AG:     -55, -36, -29, -2, 40, 50,
PPT:    -18..-3, 16..25,
U2BP:  
SEQ1:   agtggatgggaccggcgtcagggcccaggtgatggggCTGTCTACCCTCTGCCag
SEQ2:   atctgcccgtggtggTCACCATGCTggctgtggtggggaagatggccacag
END


>IDB1078346.11551
GB_MAP: IDB1078346 = AB026898.1 (214350..226954)
PROD:   organic-cation transporter like 3
AGEZ:   21
ROI:    11509..11558  ->  -43..6
AG:     -43, -33, -23, -2, 3, 7,
PPT:   
U2BP:   -26 [4.31],
SEQ1:   agttgggcccaggtctaattagcttgccctggtcttcccccag
SEQ2:   gcagacag
END


>IDB1078346.11555
GB_MAP: IDB1078346 = AB026898.1 (214350..226954)
PROD:   organic-cation transporter like 3
AGEZ:   25
ROI:    11519..11627  ->  -37..71
AG:     -37, -27, -6, -2, 3, 72,
PPT:    44..59,
U2BP:   -30 [4.31], 30 [4.99], 34 [3.45], 49 [5.15], 61 [4.01],
SEQ1:   aggtctaattagcttgccctggtcttcccccaggcag
SEQ2:   acaggcatggggctggtgggcatcttctcacggatcgggggcaTCCTCACACCACTTGTga
        tcctgctgggag
END


>IDB1078346.12011
GB_MAP: IDB1078346 = AB026898.1 (214350..226954)
PROD:   organic-cation transporter like 3
AGEZ:   17
ROI:    11953..12033  ->  -59..21
AG:     -59, -29, -19, -2, 13, 22,
PPT:    -17..-3,
U2BP:   -21 [4.42], 10 [3.64], 22 [3.39],
SEQ1:   aggacactgtcatgggaccaattcctgggcagccaatgacagCCTTCTGCTCCCTCTag
SEQ2:   gtcccccaaatcagtgccctcag
END


>IDB1078347.1726
GB_MAP: IDB1078347 = AB026898.1 (254530..267688)
PROD:   organic-cation transporter like 4
AGEZ:   38
ROI:    1667..1755  ->  -60..28
AG:     -60, -54, -40, -2, 23, 29,
PPT:    -20..-10,
U2BP:   -45 [3.11], -8 [5.33], 5 [4.42],
SEQ1:   agtctcagtctctggaccaaaggtgggcacccgtggccaaTCTCTGTGTCTgacccacag
SEQ2:   tttgacttggtatgtggcatggagacgaag
END


>IDB1078347.2039
GB_MAP: IDB1078347 = AB026898.1 (254530..267688)
PROD:   organic-cation transporter like 4
AGEZ:   20
ROI:    1991..2116  ->  -49..76
AG:     -49, -41, -22, -2, 64, 77,
PPT:    7..36,
U2BP:   -10 [6.78], 44 [4.6], 71 [3.87],
SEQ1:   agcccgggagatcccggcacttggtgcagcctccctttgacacctgtag
SEQ2:   gatgggCCGCTACCCTGCCATCCTGCTGTCACTGCTggggctgatcatcttcggctttggg
        acagccttcatgaacag
END


>IDB1078347.3343
GB_MAP: IDB1078347 = AB026898.1 (254530..267688)
PROD:   organic-cation transporter like 4
AGEZ:   51
ROI:    3274..3357  ->  -70..13
AG:     -70, -58, -53, -2, 7, 14,
PPT:    -25..-14,
U2BP:   -37 [7.84], 7 [5.76],
SEQ1:   aggctggatgcaagggcagccctggggaccctgacgtaaccatggTTTTGTCCTCTTggcc
        tctgcacag
SEQ2:   ccactgagtggttag
END


>IDB1078347.7388
GB_MAP: IDB1078347 = AB026898.1 (254530..267688)
PROD:   organic-cation transporter like 4
AGEZ:   15
ROI:    7368..7425  ->  -21..36
AG:     -21, -19, -17, -2, 12, 37,
PPT:   
U2BP:   29 [4.6], 32 [3.61],
SEQ1:   agagaggggctggccacgcag
SEQ2:   gattctcccggagtccccgcggtggctgatgatgaaag
END


>IDB1078347.7777
GB_MAP: IDB1078347 = AB026898.1 (254530..267688)
PROD:   organic-cation transporter like 4
AGEZ:   45
ROI:    7699..7790  ->  -79..12
AG:     -79, -51, -47, -2, 5, 13,
PPT:    -33..-24, -17..-3,
U2BP:   -22 [7.69],
SEQ1:   aggccttgtgggtgctgtggggctggggagcaagctggggtcttggCCCTGCCTCTgactg
        gTCCTGCTTGTTCTGTag
SEQ2:   ctgcagctgcccag
END


>IDB1078347.8136
GB_MAP: IDB1078347 = AB026898.1 (254530..267688)
PROD:   organic-cation transporter like 4
AGEZ:   144
ROI:    7977..8168  ->  -160..31
AG:     -160, -153, -146, -2, 11, 32,
PPT:    -143..-109, -106..-76, -73..-50, -24..-13, 13..30,
U2BP:   -151 [3.97], -132 [3.79], -107 [7.84], -81 [3.27], 32 [4.66],
SEQ1:   aggacacagatcacaggTCTCTGTGCTTATTTCTCTCCTCCGTTCCTACCCTgaCCCTTGC
        TGCTCTGCCTCTGTCTTTATTCCTggCTCCGTGTGTGTGTGTGTGTGTGTgcgcgcgcgcg
        cgcgtgtgcacgcgCACTTGCCTCCTggcttcatccag
SEQ2:   gtttaccgtcagTTACACCTATTTTACGTTgag
END


>IDB1078347.9968
GB_MAP: IDB1078347 = AB026898.1 (254530..267688)
PROD:   organic-cation transporter like 4
AGEZ:   23
ROI:    9930..9983  ->  -39..14
AG:     -39, -35, -25, -2, 4, 15,
PPT:    -18..-3,
U2BP:   -28 [4.6], -11 [4.36],
SEQ1:   agggagggctgatgagtggaaCTCCTTCACCCACCCCag
SEQ2:   gggaggatggcctcag
END


>IDB1078347.10734
GB_MAP: IDB1078347 = AB026898.1 (254530..267688)
PROD:   organic-cation transporter like 4
AGEZ:   19
ROI:    10700..10777  ->  -35..42
AG:     -35, -24, -21, -2, 7, 43,
PPT:    -19..-3,
U2BP:   -26 [5.27], -14 [5.11],
SEQ1:   agacccctcacaggagCTCTCACCTCCACTTTCag
SEQ2:   ggcgacaggtctggggctggtgtctctggcctcggtggctggag
END


>IDB1078347.12607
GB_MAP: IDB1078347 = AB026898.1 (254530..267688)
PROD:   organic-cation transporter like 4
AGEZ:   37
ROI:    12558..12619  ->  -50..11
AG:     -50, -43, -39, -2, 6, 12,
PPT:    -24..-15,
U2BP:   -25 [3.23], -13 [7.19],
SEQ1:   agcttccagaaagatgtggccctggaCTCATCCTCTgatggctctttcag
SEQ2:   gaataaggtcaag
END


>IDB1078348.1449
GB_MAP: IDB1078348 = AB026906.1 (5309..14375)
PROD:   small subunit of cytochrome b of succinate dehydrogenase
AGEZ:   34
ROI:    1409..1476  ->  -41..26
AG:     -41, -38, -36, -2, 20, 27,
PPT:    -33..-27, -12..-3, 1..12,
U2BP:   -28 [4.02], -25 [3.85], -16 [6.7], -13 [4.3], -2 [3.26],
        15 [3.33],
SEQ1:   aggagaggTTCTTATgatcatcctaatgaCTCTTTCCTCag
SEQ2:   CTCTGTTGCTTCgaactccagtggtcag
END


>IDB1078348.2459
GB_MAP: IDB1078348 = AB026906.1 (5309..14375)
PROD:   small subunit of cytochrome b of succinate dehydrogenase
AGEZ:   47
ROI:    2346..2492  ->  -114..32
AG:     -114, -85, -49, -2, 10, 33,
PPT:    -112..-98, -96..-86, -77..-69, -46..-30, -27..-21, -12..-3,
        13..27,
U2BP:   -57 [3.7], -34 [4.99], -22 [3.24],
SEQ1:   agTTATATCCTATATGTaCACTGCCTGTCagtttgggTTACTGTGTggcatatgttgaaca
        tgaaagaTGTGTGTTTCTCACATCaaCTTTTATgaatctggTCCTTTTTGTag
SEQ2:   ctggctccaaggCTGCATCTCTCCACTggactag
END


>IDB1078348.4994
GB_MAP: IDB1078348 = AB026906.1 (5309..14375)
PROD:   small subunit of cytochrome b of succinate dehydrogenase
AGEZ:   22
ROI:    4930..5004  ->  -65..9
AG:     -65, -59, -24, -2, 7, 10,
PPT:    -22..-11,
U2BP:   -39 [3.96], 1 [4.05],
SEQ1:   agtctcagccgccttcaactcaattaacaattctccccataagTCACTTTTCTTTggcttt
        ccag
SEQ2:   atgcatagaag
END


>IDB1078348.8401
GB_MAP: IDB1078348 = AB026906.1 (5309..14375)
PROD:   small subunit of cytochrome b of succinate dehydrogenase
AGEZ:   56
ROI:    8327..8449  ->  -75..47
AG:     -75, -70, -58, -2, 13, 48,
PPT:    -68..-59, -48..-40, -37..-29, -18..-3, 15..22,
U2BP:   -49 [6.54], -31 [3.11], -27 [6.12], -19 [3.85], 10 [3.08],
        24 [7.52], 33 [3.36],
SEQ1:   agccaagTTATCTGTATagtcttctaaTTTCACTGTggTTTTTTATTgatgttatgaTTTT
        TTCTTTTTCTTTag
SEQ2:   gggccttggacaagTTGTTACTgactatgttcatggggatgccttgcag
END


>IDB1078351.2720
GB_MAP: IDB1078351 = AB028893.1 (309..5496)
PROD:   ribosomal protein L13a
AGEZ:   24
ROI:    2666..2782  ->  -55..61
AG:     -55, -44, -26, -2, 21, 62,
PPT:    -41..-28, -24..-5,
U2BP:   -26 [5.8], 14 [4.09],
SEQ1:   aggacaatcaaaggCTGTCCTTGTCTCTgagTCCTTTTGCCCTTGTCTCCCacag
SEQ2:   gtcctggtgcttgatggtcgaggccatctcctgggccgcctggcggccatcgtggctaaac
        ag
END


>IDB1078351.2997
GB_MAP: IDB1078351 = AB028893.1 (309..5496)
PROD:   ribosomal protein L13a
AGEZ:   16
ROI:    2961..3014  ->  -37..16
AG:     -37, -23, -18, -2, 7, 17,
PPT:    -32..-24, -16..-7,
U2BP:   -10 [3.59],
SEQ1:   agtaaTTATGTATTaggctagTTTTTCATTTaaacag
SEQ2:   gaacttagctctggcaag
END


>IDB1078351.3102
GB_MAP: IDB1078351 = AB028893.1 (309..5496)
PROD:   ribosomal protein L13a
AGEZ:   17
ROI:    3050..3131  ->  -53..28
AG:     -53, -38, -19, -2, 7, 29,
PPT:    -17..-3,
U2BP:   -38 [3.39], -19 [4.92],
SEQ1:   agtggtgggaccctcaggcggctcggccctgctaagCCTTTCCCTCCCTCTag
SEQ2:   gccggaaggtggtggtcgtacgctgtgaag
END


>IDB1078351.3346
GB_MAP: IDB1078351 = AB028893.1 (309..5496)
PROD:   ribosomal protein L13a
AGEZ:   25
ROI:    3288..3371  ->  -59..24
AG:     -59, -36, -27, -2, 4, 25,
PPT:    -24..-3,
U2BP:  
SEQ1:   agtggggttttgggggtgctggtagactgggcaggCCTCACACTCTCCCCTCTCCCTag
SEQ2:   tgaagtacctggctttcctccgcaag
END


>IDB1078351.3351
GB_MAP: IDB1078351 = AB028893.1 (309..5496)
PROD:   ribosomal protein L13a
AGEZ:   30
ROI:    3311..3396  ->  -41..44
AG:     -41, -32, -7, -2, 20, 45,
PPT:    -29..-8,
U2BP:   35 [3.42],
SEQ1:   agactgggcaggCCTCACACTCTCCCCTCTCCCTagtgaag
SEQ2:   tacctggctttcctccgcaagcggatgaacaccaacccttcccgag
END


>IDB1078351.3650
GB_MAP: IDB1078351 = AB028893.1 (309..5496)
PROD:   ribosomal protein L13a
AGEZ:   36
ROI:    3565..3676  ->  -86..25
AG:     -86, -63, -38, -2, 22, 26,
PPT:    -22..-6, 2..12,
U2BP:   -41 [4.18], -28 [7.69],
SEQ1:   aggccaccccatgggcccacctcagtggggtgggtgggcatccttatgaggccctctgact
        gggCCTGCTATCTGTCACCCaacag
SEQ2:   gTATGCTGCCCCacaaaaccaagcgag
END


>IDB1078351.3891
GB_MAP: IDB1078351 = AB028893.1 (309..5496)
PROD:   ribosomal protein L13a
AGEZ:   39
ROI:    3839..3916  ->  -53..24
AG:     -53, -46, -41, -2, 19, 25,
PPT:    -35..-12, 1..15,
U2BP:   -2 [4.4], 17 [7.16],
SEQ1:   agacgccagtccagccgaCCTCCTTCCCTGTCTGTCCCTCCCgggctcttaag
SEQ2:   CCCCTCTCTTTCTCTaacagaaaaag
END


>IDB1078351.3911
GB_MAP: IDB1078351 = AB028893.1 (309..5496)
PROD:   ribosomal protein L13a
AGEZ:   20
ROI:    3846..3943  ->  -66..31
AG:     -66, -61, -22, -2, 5, 32,
PPT:    -55..-32, -20..-6, 17..30,
U2BP:   -22 [4.4], -4 [7.16],
SEQ1:   agtccagccgaCCTCCTTCCCTGTCTGTCCCTCCCgggctcttaagCCCCTCTCTTTCTCT
        aacag
SEQ2:   aaaaagcggatggtggTTCCTGCTGCCCTCaag
END


>IDB1078351.3917
GB_MAP: IDB1078351 = AB028893.1 (309..5496)
PROD:   ribosomal protein L13a
AGEZ:   26
ROI:    3851..3958  ->  -67..40
AG:     -67, -28, -8, -2, 26, 41,
PPT:    -61..-38, -26..-12, 11..24,
U2BP:   -28 [4.4], -10 [7.16],
SEQ1:   agccgaCCTCCTTCCCTGTCTGTCCCTCCCgggctcttaagCCCCTCTCTTTCTCTaacag
        aaaaag
SEQ2:   cggatggtggTTCCTGCTGCCCTCaaggtcgtgcgtctgaag
END


>IDB1078351.3944
GB_MAP: IDB1078351 = AB028893.1 (309..5496)
PROD:   ribosomal protein L13a
AGEZ:   27
ROI:    3890..3966  ->  -55..21
AG:     -55, -35, -29, -2, 14, 22,
PPT:    -53..-39, -17..-4,
U2BP:   -37 [7.16],
SEQ1:   agCCCCTCTCTTTCTCTaacagaaaaagcggatggtggTTCCTGCTGCCCTCaag
SEQ2:   gtcgtgcgtctgaagcctacaag
END


>IDB1078351.4297
GB_MAP: IDB1078351 = AB028893.1 (309..5496)
PROD:   ribosomal protein L13a
AGEZ:   48
ROI:    4219..4338  ->  -79..40
AG:     -79, -65, -50, -2, 29, 41,
PPT:    -36..-5, 1..11,
U2BP:   -48 [3.11], -40 [4.67], -24 [3.85],
SEQ1:   agctccggctcttcagggtgtgggggcttagatatccttacaaCTTCATTTGTTCACCCCC
        CCCCCCCCCCCCCCgcag
SEQ2:   TTTGCCTATCTggggcgcctggctcacgaggttggctggaag
END


>IDB1078351.4601
GB_MAP: IDB1078351 = AB028893.1 (309..5496)
PROD:   ribosomal protein L13a
AGEZ:   49
ROI:    4516..4615  ->  -86..13
AG:     -86, -64, -51, -2, 1, 14,
PPT:    -29..-6,
U2BP:   -30 [7.72], -11 [4.1],
SEQ1:   agccggggttggggtgggatgcagtccatgtaatgagggcaatgcaacccctcctgaCCAC
        CACCACCTGCACTTATTCTTggcag
SEQ2:   aggctacggaaacag
END


>IDB1078352.1216
GB_MAP: IDB1078352 = AB028893.1 (9157..13208)
PROD:   ribosomal protein S11
AGEZ:   40
ROI:    1175..1242  ->  -42..25
AG:     -42, -13, -10, -2, 20, 26,
PPT:    1..10,
U2BP:   -17 [3.86], 11 [4.65], 14 [3.48], 22 [3.25], 26 [3.4],
SEQ1:   agggctggttggctgccggcttcaaacttagcagctcatcag
SEQ2:   TTTTCTCCTCataatctgtagactgag
END


>IDB1078352.1237
GB_MAP: IDB1078352 = AB028893.1 (9157..13208)
PROD:   ribosomal protein S11
AGEZ:   21
ROI:    1204..1257  ->  -34..19
AG:     -34, -31, -23, -2, 5, 20,
PPT:    -21..-12,
U2BP:   -11 [4.65], -8 [3.48], 1 [3.25], 5 [3.4],
SEQ1:   agcagctcatcagTTTTCTCCTCataatctgtag
SEQ2:   actgagcgtgcctaccaaaag
END


>IDB1078352.1563
GB_MAP: IDB1078352 = AB028893.1 (9157..13208)
PROD:   ribosomal protein S11
AGEZ:   31
ROI:    1492..1589  ->  -72..25
AG:     -72, -49, -33, -2, 8, 26,
PPT:    -69..-60, -57..-51, -44..-35, -30..-3,
U2BP:   -49 [4.25], -19 [3.39], 8 [4.73], 23 [6.74],
SEQ1:   aggCCACGCCCCTggCTCTTTTaaggaaCCGCCCGCCCaaggCTCACTCCTTTATCTTTCC
        TATCCTTTCag
SEQ2:   gctattgagggcacctacattgacaag
END


>IDB1078352.1624
GB_MAP: IDB1078352 = AB028893.1 (9157..13208)
PROD:   ribosomal protein S11
AGEZ:   34
ROI:    1562..1651  ->  -63..26
AG:     -63, -54, -36, -2, 19, 27,
PPT:    -29..-20, -14..-4,
U2BP:   -54 [4.73], -39 [6.74], -22 [4.36], -15 [3.25],
SEQ1:   aggctattgagggcacctacattgacaagaaatgCCCCTTCACTggtaaTGTGTCCATTCg
        ag
SEQ2:   ggcggatcctctctggtaagtgcgggag
END


>IDB1078352.1960
GB_MAP: IDB1078352 = AB028893.1 (9157..13208)
PROD:   ribosomal protein S11
AGEZ:   67
ROI:    1875..1979  ->  -86..18
AG:     -86, -75, -69, -2, 13, 19,
PPT:    -46..-36, -13..-3,
U2BP:   -75 [5.68], -25 [5.59], -18 [3.97], 9 [4.27],
SEQ1:   agctgcttctgagtcccagcatgccctgggttacctatggCCCTCTTTCCCatgggacctg
        acctatgatcggCCCCCGCTCCTag
SEQ2:   gcgtggtgaccaagatgaag
END


>IDB1078352.3555
GB_MAP: IDB1078352 = AB028893.1 (9157..13208)
PROD:   ribosomal protein S11
AGEZ:   25
ROI:    3489..3583  ->  -67..27
AG:     -67, -63, -27, -2, 9, 28,
PPT:    -18..-5,
U2BP:   -27 [5.83], 11 [4.05], 18 [4.39],
SEQ1:   agggagggcctcctggggtctgctggggtggcccctcctgaggacatggCCCTACCTGCCT
        CCacag
SEQ2:   ggacgtccagatcggtgacatcgtcacag
END


>IDB1078354.796
GB_MAP: IDB1078354 = AB029347.1 (1..4713)
PROD:   transcription factor HSF4
AGEZ:   60
ROI:    717..806  ->  -80..9
AG:     -80, -75, -62, -2, 1, 10,
PPT:    -54..-41, -38..-28,
U2BP:   -48 [4.88],
SEQ1:   agcgcaggactggcggtgagcgggcaCCGCTCACCCTCCTggTCTCCGCCCGCacggtggg
        cgggcggcgttcttggtag
SEQ2:   agcgggaccag
END


>IDB1078354.993
GB_MAP: IDB1078354 = AB029347.1 (1..4713)
PROD:   transcription factor HSF4
AGEZ:   62
ROI:    881..1014  ->  -113..20
AG:     -113, -85, -64, -2, 13, 21,
PPT:    -27..-3,
U2BP:   -99 [3.22], 1 [4.66],
SEQ1:   agcttcgtgcgccaactcaacatgtgtgagtccctacggccgggcggggagcggggatggg
        ggactcggtgccggggatggggcgaCCCACGCCCCCACGCCCCACTCCCCag
SEQ2:   acggttttcggaaggtggtgag
END


>IDB1078354.1220
GB_MAP: IDB1078354 = AB029347.1 (1..4713)
PROD:   transcription factor HSF4
AGEZ:   25
ROI:    1154..1285  ->  -67..64
AG:     -67, -64, -27, -2, 41, 65,
PPT:    -51..-35, -14..-5, 4..13,
U2BP:   -20 [4.02],
SEQ1:   aggaggggtgctgggaCTGCCTGCCTTGCTCCTgcgacccagtcccgacggtgCCTCCCGC
        CTgcag
SEQ2:   gtgCCCGCGCTGCgcggcgacgacggccgctggcgcccggaggacctgggtcgactactgg
        gcgag
END


>IDB1078354.1595
GB_MAP: IDB1078354 = AB029347.1 (1..4713)
PROD:   transcription factor HSF4
AGEZ:   22
ROI:    1521..1604  ->  -75..8
AG:     -75, -33, -24, -2, 3, 9,
PPT:    -73..-60, -20..-3,
U2BP:   -48 [4.27], -33 [3.23], -31 [4.01], -2 [3.26],
SEQ1:   agCCTCGCCATTCTGTggggggtggtgactgggcgaactctcagatgcctcagcaCCCTCC
        CACCCCTTCCTCag
SEQ2:   gcagaacgag
END


>IDB1078354.1833
GB_MAP: IDB1078354 = AB029347.1 (1..4713)
PROD:   transcription factor HSF4
AGEZ:   29
ROI:    1754..1862  ->  -80..28
AG:     -80, -59, -31, -2, 8, 29,
PPT:    -78..-63, -18..-3, 10..18,
U2BP:   -66 [5.27], 4 [4.7],
SEQ1:   agCCTTCCTCCCTCACCTggaagtgcgggggtgggggggctgtgtccaaagtatgaattaa
        aCCTTTGCTTTCTCTTCag
SEQ2:   ctgatccagTGTCTCTTTgggccacttcag
END


>IDB1078354.1863
GB_MAP: IDB1078354 = AB029347.1 (1..4713)
PROD:   transcription factor HSF4
AGEZ:   21
ROI:    1803..1881  ->  -61..17
AG:     -61, -32, -23, -2, 10, 18,
PPT:    -48..-33, -21..-13,
U2BP:   -27 [4.7],
SEQ1:   agtatgaattaaaCCTTTGCTTTCTCTTCagctgatccagTGTCTCTTTgggccacttcag
SEQ2:   gcggggccgagcaatgcag
END


>IDB1078354.2395
GB_MAP: IDB1078354 = AB029347.1 (1..4713)
PROD:   transcription factor HSF4
AGEZ:   55
ROI:    2328..2418  ->  -68..22
AG:     -68, -63, -57, -2, 18, 23,
PPT:    -40..-15,
U2BP:   -41 [5.1], -13 [7.35], 8 [7.35],
SEQ1:   agtgcaggccgaggtgcatgggggctgaCCCTGCCCCACCCCTGCCTGTGCCCTgatcgac
        cacacag
SEQ2:   gtccctgatgctggatgaggggag
END


>IDB1078354.2578
GB_MAP: IDB1078354 = AB029347.1 (1..4713)
PROD:   transcription factor HSF4
AGEZ:   28
ROI:    2526..2583  ->  -53..4
AG:     -53, -32, -30, -2, 3, 5,
PPT:    -28..-6,
U2BP:   -4 [4.59],
SEQ1:   agggcatggctgggcttatggagagCCTGTTCCTTCTCCCCATCCCCTaaaag
SEQ2:   gaagag
END


>IDB1078354.2736
GB_MAP: IDB1078354 = AB029347.1 (1..4713)
PROD:   transcription factor HSF4
AGEZ:   12
ROI:    2677..2759  ->  -60..22
AG:     -60, -20, -14, -2, 13, 23,
PPT:    -36..-23, 1..10,
U2BP:   11 [4.47],
SEQ1:   aggtgggtgttggtggggttctggCTCTCCCTGTGCCTacaggccaagggctgggcctag
SEQ2:   CCTTCTACTTacagcctctcccag
END


>IDB1078354.2750
GB_MAP: IDB1078354 = AB029347.1 (1..4713)
PROD:   transcription factor HSF4
AGEZ:   14
ROI:    2717..2761  ->  -34..10
AG:     -34, -28, -16, -2, 9, 11,
PPT:    -14..-5,
U2BP:   -4 [4.47],
SEQ1:   aggccaagggctgggcctagCCTTCTACTTacag
SEQ2:   cctctcccagag
END


>IDB1078354.2779
GB_MAP: IDB1078354 = AB029347.1 (1..4713)
PROD:   transcription factor HSF4
AGEZ:   17
ROI:    2749..2793  ->  -31..13
AG:     -31, -21, -19, -2, 8, 14,
PPT:   
U2BP:   6 [5.27],
SEQ1:   agcctctcccagagacaaatttgggccttag
SEQ2:   ccctcacagggccag
END


>IDB1078354.2994
GB_MAP: IDB1078354 = AB029347.1 (1..4713)
PROD:   transcription factor HSF4
AGEZ:   16
ROI:    2958..3000  ->  -37..5
AG:     -37, -31, -18, -2, 3, 6,
PPT:    -16..-8,
U2BP:  
SEQ1:   agtgccagggtctggttgaagCTTTTCTCTggtgcag
SEQ2:   ggagaag
END


>IDB1078354.3098
GB_MAP: IDB1078354 = AB029347.1 (1..4713)
PROD:   transcription factor HSF4
AGEZ:   19
ROI:    3037..3142  ->  -62..43
AG:     -62, -48, -21, -2, 31, 44,
PPT:    1..19,
U2BP:   -24 [4.14],
SEQ1:   agggggggatggcgaggccgggctggccctggccccaaacgagtgtgacttctgcgtgaca
        g
SEQ2:   CCCCCCCGCCACTGCCTGTggctgtggtgcaggccatcctggaag
END


>IDB1078354.4107
GB_MAP: IDB1078354 = AB029347.1 (1..4713)
PROD:   transcription factor HSF4
AGEZ:   14
ROI:    4081..4136  ->  -27..28
AG:     -27, -19, -16, -2, 20, 29,
PPT:    -14..-5,
U2BP:  
SEQ1:   aggccaaaagcagTTCTGTCTGCacag
SEQ2:   ggggcctctgggcctggaaagcggggacag
END


>IDB1078354.4313
GB_MAP: IDB1078354 = AB029347.1 (1..4713)
PROD:   transcription factor HSF4
AGEZ:   12
ROI:    4284..4334  ->  -30..20
AG:     -30, -14, -12, -2, 13, 21,
PPT:   
U2BP:   -18 [7.65], -2 [3.26],
SEQ1:   agggcaccactgacccagagctctcctcag
SEQ2:   gtgctgggccccagtctccaag
END


>IDB1078354.4556
GB_MAP: IDB1078354 = AB029347.1 (1..4713)
PROD:   transcription factor HSF4
AGEZ:   24
ROI:    4511..4574  ->  -46..17
AG:     -46, -39, -26, -2, 5, 18,
PPT:    -36..-27, 7..17,
U2BP:   -6 [4.99], 1 [3.78],
SEQ1:   agctgctaggTCCCCTCCCCagctgctccctgcggttctcacgcag
SEQ2:   atgcagCCCTTGGTTCCag
END


>IDB1078362.841
GB_MAP: IDB1078362 = AB030001.1 (1..2020)
PROD:   SGRF
AGEZ:   45
ROI:    781..850  ->  -61..8
AG:     -61, -50, -47, -2, 7, 9,
PPT:    -43..-3,
U2BP:   -28 [3.75], -7 [3.87], 7 [3.02],
SEQ1:   aggttggcttcagaagtaCTATCTTACTTCTTCATTCTTTCCACCTCTTCCTTCATTCCag
SEQ2:   gatctaagag
END


>IDB1078362.1106
GB_MAP: IDB1078362 = AB030001.1 (1..2020)
PROD:   SGRF
AGEZ:   34
ROI:    1065..1129  ->  -42..22
AG:     -42, -38, -36, -2, 13, 23,
PPT:    -32..-3, 1..8,
U2BP:   -21 [3.71],
SEQ1:   aggaagagggTGTCCTCTTTCATTGCTTTCTTTTCTCCCTag
SEQ2:   TTCTGCTTgcaaaggatccaccag
END


>IDB1078362.1358
GB_MAP: IDB1078362 = AB030001.1 (1..2020)
PROD:   SGRF
AGEZ:   31
ROI:    1317..1378  ->  -42..19
AG:     -42, -35, -33, -2, 5, 20,
PPT:    -31..-24, -21..-3,
U2BP:   -22 [7.69], 5 [3.6],
SEQ1:   agggtttagagTCTTCTCTgaCTGTGTCCTATGTCCTTTCag
SEQ2:   cctgagggtcaccactgggag
END


>IDB1078366.3811
GB_MAP: IDB1078366 = AB030817.1 (6071..16635)
PROD:   period1
AGEZ:   29
ROI:    3761..3827  ->  -51..15
AG:     -51, -41, -31, -2, 10, 16,
PPT:    -21..-5,
U2BP:   -22 [4.9],
SEQ1:   aggtgtgggaagccgggtcaagccatctaaCCTGCCCTCTCCCTGCTgcag
SEQ2:   cccgtccacagccccag
END


>IDB1078366.9179
GB_MAP: IDB1078366 = AB030817.1 (6071..16635)
PROD:   period1
AGEZ:   30
ROI:    9106..9203  ->  -74..23
AG:     -74, -66, -32, -2, 21, 24,
PPT:    -30..-19, 9..18,
U2BP:   -17 [4.84], 20 [4.61],
SEQ1:   aggatgccagcttcatgggtcctggtccgggtcctggatcccagCCTCTGCCTTCTgaacc
        ccttcttgggcag
SEQ2:   ggacatgaCCTCTGTGCTgaagcag
END


>IDB1078366.9792
GB_MAP: IDB1078366 = AB030817.1 (6071..16635)
PROD:   period1
AGEZ:   40
ROI:    9744..9814  ->  -49..21
AG:     -49, -46, -42, -2, 19, 22,
PPT:    -28..-4,
U2BP:   -29 [5.33], -21 [4.62], -6 [5.11],
SEQ1:   agcagtgagaaccctgtctgaCTCTCTCATGTCCATTTCTCTCACCaag
SEQ2:   gcctgtgtggactgtgggagcag
END


>IDB1078371.5651
GB_MAP: IDB1078371 = AB031740.1 (1310..7618)
PROD:   salivary proline-rich protein P-B
AGEZ:   64
ROI:    5567..5661  ->  -85..9
AG:     -85, -70, -66, -2, 8, 10,
PPT:    -83..-73, -62..-48, -23..-5,
U2BP:   -75 [4.28], -59 [4.17], -53 [4.3], -46 [4], -31 [4.94],
        -17 [3.57],
SEQ1:   agTTCTGCTTACCacagaaagcaTTCACCCTTATATTTaactgtgaaatatctgatttgaa
        aTTATTTACTTCTTTTTTCCacag
SEQ2:   cctggtgagag
END


>IDB1078371.6001
GB_MAP: IDB1078371 = AB031740.1 (1310..7618)
PROD:   salivary proline-rich protein P-B
AGEZ:   13
ROI:    5892..6073  ->  -110..71
AG:     -110, -18, -15, 7, 72,
PPT:    -107..-96, -92..-76, -60..-35, -10..1, 12..24, 27..44,
U2BP:   -93 [3.23], -65 [3.46], -61 [4.9], -32 [3.64], 26 [3.98],
        60 [3.33],
SEQ1:   agaCCCTATCCACCTggaCCTCCATTTTTCCCTGTaaattctccaactgaTCCTACCCTCC
        CTACTCCTGCACCCCaaatatgaacaactgcagcaggtgCCACCACCAC
SEQ2:   CacaaaagacaCCACTACCCTTGTaaCTACTGCTTCTGCTACCCaaaatatgaattccaac
        actgcttccaag
END


>IDB1078379.2970
GB_MAP: IDB1078379 = AB032150.1 (2469..17771)
PROD:   20 alph-hydroxysteroid dehydrogenase
AGEZ:   28
ROI:    2928..2985  ->  -43..14
AG:     -43, -34, -30, -2, 10, 15,
PPT:    -12..-3,
U2BP:   8 [4.47],
SEQ1:   aggcacattagtcagaaaatactacctatggTTACTCCCCCag
SEQ2:   gttcctaaaagtaaag
END


>IDB1078379.3983
GB_MAP: IDB1078379 = AB032150.1 (2469..17771)
PROD:   20 alph-hydroxysteroid dehydrogenase
AGEZ:   37
ROI:    3922..4009  ->  -62..25
AG:     -62, -54, -39, -2, 24, 26,
PPT:    -37..-28, -23..-12,
U2BP:   -32 [3.59], -10 [7.16], 21 [3.04],
SEQ1:   agcaaactagtaaaattggctcaagTTTTCATTACacaaCTTCCTTTCTCTaacctctgca
        g
SEQ2:   ctttggtgcaattcccatcgaccagag
END


>IDB1078379.5365
GB_MAP: IDB1078379 = AB032150.1 (2469..17771)
PROD:   20 alph-hydroxysteroid dehydrogenase
AGEZ:   43
ROI:    5302..5373  ->  -64..7
AG:     -64, -62, -45, -2, 3, 8,
PPT:    -15..-3,
U2BP:   -37 [4.48], -30 [4.51], -21 [4.4], -16 [5.39],
SEQ1:   agagcatggctatgtgtggagaaattgacttgtgacatcactaaactgaCTGCTTCTACTT
        Cag
SEQ2:   ccaggtgag
END


>IDB1078379.5878
GB_MAP: IDB1078379 = AB032150.1 (2469..17771)
PROD:   20 alph-hydroxysteroid dehydrogenase
AGEZ:   53
ROI:    5805..5889  ->  -74..10
AG:     -74, -70, -55, -2, 8, 11,
PPT:    -68..-58, -53..-34, -31..-19, -14..-3,
U2BP:   -57 [4.21], -38 [3.2], -32 [6.32], -18 [3.01],
SEQ1:   agacagTTGTTACTTTCacagTTCTGTGTCACATTTATCTTgaTCTTCCACACCTCacaaT
        TCCTTTTTCCCag
SEQ2:   gccgtggagaag
END


>IDB1078379.9255
GB_MAP: IDB1078379 = AB032150.1 (2469..17771)
PROD:   20 alph-hydroxysteroid dehydrogenase
AGEZ:   47
ROI:    9149..9283  ->  -107..27
AG:     -107, -79, -49, -2, 26, 28,
PPT:    -92..-80, -77..-65, -24..-5, 7..21,
U2BP:   -100 [3.37], -95 [3.5], -69 [3.73], -60 [3.78], -54 [5.64],
        -27 [4.94], 17 [4.67],
SEQ1:   agttcaaatttaatgCTCTACATTATTCagCTTCTTTTACTTTggtgattttaatattagt
        gtaacttttggattatctgatgCTTTTCCATCTTGCTCGTCTgcag
SEQ2:   gtggaaTGTCATCCTTACTTCaaccagag
END


>IDB1078379.9639
GB_MAP: IDB1078379 = AB032150.1 (2469..17771)
PROD:   20 alph-hydroxysteroid dehydrogenase
AGEZ:   21
ROI:    9603..9676  ->  -37..36
AG:     -37, -31, -23, -2, 30, 37,
PPT:    -21..-3,
U2BP:   12 [3.61],
SEQ1:   agcctcagggcctcagCCTTTCTGCCTTTCCTTCCag
SEQ2:   ggtggacccgaactccccggtgctcttggaggacccag
END


>IDB1078379.12910
GB_MAP: IDB1078379 = AB032150.1 (2469..17771)
PROD:   20 alph-hydroxysteroid dehydrogenase
AGEZ:   19
ROI:    12775..12934  ->  -136..23
AG:     -136, -98, -21, -2, 14, 24,
PPT:    -105..-100, -96..-73, -66..-54, -19..-6,
U2BP:   -127 [3.71], -98 [4.25], -71 [4.84], -42 [3.93], -4 [6.29],
        19 [4.29],
SEQ1:   aggtctttcataaattttggaaacgtatcaaTCTTTTaagTATTGTCTCTGCACCCTACTG
        TCTgatgaaCTTGGTTGTTCCCaattggcaatgatgtaatctaaaaataattaaagTTTTC
        TATTACTTTgatag
SEQ2:   gtgtttgaattccagttgacttcag
END


>IDB1078379.14760
GB_MAP: IDB1078379 = AB032150.1 (2469..17771)
PROD:   20 alph-hydroxysteroid dehydrogenase
AGEZ:   25
ROI:    14718..14822  ->  -43..61
AG:     -43, -29, -27, -2, 49, 62,
PPT:    -41..-30, -21..-3, 1..7, 19..31,
U2BP:   18 [6.82], 33 [7.07], 43 [6.09],
SEQ1:   agTCATTGCCATTCagagtgtgCATTTTTTTTTCTCTTTCCag
SEQ2:   TTTTGCTggcccccctaaTTATCCATTTTCTgatgaatattaacatggagggcattgcatg
        ag
END


>IDB1078384.2069
GB_MAP: IDB1078384 = AB032481.1 (8392..10739)
PROD:   homeobox transcription factor
AGEZ:   32
ROI:    2014..2111  ->  -56..41
AG:     -56, -52, -34, -2, 19, 42,
PPT:    -27..-3,
U2BP:   -28 [4.47], 15 [4.44],
SEQ1:   agctaggtgctccgaatatcccagcctaaTTTTTCTTGTGCTTTTGTTTGTATCag
SEQ2:   gggatgtggctctaaatcagccggacatgtgcgtctaccgaag
END


>IDB1078404.3013
GB_MAP: IDB1078404 = AB034990.1 (5460..17508)
PROD:   stress protein Herp
AGEZ:   20
ROI:    2943..3024  ->  -71..10
AG:     -71, -26, -22, -2, 6, 11,
PPT:    -65..-28, -18..-3,
U2BP:   -26 [4.77],
SEQ1:   agataaTTTGCCATTCTTTTTTTTTTTTTTTTTTTTTTTTTTTTgagatagggTCTCACTC
        TGTCGCCCag
SEQ2:   gctggagtgcag
END


>IDB1078404.3491
GB_MAP: IDB1078404 = AB034990.1 (5460..17508)
PROD:   stress protein Herp
AGEZ:   43
ROI:    3421..3499  ->  -71..7
AG:     -71, -55, -45, -2, 6, 8,
PPT:    -69..-56, -29..-9,
U2BP:   -30 [7.33], -5 [4.13],
SEQ1:   agTTTATTCTGTGTTTaggaacttgtaggggtgaaatgctgaCCTGTGTTACTCTTTCTTT
        CCatgatcag
SEQ2:   cgtccagag
END


>IDB1078404.3657
GB_MAP: IDB1078404 = AB034990.1 (5460..17508)
PROD:   stress protein Herp
AGEZ:   20
ROI:    3621..3698  ->  -37..40
AG:     -37, -31, -22, -2, 2, 41,
PPT:    -18..-3, 15..26,
U2BP:   -22 [4.52],
SEQ1:   aggttcaggtccttaagtaCCTTCGTATTACTTTTag
SEQ2:   caggaaaaacggcaTGTTTTGCATCTggtgtgcaatgtgaag
END


>IDB1078404.3660
GB_MAP: IDB1078404 = AB034990.1 (5460..17508)
PROD:   stress protein Herp
AGEZ:   23
ROI:    3627..3700  ->  -34..39
AG:     -34, -25, -5, -2, 38, 40,
PPT:    -21..-6, 12..23,
U2BP:   -25 [4.52],
SEQ1:   aggtccttaagtaCCTTCGTATTACTTTTagcag
SEQ2:   gaaaaacggcaTGTTTTGCATCTggtgtgcaatgtgaagag
END


>IDB1078404.4943
GB_MAP: IDB1078404 = AB034990.1 (5460..17508)
PROD:   stress protein Herp
AGEZ:   35
ROI:    4894..4960  ->  -50..16
AG:     -50, -46, -37, -2, 15, 17,
PPT:    -35..-3,
U2BP:   -17 [3.36], -6 [4.1],
SEQ1:   agacagttgcatcagCTCCTTTGTTCTGTGTTCATGTTACACTTATTTag
SEQ2:   gtggctgaatccacagag
END


>IDB1078404.7492
GB_MAP: IDB1078404 = AB034990.1 (5460..17508)
PROD:   stress protein Herp
AGEZ:   23
ROI:    7355..7507  ->  -138..14
AG:     -138, -61, -25, -2, 7, 15,
PPT:    -136..-124, -111..-92, -83..-68, -64..-41, -23..-15, -11..-3,
U2BP:   -130 [3.69], -77 [6.32], -71 [5.64], -54 [3.59], -46 [3.36],
        -12 [3.37],
SEQ1:   agTCATTTACCATGTaactgccgtaaaTTCCATTCTTCTGTCTCTTCgatttgaaTTCTTG
        ATTTTAATTTaaaCTTAGTTTTCATTTGTTCATACTCaacccactcaaaatgagTGTTTTT
        TCaaaTCTATGTATag
SEQ2:   gcctgaagctgcccag
END


>IDB1078404.8150
GB_MAP: IDB1078404 = AB034990.1 (5460..17508)
PROD:   stress protein Herp
AGEZ:   27
ROI:    8090..8157  ->  -61..6
AG:     -61, -55, -29, -2, 4, 7,
PPT:    -27..3,
U2BP:   -53 [4.47], -7 [3.11],
SEQ1:   agccacagacttcacggtgctttggtctcaacagTATCTGCCTCTGTCGTTTTTATTTTAG
SEQ2:   TTTagcag
END


>IDB1078404.8432
GB_MAP: IDB1078404 = AB034990.1 (5460..17508)
PROD:   stress protein Herp
AGEZ:   22
ROI:    8382..8461  ->  -51..28
AG:     -51, -27, -24, -2, 26, 29,
PPT:    -22..-3, 1..24,
U2BP:   -2 [3.11], 26 [5.96],
SEQ1:   agattggttggattggacctattcagcagCTACATTTTCTGTTTTTCTCag
SEQ2:   TATCCTCTACTTCTACTCCTCCCTgagcag
END


>IDB1078404.10390
GB_MAP: IDB1078404 = AB034990.1 (5460..17508)
PROD:   stress protein Herp
AGEZ:   27
ROI:    10340..10422  ->  -51..31
AG:     -51, -34, -29, -2, 26, 32,
PPT:    -22..-5, 17..25,
U2BP:   -39 [4.63], -17 [3.24], -3 [4.06], 28 [3.48],
SEQ1:   agtctcactgtgacatcagctaagatggaCTTTTATGTGCTTCCTTTgaag
SEQ2:   gcatcacgttgggtggTTTCCATTTagaccgag
END


>IDB1078404.11384
GB_MAP: IDB1078404 = AB034990.1 (5460..17508)
PROD:   stress protein Herp
AGEZ:   51
ROI:    11280..11408  ->  -105..23
AG:     -105, -98, -53, -2, 3, 24,
PPT:    -93..-76, -71..-66, -45..-3,
U2BP:   -74 [7.19], -58 [3.36], -46 [6.82], -35 [4.5], 11 [7.15],
        17 [5],
SEQ1:   agggggcagggaTTTACCCTGCCCTTTCCTaacaTTATTTggtgttcatcatagccctaaT
        TGTTTTCTCATTGTTTCATTACCTCATTGTTTCATTACCTGTag
SEQ2:   gaaggcactgatcctgaaactgaag
END


>IDB1078404.11523
GB_MAP: IDB1078404 = AB034990.1 (5460..17508)
PROD:   stress protein Herp
AGEZ:   25
ROI:    11475..11534  ->  -49..10
AG:     -49, -44, -27, -2, 2, 11,
PPT:    -37..-29, -24..-3,
U2BP:  
SEQ1:   agcacagcatggCTTGTCTTCaagaCTTTCTTTGCCTCTCTTCTTCCag
SEQ2:   aaggccccccag
END


>IDB1078405.860
GB_MAP: IDB1078405 = AB035089.1 (3861..10719)
PROD:   squamous cell carcinoma antigen 2
AGEZ:   30
ROI:    814..884  ->  -47..23
AG:     -47, -37, -32, -2, 18, 24,
PPT:    -44..-39, -30..-3, 2..12,
U2BP:   -37 [4.77], 8 [4.24], 14 [6.29],
SEQ1:   agaTCTTTTgagtaaagTTTTCTTGTCCCGCTTCATGTCTCTTCCag
SEQ2:   gTTCTTCACTTTgatcaagtcacag
END


>IDB1078405.2189
GB_MAP: IDB1078405 = AB035089.1 (3861..10719)
PROD:   squamous cell carcinoma antigen 2
AGEZ:   33
ROI:    2127..2201  ->  -63..11
AG:     -63, -52, -35, -2, 7, 12,
PPT:    -50..-41, -22..-12,
U2BP:   -45 [3.57], -39 [6.24], -10 [6.16], 5 [3.7],
SEQ1:   agcatgggtttagTATTTACATTgatacagcaattgaatgaTCTCCTTTTTTgatgtttga
        ag
SEQ2:   gttgataggtcag
END


>IDB1078405.3086
GB_MAP: IDB1078405 = AB035089.1 (3861..10719)
PROD:   squamous cell carcinoma antigen 2
AGEZ:   47
ROI:    3019..3106  ->  -68..19
AG:     -68, -64, -49, -2, 9, 20,
PPT:    -28..-5,
U2BP:   -55 [3.25], -29 [6.7], -11 [3.87],
SEQ1:   agtaagtttggtaatatatagttacataaattactcctaaTTCCTACTTCTTCCTTCATAT
        CTCaaag
SEQ2:   gaatatttagatgccatcaag
END


>IDB1078405.4301
GB_MAP: IDB1078405 = AB035089.1 (3861..10719)
PROD:   squamous cell carcinoma antigen 2
AGEZ:   24
ROI:    4254..4386  ->  -48..84
AG:     -48, -38, -26, -2, 80, 85,
PPT:    -23..-5, 14..23, 55..61, 70..77,
U2BP:   -16 [3.24], 25 [7.23], 43 [3.93],
SEQ1:   agccatttgtagcttgtgtaaaagaCTCTTTTATTCTTTCCCTTgcag
SEQ2:   aaaaaattaaaaaCCTATTTCCTgatgggactattggcaatgatacgacactggTTCTTGT
        gaacgcaaTCTATTTCaaagggcag
END


>IDB1078405.4737
GB_MAP: IDB1078405 = AB035089.1 (3861..10719)
PROD:   squamous cell carcinoma antigen 2
AGEZ:   81
ROI:    4649..4765  ->  -89..27
AG:     -89, -86, -83, -2, 20, 28,
PPT:    -79..-66, -60..-34, -32..-22, -16..-5,
U2BP:   -61 [3.4], -11 [6.24], 12 [3.33], 22 [3.85],
SEQ1:   agaagaaggaTGTGTTGCTATCTCaataaTATTATCTTTTTTGTCTTGTGTTTCACgTGTT
        ATTTGTTggacaCATTGATTTATTgcag
SEQ2:   aatacatacaaatctgtacagatgatgag
END


>IDB1078405.4800
GB_MAP: IDB1078405 = AB035089.1 (3861..10719)
PROD:   squamous cell carcinoma antigen 2
AGEZ:   34
ROI:    4736..4814  ->  -65..13
AG:     -65, -44, -36, -2, 8, 14,
PPT:    -25..-5,
U2BP:   -52 [3.33], -42 [3.85], -17 [5.76],
SEQ1:   agaatacatacaaatctgtacagatgatgaggcaatacaaTTCCTTTAATTTTGCCTTGCT
        ggag
SEQ2:   gatgtacaggccaag
END


>IDB1078405.5954
GB_MAP: IDB1078405 = AB035089.1 (3861..10719)
PROD:   squamous cell carcinoma antigen 2
AGEZ:   22
ROI:    5918..5962  ->  -37..7
AG:     -37, -33, -24, -2, 6, 8,
PPT:    -22..-3,
U2BP:  
SEQ1:   agttagtcatatcagTTTCTTTTTTCCATTTGTATag
SEQ2:   cttgaagag
END


>IDB1078438.1122
GB_MAP: IDB1078438 = AB038162.1 (16011..21632)
PROD:   trefoil factor 2
AGEZ:   48
ROI:    1058..1147  ->  -65..24
AG:     -65, -62, -50, -2, 1, 25,
PPT:    -41..-31, -24..-3,
U2BP:  
SEQ1:   agtagctgaaaccacagttgtggaCCATCATGCCCggccaaTTTTTTTTTTTGTATTGTTT
        GTag
SEQ2:   agatggggtttcgacatgttgcccag
END


>IDB1078438.1451
GB_MAP: IDB1078438 = AB038162.1 (16011..21632)
PROD:   trefoil factor 2
AGEZ:   13
ROI:    1403..1469  ->  -49..17
AG:     -49, -31, -15, -2, 10, 18,
PPT:   
U2BP:   -15 [3.4],
SEQ1:   agtgtggtctggggtaccagggtggggccgactgagggtctttccacag
SEQ2:   ccccctgccagtgctccag
END


>IDB1078438.1488
GB_MAP: IDB1078438 = AB038162.1 (16011..21632)
PROD:   trefoil factor 2
AGEZ:   12
ROI:    1461..1524  ->  -28..35
AG:     -28, -20, -14, -2, 29, 36,
PPT:   
U2BP:   -14 [3.21], -4 [4.09], 33 [4.59],
SEQ1:   agtgctccaggctgagcccccataacag
SEQ2:   gacgaactgcggcttccctggaatcaccagtgaccag
END


>IDB1078438.3849
GB_MAP: IDB1078438 = AB038162.1 (16011..21632)
PROD:   trefoil factor 2
AGEZ:   39
ROI:    3799..3859  ->  -51..9
AG:     -51, -44, -41, -2, 1, 10,
PPT:    -20..-8,
U2BP:   -34 [5.49],
SEQ1:   agggcacagcaggcctgactgggtctcggtgCTGTGCCTGTCCCatggcag
SEQ2:   agtcggatcag
END


>IDB1078438.4935
GB_MAP: IDB1078438 = AB038162.1 (16011..21632)
PROD:   trefoil factor 2
AGEZ:   53
ROI:    4868..4951  ->  -68..15
AG:     -68, -60, -55, -2, 14, 16,
PPT:    -50..-40, -35..-26, -23..-11, 2..12,
U2BP:   -28 [4.79], -24 [3.29], 1 [3.64], 14 [5.11],
SEQ1:   agcttcgcagcctaggcaCTCCCATTTCTggggTTCCCTTACCaaCCATCTTGCATTTaaa
        cttctag
SEQ2:   aCTGCCATTACTaagag
END


>IDB1078439.2199
GB_MAP: IDB1078439 = AB038162.1 (51617..55912)
PROD:   trefoil factor 3
AGEZ:   18
ROI:    2158..2207  ->  -42..7
AG:     -42, -25, -20, -2, 4, 8,
PPT:   
U2BP:   -33 [3.63], -7 [5.07],
SEQ1:   aggatgcaaacttgcaaagtgaagcaaacacactcaccgcag
SEQ2:   cccagcaag
END


>IDB1078439.2243
GB_MAP: IDB1078439 = AB038162.1 (51617..55912)
PROD:   trefoil factor 3
AGEZ:   17
ROI:    2207..2266  ->  -37..22
AG:     -37, -26, -19, -2, 10, 23,
PPT:    -15..-8, 12..22,
U2BP:   -21 [5.2], 7 [3.63],
SEQ1:   agggctctggcagctgacagggCTTTGTCTgggacag
SEQ2:   ctgcaaaccagTGTGCCGTGCCag
END


>IDB1078439.3605
GB_MAP: IDB1078439 = AB038162.1 (51617..55912)
PROD:   trefoil factor 3
AGEZ:   18
ROI:    3570..3629  ->  -36..23
AG:     -36, -34, -20, -2, 14, 24,
PPT:    -18..-5,
U2BP:   -25 [4.76], 14 [5.68],
SEQ1:   agagactgctcacacaagCCTTTGCTCTGTTTgcag
SEQ2:   aatgcaccttctgaggcacctccag
END


>IDB1078443.10214
GB_MAP: IDB1078443 = AB038653.1 (126326..169556)
PROD:   ataxin-3
AGEZ:   33
ROI:    10149..10220  ->  -66..5
AG:     -66, -60, -35, -2, 3, 6,
PPT:    -47..-40, -33..-12,
U2BP:   -38 [3.9], -23 [5.64],
SEQ1:   aggggaagatactatacaaTTCTGTTTaacaagTCACATTTTAATTTTTTCTTTTggaaat
        attag
SEQ2:   caagaag
END


>IDB1078443.10915
GB_MAP: IDB1078443 = AB038653.1 (126326..169556)
PROD:   ataxin-3
AGEZ:   58
ROI:    10768..10940  ->  -148..24
AG:     -148, -91, -60, -2, 2, 25,
PPT:    -124..-115, -88..-80, -58..-23,
U2BP:   -139 [5.43], -125 [3.82], -113 [5.9], -78 [3.41], -65 [6.43],
        -62 [4.3], -4 [3.96],
SEQ1:   agggatctgactggtgaattataaCTGTGCTGTTaactttggaaatgggaatgcacaagaT
        ATTGTTTTaaatatgcacgctaatgacagTTTGTATCCTTCTTTCCCCACCCCCACCCTTG
        CTTCaactacctgtcaaaattaacag
SEQ2:   cagccttctggaaatatggatgacag
END


>IDB1078443.13220
GB_MAP: IDB1078443 = AB038653.1 (126326..169556)
PROD:   ataxin-3
AGEZ:   19
ROI:    13181..13241  ->  -40..20
AG:     -40, -32, -21, -2, 7, 21,
PPT:    -19..-6,
U2BP:   -4 [6.29], 19 [4.21],
SEQ1:   agtggtttagcttatgaaaagTTGCTATTTTTCTTaacag
SEQ2:   gttataagcaatgccttgaaag
END


>IDB1078443.13433
GB_MAP: IDB1078443 = AB038653.1 (126326..169556)
PROD:   ataxin-3
AGEZ:   51
ROI:    13376..13479  ->  -58..45
AG:     -58, -55, -53, -2, 32, 46,
PPT:    -35..-26, -23..-3, 2..21, 36..45,
U2BP:   -39 [3.93], -24 [6.16], -6 [4.17], -2 [3.19], 1 [4.51],
        23 [4.01],
SEQ1:   agaagagaaatacattttgaataCTTTTGTTTTgaTGTTCCCTGTTTCATTCACTCag
SEQ2:   aCTTTCCTATTTCACCTTTGTgatgtccatgagcaTCTGCCCTGTag
END


>IDB1078443.13733
GB_MAP: IDB1078443 = AB038653.1 (126326..169556)
PROD:   ataxin-3
AGEZ:   26
ROI:    13673..13763  ->  -61..29
AG:     -61, -58, -28, -2, 8, 30,
PPT:    -22..-3, 11..20,
U2BP:   -23 [3.27], 17 [3.2],
SEQ1:   agtagacaacataaatatgaattcaatatttcaagttaaTATTGTCTGTTTTCTTTTTTag
SEQ2:   aaatgaaagaTCATTTATATgcaattataag
END


>IDB1078443.16484
GB_MAP: IDB1078443 = AB038653.1 (126326..169556)
PROD:   ataxin-3
AGEZ:   19
ROI:    16390..16506  ->  -95..21
AG:     -95, -92, -21, -2, 19, 22,
PPT:    -82..-59, -56..-42, -37..-22, -18..-4,
U2BP:   -57 [6.54], -26 [4.09], -19 [3.44],
SEQ1:   agaagatgtcaaaTTTTGGTTTATTTTCTTTGGTTCTaaTTTATATTTTTGTTTaaaaCTA
        TATTTTTCACTATagaCTCTTTCTGTCTCTCgag
SEQ2:   gtccctgtataatgaaaaagaag
END


>IDB1078443.18234
GB_MAP: IDB1078443 = AB038653.1 (126326..169556)
PROD:   ataxin-3
AGEZ:   89
ROI:    18123..18279  ->  -112..44
AG:     -112, -110, -91, -2, 33, 45,
PPT:    -79..-66, -54..-39, -11..-3, 15..23,
U2BP:   -91 [5.11], -84 [6.29], -64 [6.29], -47 [4.18], -37 [3.44],
        -27 [7.12], -15 [6.62], 8 [3.9], 25 [6.81], 40 [3.46],
SEQ1:   agagtttaaacaatcttactaagctttgatgggTTGTATCTATTCTTaacatgtgaaaCTT
        CCTTATTACCTATaatatacactaacttaaatattgacaaTTTTTTTCCag
SEQ2:   tggtttaacttgaaTTCTCTCTTgacgggtccagaattaatatcag
END


>IDB1078443.23793
GB_MAP: IDB1078443 = AB038653.1 (126326..169556)
PROD:   ataxin-3
AGEZ:   25
ROI:    23699..23828  ->  -95..34
AG:     -95, -67, -27, -2, 22, 35,
PPT:    -93..-68, -65..-55, -45..-36, -24..-3, 2..20,
U2BP:   -74 [3.11], -47 [3.93], -38 [3.76], -34 [7], -21 [3.7],
        22 [4.13],
SEQ1:   agTGTTCTGTGCTGCCTTTTTATCTACTagTGTTTTACATCaattttgaaTCTCTTTACTa
        actggttaggTTGATTTTTGCCTTTTTTTTTTag
SEQ2:   gTTATTCTATATTTGTCGTTaagggtgatctgccag
END


>IDB1078443.24585
GB_MAP: IDB1078443 = AB038653.1 (126326..169556)
PROD:   ataxin-3
AGEZ:   16
ROI:    24547..24598  ->  -39..12
AG:     -39, -28, -18, -2, 1, 13,
PPT:    -14..-3,
U2BP:  
SEQ1:   agattggttgcagttattaccagtgCTTTTGTTCTTTag
SEQ2:   agtccataaaacag
END


>IDB1078443.25990
GB_MAP: IDB1078443 = AB038653.1 (126326..169556)
PROD:   ataxin-3
AGEZ:   35
ROI:    25900..25999  ->  -91..8
AG:     -91, -76, -37, -2, 3, 9,
PPT:    -62..-52, -32..-3,
U2BP:   -79 [3.49], -33 [4.09],
SEQ1:   aggcttactcaaatgagtataaacaaacaTATTGTTGCTTgaattggtaaatacagtgaTT
        GGTTTTTGTTGTGTTGTGTTTTGTTTTCag
SEQ2:   gtagttccag
END


>IDB1078443.35997
GB_MAP: IDB1078443 = AB038653.1 (126326..169556)
PROD:   ataxin-3
AGEZ:   39
ROI:    35883..36003  ->  -115..5
AG:     -115, -71, -41, -2, 3, 6,
PPT:    -110..-99, -89..-76, -69..-62, -57..-43, -39..-29, -25..-12,
U2BP:   -102 [6.29], -77 [4.18], -61 [4.5], -50 [3.07], -41 [4.25],
        -27 [3.41], -10 [3.93], 1 [4.39],
SEQ1:   agtgaCTACTTTGATTCgtgaaacaaTGTATTTTCCTTATgaatagTTTTTCTCatggTGT
        ATTTATTCTTTTaagTTTTGTTTTTTaaaTATACTTCACTTTTgaatgtttcag
SEQ2:   acagcag
END


>IDB1078443.42636
GB_MAP: IDB1078443 = AB038653.1 (126326..169556)
PROD:   ataxin-3
AGEZ:   24
ROI:    42566..42653  ->  -71..16
AG:     -71, -47, -26, -2, 12, 17,
PPT:    -67..-58, -43..-38, -16..-6,
U2BP:   -56 [6.16], -53 [4.11], -47 [4.89], -27 [3.41], -4 [3.49],
SEQ1:   agaaCTTGCCTTTTgatgactttgagaaTTTTCTggaaattttaaagaaatgtggTTTTGT
        TTCCCaacag
SEQ2:   gtgatgctatgagtgaag
END


>IDB1078444.3043
GB_MAP: IDB1078444 = AB038689.1 (1489..10277)
PROD:   alpha2-HS glycoprotein
AGEZ:   32
ROI:    2996..3055  ->  -48..11
AG:     -48, -42, -34, -2, 2, 12,
PPT:    -21..-5,
U2BP:   -25 [4.76],
SEQ1:   aggatcaggggaataggttgctcacggCTTCACTCTTTGTCTCCacag
SEQ2:   cagccctccggag
END


>IDB1078444.3046
GB_MAP: IDB1078444 = AB038689.1 (1489..10277)
PROD:   alpha2-HS glycoprotein
AGEZ:   35
ROI:    3002..3057  ->  -45..10
AG:     -45, -37, -5, -2, 9, 11,
PPT:    -24..-8,
U2BP:   -28 [4.76],
SEQ1:   aggggaataggttgctcacggCTTCACTCTTTGTCTCCacagcag
SEQ2:   ccctccggagag
END


>IDB1078444.3801
GB_MAP: IDB1078444 = AB038689.1 (1489..10277)
PROD:   alpha2-HS glycoprotein
AGEZ:   28
ROI:    3761..3813  ->  -41..11
AG:     -41, -35, -30, -2, 9, 12,
PPT:    -28..-19, -13..-3,
U2BP:   -20 [5.15],
SEQ1:   aggggaagggcagCCATCCTCACgtgggTTTCTTTCTCCag
SEQ2:   gctgtcgaaggag
END


>IDB1078444.4542
GB_MAP: IDB1078444 = AB038689.1 (1489..10277)
PROD:   alpha2-HS glycoprotein
AGEZ:   35
ROI:    4487..4550  ->  -56..7
AG:     -56, -41, -37, -2, 2, 8,
PPT:    -30..-18, -15..-4,
U2BP:  
SEQ1:   agctggggccatgccagggagaatggCTGCCCACATCCTggTTTCCTCTCTCCgag
SEQ2:   cagactcag
END


>IDB1078444.4545
GB_MAP: IDB1078444 = AB038689.1 (1489..10277)
PROD:   alpha2-HS glycoprotein
AGEZ:   38
ROI:    4502..4555  ->  -44..9
AG:     -44, -40, -5, -2, 5, 10,
PPT:    -33..-21, -18..-7,
U2BP:  
SEQ1:   agggagaatggCTGCCCACATCCTggTTTCCTCTCTCCgagcag
SEQ2:   actcagccgag
END


>IDB1078444.5649
GB_MAP: IDB1078444 = AB038689.1 (1489..10277)
PROD:   alpha2-HS glycoprotein
AGEZ:   52
ROI:    5572..5684  ->  -78..34
AG:     -78, -60, -54, -2, 31, 35,
PPT:    -74..-61, -33..-24, -18..-5, 16..27,
U2BP:   -40 [7.07], -19 [3.63], -3 [5.12], 9 [3.9],
SEQ1:   agggTTCCCACTCCTATCagtctaaggctggccttctgattccggTTTCCTATCTgcaaaC
        TCACCTCCACCCTgaag
SEQ2:   gaccggtgatggataCTTGCCCCTCCTacaaggaag
END


>IDB1078444.5894
GB_MAP: IDB1078444 = AB038689.1 (1489..10277)
PROD:   alpha2-HS glycoprotein
AGEZ:   22
ROI:    5854..5927  ->  -41..32
AG:     -41, -26, -24, -2, 26, 33,
PPT:    -39..-28, -20..-3, 1..23,
U2BP:   -15 [3.59], -2 [3.11],
SEQ1:   agTCATCTTTCCTCaagagcaTTTTCATGTACTCTTCTCag
SEQ2:   CCCCTCCCACCTTCTACCTATGTggagtttacag
END


>IDB1078444.7215
GB_MAP: IDB1078444 = AB038689.1 (1489..10277)
PROD:   alpha2-HS glycoprotein
AGEZ:   30
ROI:    7112..7243  ->  -104..27
AG:     -104, -77, -32, -2, 17, 28,
PPT:    -94..-89, -47..-39, -20..-7, 9..15,
U2BP:   -86 [3.86], -82 [4.37], -37 [3.93], 28 [3.19],
SEQ1:   agaaaaatggTTTTTCaaactaatttaaggttggcgcgtcaatgaaattgggggggaTCCA
        TTTTTgaaattagttaaaataaaTCCTCTTTCTCTGTgggcag
SEQ2:   caatatggCTTTTGTaaggcaacactcag
END


>IDB1078444.7944
GB_MAP: IDB1078444 = AB038689.1 (1489..10277)
PROD:   alpha2-HS glycoprotein
AGEZ:   19
ROI:    7906..7968  ->  -39..23
AG:     -39, -35, -21, -2, 14, 24,
PPT:    -12..-3,
U2BP:   -26 [4.86], 7 [4.78], 12 [3.01], 21 [3.61],
SEQ1:   aggaagcaaactaactgaaggaaatggTCCTTTTTCCag
SEQ2:   cccgtgacctcacagccccaaccag
END


>IDB1078447.1804
GB_MAP: IDB1078447 = AB039286.1 (1..4268)
PROD:   transcription factor Sp1
AGEZ:   30
ROI:    1710..1833  ->  -95..28
AG:     -95, -75, -32, -2, 5, 29,
PPT:    -93..-78, -73..-34, -30..-3,
U2BP:   -64 [3.24], -10 [5.64], 1 [3.48],
SEQ1:   agTCATTGCTATTTCATCatagCCTCCTTTTATCCTTCCTACTTCATTTCTTTTCTTCCCT
        CaagTTTACGTTGTTTGTTTTTTAATTATTTTag
SEQ2:   accaagatcactccatggatgaaatgacag
END


>IDB1078447.2255
GB_MAP: IDB1078447 = AB039286.1 (1..4268)
PROD:   transcription factor Sp1
AGEZ:   43
ROI:    2133..2263  ->  -123..7
AG:     -123, -53, -45, -2, 2, 8,
PPT:    -121..-54, -29..-7,
U2BP:   -30 [7.12], -12 [4.3],
SEQ1:   agCTTTTTGTTTCTGTTTTTTGCTCCTTGTCTGCACTACGTTGCTGTTTATTTGTTGTATA
        CTGCCCCCTaggctggcagctgggtgtcactaaCTCCTTTCCTCTCCCTTATTTTCggcca
        g
SEQ2:   gagtcccag
END


>IDB1078447.2399
GB_MAP: IDB1078447 = AB039286.1 (1..4268)
PROD:   transcription factor Sp1
AGEZ:   17
ROI:    2363..2455  ->  -37..55
AG:     -37, -32, -19, -2, 17, 56,
PPT:    20..36, 41..53,
U2BP:   -26 [4.58], -21 [3.01], -4 [4.21],
SEQ1:   aggtgagcttgacctcacagccacacaactttcacag
SEQ2:   ggtgccaatggctggcagaTCATCTCTTCCTCCTCTggggCTACCCCTACCTCaaag
END


>IDB1078448.3260
GB_MAP: IDB1078448 = AB039887.1 (4501..41933)
PROD:   WD repeat protein
AGEZ:   82
ROI:    3162..3292  ->  -99..31
AG:     -99, -86, -84, -2, 11, 32,
PPT:    -56..-41, -32..-25, -20..-3, 13..25,
U2BP:   -92 [3.23], -39 [6.67], -36 [3.81], -33 [3.58], -23 [3.41],
        3 [3.97], 6 [3.61], 9 [4.11], 20 [3.75], 27 [4.46],
SEQ1:   agcctggacaacgagagcgaaactccgtctcaaaaaaaaaaaaTTTGTTATTTCTCTCTaa
        tgataaCTCCTTTTaaaaTTATTGTTATTTCTCTTTag
SEQ2:   tgatgatgacagCCTCTTCATCTATgactgcag
END


>IDB1078448.6336
GB_MAP: IDB1078448 = AB039887.1 (4501..41933)
PROD:   WD repeat protein
AGEZ:   29
ROI:    6286..6357  ->  -51..20
AG:     -51, -37, -31, -2, 3, 21,
PPT:    -49..-38, -24..-3,
U2BP:   -25 [4.05], -2 [3.26], 18 [3.08],
SEQ1:   agCCTTATTTCCTTaggtgaagcttaaCCGTCTTCCTCCTCTCTTCCTCag
SEQ2:   ggaggacgcgcccttggaccag
END


>IDB1078448.16431
GB_MAP: IDB1078448 = AB039887.1 (4501..41933)
PROD:   WD repeat protein
AGEZ:   29
ROI:    16370..16445  ->  -62..13
AG:     -62, -53, -31, -2, 11, 14,
PPT:    -49..-35, -19..-11,
U2BP:   -26 [4.18],
SEQ1:   aggctgtcgaggaCCCTGCGCTGCTCCTggaagctaatgggggTGTCTTTCTggccttcta
        g
SEQ2:   gaccgtggcaaggag
END


>IDB1078448.17633
GB_MAP: IDB1078448 = AB039887.1 (4501..41933)
PROD:   WD repeat protein
AGEZ:   33
ROI:    17588..17680  ->  -46..46
AG:     -46, -40, -35, -2, 7, 47,
PPT:    -30..-18, 18..36,
U2BP:   -6 [3.78], 14 [7.23], 17 [4.11], 31 [5.15], 38 [3.63],
SEQ1:   agactcaggtgagcggCTTTTTCTTTTCTggcccctggtgatgcag
SEQ2:   gctgtgagtcctgatgaCCGCTTCATCCTCACTGCCgaccgggacgag
END


>IDB1078448.20305
GB_MAP: IDB1078448 = AB039887.1 (4501..41933)
PROD:   WD repeat protein
AGEZ:   61
ROI:    20222..20338  ->  -84..32
AG:     -84, -76, -63, -2, 8, 33,
PPT:    -27..-5, 10..19,
U2BP:   -28 [7.45], -4 [5.27], 29 [3.1],
SEQ1:   agatgaacaggcggcctccccaggcctcccggtccctgcgggcgctgggctcgctgaCTCT
        GCCGCTCTCTCTCGCCCTCacag
SEQ2:   gtttgtgagCCGTATCTCCgtggtgccaactcag
END


>IDB1078448.24247
GB_MAP: IDB1078448 = AB039887.1 (4501..41933)
PROD:   WD repeat protein
AGEZ:   41
ROI:    24153..24270  ->  -95..22
AG:     -95, -74, -43, -2, 13, 23,
PPT:    -72..-50, -22..-5,
U2BP:   -83 [4.14], -48 [5.59], -23 [6.8], 13 [5.96],
SEQ1:   agtggaaccccgaccacacgcagCTGTCCTCTCTGTCACCCTACCTgacggaagccccaca
        accatgtgctaaCCTGTGTGTTTGGTTTGTgcag
SEQ2:   gacggcaccctgaggctctgggag
END


>IDB1078448.25401
GB_MAP: IDB1078448 = AB039887.1 (4501..41933)
PROD:   WD repeat protein
AGEZ:   24
ROI:    25342..25417  ->  -60..15
AG:     -60, -37, -26, -2, 2, 16,
PPT:    -16..-3, 4..15,
U2BP:   -21 [3.27],
SEQ1:   agcgcccggcgtcgggcccctgcaggtggcgtgaagttaatgggCTTCTTCTCCTTTTag
SEQ2:   aagTTTGCCGCGTCCag
END


>IDB1078448.26275
GB_MAP: IDB1078448 = AB039887.1 (4501..41933)
PROD:   WD repeat protein
AGEZ:   28
ROI:    26225..26313  ->  -51..37
AG:     -51, -36, -30, -2, 24, 38,
PPT:    -25..-9, 12..23,
U2BP:   -26 [3.44],
SEQ1:   agcccgtgggcctgcagtcctagtaaTCATGCTCTCTTTCTTCgtggcaag
SEQ2:   cactcctgtggTCTACATCTTCCagctggacgcccgcag
END


>IDB1078448.27703
GB_MAP: IDB1078448 = AB039887.1 (4501..41933)
PROD:   WD repeat protein
AGEZ:   22
ROI:    27628..27716  ->  -76..12
AG:     -76, -45, -24, -2, 11, 13,
PPT:    -72..-60, -42..-30, -21..-5, 1..9,
U2BP:   -28 [7.07], 11 [5.83],
SEQ1:   agcaTGTGTTGCGTCCTggtgctgggtttccaggCCTGCCTCTTTCTgatgaagaTTTCCT
        GTTTGTCGCCTgcag
SEQ2:   TCTGTTCCTgagag
END


>IDB1078448.29785
GB_MAP: IDB1078448 = AB039887.1 (4501..41933)
PROD:   WD repeat protein
AGEZ:   49
ROI:    29696..29806  ->  -90..20
AG:     -90, -73, -51, -2, 14, 21,
PPT:    -49..-29, -24..-5,
U2BP:   16 [4.28],
SEQ1:   aggtaactccctgctgcagggggcccgctgtggtggccgagTCCCATGTTCCTGCCCCACC
        TggcaCCTGTCCTTGTTCCCCCATCacag
SEQ2:   gctctgccggcgcagacgccag
END


>IDB1078448.36746
GB_MAP: IDB1078448 = AB039887.1 (4501..41933)
PROD:   WD repeat protein
AGEZ:   45
ROI:    36681..36837  ->  -66..90
AG:     -66, -57, -47, -2, 76, 91,
PPT:    -41..-26, -23..-3, 2..13, 23..32,
U2BP:   -24 [6.31], 29 [4.1], 87 [3.37],
SEQ1:   agcatatggagcaaatttaagataaTTGTTCCTTTTCTGCTaaTTCATTATTACTGTCATA
        TCTag
SEQ2:   gTCTGTTTCTGTCgactgtggaCCACTTATGTgcgatccgtggaccacttgcgtgcgatct
        gtcggccgacgatgagcttgttcggatgtag
END


>IDB1078450.6259
GB_MAP: IDB1078450 = AB040430.1 (21..9509)
PROD:   activation-induced cytidine deaminase
AGEZ:   47
ROI:    6202..6280  ->  -58..20
AG:     -58, -56, -49, -2, 17, 21,
PPT:    -39..-5,
U2BP:   -8 [5.11], 8 [6.32],
SEQ1:   agagtgaccagattataaaCTGTACTCTTGCATTTTCTCTCCCTCCTCTCACCCacag
SEQ2:   cctcttgatgaaccggaggaag
END


>IDB1078450.7786
GB_MAP: IDB1078450 = AB040430.1 (21..9509)
PROD:   activation-induced cytidine deaminase
AGEZ:   23
ROI:    7748..7883  ->  -39..96
AG:     -39, -35, -25, -2, 54, 97,
PPT:    -18..-3, 19..41, 63..82, 85..94,
U2BP:   44 [3.98], 56 [3.76],
SEQ1:   agtcagtgaattttagcgtggTCCTCTCTGTCTCTCCag
SEQ2:   aacggctgccacgtggaaTTGCTCTTCCTCCGCTACATCTCggactgggacctagaccctg
        gCCGCTGCTACCGCGTCACCTggTTCACCTCCTggag
END


>IDB1078450.8350
GB_MAP: IDB1078450 = AB040430.1 (21..9509)
PROD:   activation-induced cytidine deaminase
AGEZ:   86
ROI:    8242..8392  ->  -109..41
AG:     -109, -101, -88, -2, 29, 42,
PPT:    -84..-69, -53..-5, 2..15, 22..28,
U2BP:   -3 [3.93], 10 [3.61],
SEQ1:   aggaaatgagaaaatggggccagggTTGCTTCTTTCCCCTCgatttggaacctgaaCTGTC
        TTCTACCCCCATATCCCCGCCTTTTTTTCCTTTTTTTTTTTTTTgaag
SEQ2:   aTTATTTTTACTGCTggaataCTTTTGTagaaaaccacgaaag
END


>IDB1078450.8380
GB_MAP: IDB1078450 = AB040430.1 (21..9509)
PROD:   activation-induced cytidine deaminase
AGEZ:   30
ROI:    8250..8403  ->  -131..22
AG:     -131, -118, -32, -2, 12, 23,
PPT:    -114..-99, -83..-35, -29..-16, -9..-3,
U2BP:   -33 [3.93], -21 [3.61],
SEQ1:   agaaaatggggccagggTTGCTTCTTTCCCCTCgatttggaacctgaaCTGTCTTCTACCC
        CCATATCCCCGCCTTTTTTTCCTTTTTTTTTTTTTTgaagaTTATTTTTACTGCTggaata
        CTTTTGTag
SEQ2:   aaaaccacgaaagaactttcaaag
END


>IDB1078450.8935
GB_MAP: IDB1078450 = AB040430.1 (21..9509)
PROD:   activation-induced cytidine deaminase
AGEZ:   35
ROI:    8858..8962  ->  -78..26
AG:     -78, -75, -37, -2, 11, 27,
PPT:    -48..-40, -35..-26, -23..-5,
U2BP:   -56 [3.94], -49 [3.61], -38 [3.93], -29 [4.17], 17 [3.7],
        20 [4.11],
SEQ1:   agaagactctccggccccaccgacccccaaCCTCGTTTTgaagCCATTCACTCaaTTTGCT
        TCTCTCTTTCTCTacag
SEQ2:   cccctgtatgaggttgatgacttacgag
END


>IDB1078451.919
GB_MAP: IDB1078451 = AB040440.1 (1038..9453)
PROD:   glia maturation factor gamma
AGEZ:   15
ROI:    896..964  ->  -24..44
AG:     -24, -17, -12, -2, 21, 45,
PPT:   
U2BP:   -17 [3.21], 27 [5.33],
SEQ1:   agggctgaggccaggccatttcag
SEQ2:   ctcttcctgggtcctccggcagtctgactccctggtggtgtgcgag
END


>IDB1078451.941
GB_MAP: IDB1078451 = AB040440.1 (1038..9453)
PROD:   glia maturation factor gamma
AGEZ:   22
ROI:    903..968  ->  -39..26
AG:     -39, -34, -24, -2, 23, 27,
PPT:   
U2BP:   5 [5.33],
SEQ1:   aggccaggccatttcagctcttcctgggtcctccggcag
SEQ2:   tctgactccctggtggtgtgcgaggtag
END


>IDB1078451.1160
GB_MAP: IDB1078451 = AB040440.1 (1038..9453)
PROD:   glia maturation factor gamma
AGEZ:   31
ROI:    1095..1174  ->  -66..13
AG:     -66, -39, -33, -2, 4, 14,
PPT:    -58..-47, -24..-3,
U2BP:   -25 [4.31],
SEQ1:   aggctgggCTTGTGTCCCCCatggatcagggggagtgtctaaTCCCTGTGTGCCACCCCTC
        CCCag
SEQ2:   tgaaggtggacaaag
END


>IDB1078451.3346
GB_MAP: IDB1078451 = AB040440.1 (1038..9453)
PROD:   glia maturation factor gamma
AGEZ:   51
ROI:    3273..3360  ->  -74..13
AG:     -74, -60, -53, -2, 12, 14,
PPT:    -51..-3,
U2BP:  
SEQ1:   agtgctgggattacaggtgtgagCCACTGCGCCCTGCCTCATTCTTTGTCTTTTCTTCTGT
        TTTCTTGCCTCag
SEQ2:   aacatttccccagag
END


>IDB1078451.6994
GB_MAP: IDB1078451 = AB040440.1 (1038..9453)
PROD:   glia maturation factor gamma
AGEZ:   29
ROI:    6957..7015  ->  -38..20
AG:     -38, -33, -31, -2, 14, 21,
PPT:    -16..-8,
U2BP:   -24 [7.23], -7 [4.21],
SEQ1:   aggccagagtcctgattttcaaTTCCCTTTCacggtag
SEQ2:   gttcgtggtttacagctacaag
END


>IDB1078451.7547
GB_MAP: IDB1078451 = AB040440.1 (1038..9453)
PROD:   glia maturation factor gamma
AGEZ:   49
ROI:    7489..7566  ->  -59..18
AG:     -59, -53, -51, -2, 7, 19,
PPT:    -27..-5,
U2BP:   -28 [7.15],
SEQ1:   agctttagagaacacgcctgggtccccactgaTGTGCCTTTCTCCTCTTTTCCACgcag
SEQ2:   gctgcaagcggaaacaacag
END


>IDB1078451.8073
GB_MAP: IDB1078451 = AB040440.1 (1038..9453)
PROD:   glia maturation factor gamma
AGEZ:   16
ROI:    8039..8121  ->  -35..47
AG:     -35, -32, -18, -2, 35, 48,
PPT:    -15..-3, 11..21,
U2BP:   -24 [3.48], 23 [7.15], 26 [4.11], 31 [3.01], 35 [5.76],
SEQ1:   agtagatcataatgccgagaCCTCTCTCTGCCCag
SEQ2:   gtgttcgaaaTCCGCACCACTgatgacctcactgaggcctggctccaag
END


>IDB1078452.500
GB_MAP: IDB1078452 = AB040810.1 (191..2821)
PROD:   not determined
AGEZ:   34
ROI:    450..518  ->  -51..17
AG:     -51, -40, -36, -2, 9, 18,
PPT:    -49..-44, -24..-5,
U2BP:   -21 [3.79], 1 [3.66],
SEQ1:   agTTTTCTgcaagccaggaatggggtgCTTATTGTTTTTGTATCTTTgcag
SEQ2:   atgattcaagccatacaag
END


>IDB1078452.1984
GB_MAP: IDB1078452 = AB040810.1 (191..2821)
PROD:   not determined
AGEZ:   78
ROI:    1858..2035  ->  -127..50
AG:     -127, -95, -80, -2, 40, 51,
PPT:    -120..-99, -69..-59, -56..-47, -36..-10, 21..31,
U2BP:   -48 [3.2], -37 [7.23], -18 [3.11], -6 [3.48],
SEQ1:   aggacaaTTGCCCTGTGTTTCCCCTATTTggaagtttggatctcacaaggggggtggaTTG
        CACTTGTCaaTGTCATTTATgcactcctgaTTATATTCCCATTTTTTTATTTCTGTCataa
        tgtag
SEQ2:   gtacacgaattatgtgacaaTTTCTGCCACCggtatattagctgtttgaaag
END


>IDB1078470.2676
GB_MAP: IDB1078470 = AB041832.1 (1..4571)
PROD:   PQBP-1, PQBP1-1d, PQBP-1b/c, PQBP-1a
AGEZ:   48
ROI:    2608..2683  ->  -69..6
AG:     -69, -56, -50, -2, 5, 7,
PPT:    -39..-3,
U2BP:   -34 [4.18], -21 [4.65],
SEQ1:   aggctctacatgtaggatgaggtcccctggTCCTTATCTGCTCTCCTCATCCCCACCTTGT
        TCTACCag
SEQ2:   aaccagag
END


>IDB1078470.3416
GB_MAP: IDB1078470 = AB041832.1 (1..4571)
PROD:   PQBP-1, PQBP1-1d, PQBP-1b/c, PQBP-1a
AGEZ:   38
ROI:    3364..3447  ->  -53..30
AG:     -53, -45, -40, -2, 25, 31,
PPT:    -22..-13, 5..17,
U2BP:   -25 [7.33], 12 [4.79], 27 [4.15],
SEQ1:   aggatccaaggcaaggacatctgtgctgacaCTTCTTTCCTgcggccccatag
SEQ2:   cgggCTCCCTTACTACTggaatgcagacacag
END


>IDB1078470.3719
GB_MAP: IDB1078470 = AB041832.1 (1..4571)
PROD:   PQBP-1, PQBP1-1d, PQBP-1b/c, PQBP-1a
AGEZ:   14
ROI:    3691..3732  ->  -29..12
AG:     -29, -27, -16, -2, 8, 13,
PPT:    -13..-3,
U2BP:   1 [4.17], 7 [4.61],
SEQ1:   agaggtcacttcaagaCTTGTGTCCCCag
SEQ2:   atgctgaagaaaag
END


>IDB1078470.4218
GB_MAP: IDB1078470 = AB041832.1 (1..4571)
PROD:   PQBP-1, PQBP1-1d, PQBP-1b/c, PQBP-1a
AGEZ:   23
ROI:    4163..4224  ->  -56..5
AG:     -56, -49, -25, -2, 2, 6,
PPT:    -22..-5,
U2BP:   -26 [3.89],
SEQ1:   agtgatcaggggctcctggtgcctctattgaagaCTTTGCCCTGCCACTTCCacag
SEQ2:   cagtaag
END


>IDB1078470.4414
GB_MAP: IDB1078470 = AB041832.1 (1..4571)
PROD:   PQBP-1, PQBP1-1d, PQBP-1b/c, PQBP-1a
AGEZ:   55
ROI:    4286..4441  ->  -129..26
AG:     -129, -108, -57, -2, 16, 27,
PPT:    -85..-64, -50..-18, -15..-6,
U2BP:   -112 [6.81], -66 [4.65], -16 [7.84], -8 [4.21],
SEQ1:   agtgacaacccctcttgactcagtacgtggacaccatcctccggCCTCCTTCCTCCATTCC
        TCATTgggaccaggtgggCTGTGTCCGCCACATCACCCATCCCCATCCCCTgaCTCTTTCA
        CCggcag
SEQ2:   gggcacgtggtcaacaggactccccaag
END


>IDB1078471.480
GB_MAP: IDB1078471 = AB042196.1 (5093..5829)
PROD:   myosin phosphatase target subunit 1
AGEZ:   72
ROI:    383..494  ->  -98..13
AG:     -98, -74, -5, -2, 11, 14,
PPT:    -61..-12,
U2BP:   -76 [4.58], -64 [4.17],
SEQ1:   agccctcctctggcccgcactcatagaaacattcacaCACCCCCTGCCTCCCCTCTCTTCC
        CTCTCCGCCTCCCCCTTCCCCCCCTCgcgataagaag
SEQ2:   acccggcggcaggag
END


>IDB1078473.2650
GB_MAP: IDB1078473 = AB042297.1 (17433..25544)
PROD:   6-pyruvoyltetrahydropterin synthase
AGEZ:   55
ROI:    2589..2669  ->  -62..18
AG:     -62, -60, -57, -2, 11, 19,
PPT:    -38..-26, -23..-7,
U2BP:   -24 [7.33], 11 [5.15],
SEQ1:   agagaagggggtttgaatgtgataCTTGTGTCATGCTgaCTTTTTTTTTTTTTTTTggtca
        g
SEQ2:   taaatttctaagtgatgaag
END


>IDB1078473.4264
GB_MAP: IDB1078473 = AB042297.1 (17433..25544)
PROD:   6-pyruvoyltetrahydropterin synthase
AGEZ:   38
ROI:    4140..4284  ->  -125..19
AG:     -125, -112, -40, -2, 11, 20,
PPT:    -101..-91, -88..-70, -67..-59, -38..-5,
U2BP:   -105 [4.41], -102 [3.28], -89 [3.1], -68 [6.8], -50 [5.93],
        -42 [3.7], 9 [4.27],
SEQ1:   agcttttggggacagatctaataaTTTATGTTGCCaaCTTGTGCTTGTATGTTGCTaaCTT
        GTGCTTggatgttgatctgttgaaagTCATGCTGTTTTTTTTGTATTTTGTTTTCTTTCCa
        tag
SEQ2:   ttgtggtgacagtacatggag
END


>IDB1078473.4682
GB_MAP: IDB1078473 = AB042297.1 (17433..25544)
PROD:   6-pyruvoyltetrahydropterin synthase
AGEZ:   27
ROI:    4642..4818  ->  -41..135
AG:     -41, -39, -29, -2, 56, 136,
PPT:    -24..-3, 76..95, 114..131,
U2BP:   -25 [3.57], -19 [4.05], 5 [4.38], 38 [4.6], 79 [3.79],
        97 [7.32], 103 [3.61], 133 [3.61],
SEQ1:   agagcctatcacagtaaTATTCACCTTTGTTTATTCTTTag
SEQ2:   attgaccctgctacgggaatggttatgaatctggctgatctcaaaaaatatatggaggtaa
        tggcatgttgggtgCTTATTATGTGCTATTCCCTaactgtaatatttggtggCCCCCTATC
        TACCTCCCCaaccag
END


>IDB1078473.7219
GB_MAP: IDB1078473 = AB042297.1 (17433..25544)
PROD:   6-pyruvoyltetrahydropterin synthase
AGEZ:   32
ROI:    7153..7233  ->  -67..13
AG:     -67, -46, -34, -2, 2, 14,
PPT:    -25..-3,
U2BP:   -26 [3.93],
SEQ1:   agtggaacaatttggaatttgagtcgtaaatggagtcaatgaTATTTTCCCTTGGTTTTGT
        CTCTag
SEQ2:   gaggcgattatgcag
END


>IDB1078473.7488
GB_MAP: IDB1078473 = AB042297.1 (17433..25544)
PROD:   6-pyruvoyltetrahydropterin synthase
AGEZ:   85
ROI:    7332..7530  ->  -157..41
AG:     -157, -117, -87, -2, 16, 42,
PPT:    -153..-147, -141..-127, -115..-107, -83..-70, -52..-35,
        -31..-3, 18..29,
U2BP:   -150 [3.99], -136 [6.29], -118 [4.84], -110 [5.64],
        -105 [3.5], -61 [3.37], -33 [3.93], -4 [4.02],
SEQ1:   agaaTTGATTTgaataCTTTGATTGTTGTGTgatttctgaagTTTTAATTTaatgaaatct
        ttcgaaactagaaTTTCTATTTTCTGTaaatattaaacatgaaaTTTTATTGTTTGCATTT
        TgaaTTTTTTTTGTTTTTGTTTTTTTTTCTTATag
SEQ2:   cacgactgaaaatgtagCTGTTTATATCTgggacaacctccag
END


>IDB1078474.427
GB_MAP: IDB1078474 = AB042411.1 (5578..7732)
PROD:   striatum-specific G potein-coupled receptor
AGEZ:   23
ROI:    393..435  ->  -35..7
AG:     -35, -33, -25, -2, 3, 8,
PPT:    -20..-6,
U2BP:  
SEQ1:   agagggctgaagggaTGTCTTTGCCCTTCTggcag
SEQ2:   gcaggacag
END


>IDB1078475.812
GB_MAP: IDB1078475 = AB042425.1 (1..6775)
PROD:   pim-2 protooncogene homolog
AGEZ:   39
ROI:    752..819  ->  -61..6
AG:     -61, -57, -41, -2, 2, 7,
PPT:    -37..-26, -23..-5,
U2BP:   -24 [7.84],
SEQ1:   agggagtcgtggctgggctcagcaCGCCGCCACCCTgaCTTCCTCGCCTCCGCCTGCgtag
SEQ2:   gaggcaag
END


>IDB1078475.1625
GB_MAP: IDB1078475 = AB042425.1 (1..6775)
PROD:   pim-2 protooncogene homolog
AGEZ:   49
ROI:    1561..1680  ->  -65..54
AG:     -65, -59, -51, -2, 12, 55,
PPT:    -27..-18, -13..-3,
U2BP:   -57 [3.64], -20 [4.18],
SEQ1:   aggtctagactgggaggggtctggggatcacctgctggCCTCCTTATCacggCCTTCTTCT
        CCag
SEQ2:   gtggccatcaaagtgattccccggaatcgtgtgctgggctggtcccccttggtgag
END


>IDB1078475.4064
GB_MAP: IDB1078475 = AB042425.1 (1..6775)
PROD:   pim-2 protooncogene homolog
AGEZ:   60
ROI:    3995..4073  ->  -70..8
AG:     -70, -64, -62, -2, 3, 9,
PPT:    -60..-51, -46..-3,
U2BP:   -49 [7.84],
SEQ1:   agcctcagagCTGTTGCCCTgacaTCTGTCTTTTTTCTCTCCCTGCTTCCCACCCCACCTG
        TGCCCCCag
SEQ2:   tcagactcag
END


>IDB1078475.4885
GB_MAP: IDB1078475 = AB042425.1 (1..6775)
PROD:   pim-2 protooncogene homolog
AGEZ:   27
ROI:    4840..4900  ->  -46..14
AG:     -46, -35, -29, -2, 6, 15,
PPT:   
U2BP:   -19 [4.8],
SEQ1:   agggcatcatgagattgagttggtctaacccctggcttgtgtgcag
SEQ2:   ggacaagggtgtacag
END


>IDB1078475.5162
GB_MAP: IDB1078475 = AB042425.1 (1..6775)
PROD:   pim-2 protooncogene homolog
AGEZ:   48
ROI:    5090..5226  ->  -73..63
AG:     -73, -57, -50, -2, 62, 64,
PPT:    -70..-58, -28..-10, 2..13, 39..48,
U2BP:   -57 [3.11], -36 [7.52], -29 [6.31], 1 [4.35], 15 [6.82],
        38 [4.14], 50 [4.02], 56 [5.27],
SEQ1:   agaCTCCATCCTTCTCagggaccagtaccccctactgactgctaaTCTTCCCTCTCTGCTT
        CTTggcctacag
SEQ2:   aCTGCTGTGCCCTaatccgccggtgcctggcccccaaaCCTTCTTCCCgaccctcactgga
        agag
END


>IDB1078476.2462
GB_MAP: IDB1078476 = AB042425.1 (6999..16776)
PROD:   UDP-galactose transporter 2, UDP-galactose transporter 1
AGEZ:   47
ROI:    2380..2478  ->  -83..15
AG:     -83, -79, -49, -2, 6, 16,
PPT:    -37..-5,
U2BP:   -38 [7.56],
SEQ1:   agaaagggggtgggtggtggtgtggctatgccccagcggcttctgaCCCCGTCCTTCCCCC
        TTGCCCCTTCCGTTCCCCacag
SEQ2:   ctcacaggcgcctgaag
END


>IDB1078476.5916
GB_MAP: IDB1078476 = AB042425.1 (6999..16776)
PROD:   UDP-galactose transporter 2, UDP-galactose transporter 1
AGEZ:   21
ROI:    5884..5950  ->  -33..33
AG:     -33, -26, -23, -2, 10, 34,
PPT:    -19..-3, 19..30,
U2BP:   -26 [4.92],
SEQ1:   agtgctaagaagggCTCTCCTCCTCCCACCTag
SEQ2:   gtaacgtgaagcacctggTTCTCTTCCTCCatgag
END


>IDB1078476.6977
GB_MAP: IDB1078476 = AB042425.1 (6999..16776)
PROD:   UDP-galactose transporter 2, UDP-galactose transporter 1
AGEZ:   23
ROI:    6940..6994  ->  -38..16
AG:     -38, -32, -25, -2, 11, 17,
PPT:   
U2BP:   -25 [3.39],
SEQ1:   agggtcagccctcagtgccttccacgtgccactcgcag
SEQ2:   gtgacataccagctgaag
END


>IDB1078476.7200
GB_MAP: IDB1078476 = AB042425.1 (6999..16776)
PROD:   UDP-galactose transporter 2, UDP-galactose transporter 1
AGEZ:   36
ROI:    7141..7216  ->  -60..15
AG:     -60, -47, -38, -2, 13, 16,
PPT:    -27..-11, 2..11,
U2BP:   13 [4.89],
SEQ1:   agaaccctggggcaggcctggcagccgtcgtggCCTCCTGTCTCTCCTCCggcttcgcag
SEQ2:   gTGTCTACTTTgagaag
END


>IDB1078476.7567
GB_MAP: IDB1078476 = AB042425.1 (6999..16776)
PROD:   UDP-galactose transporter 2, UDP-galactose transporter 1
AGEZ:   125
ROI:    7384..7583  ->  -184..15
AG:     -184, -148, -127, -2, 10, 16,
PPT:    -123..-69, -54..-39, -16..-5,
U2BP:   -139 [7.45],
SEQ1:   aggccttcggcgggctactggtggctgtggttgtcaagtacgctgacaatatcctcaaggg
        CTTTGCCACCTCCCTGTCCATTGTGCTGTCCACTGTTGCCTCCATTCGCCTCTTTggcttc
        cacgtggaCCCATTATTTGCCCTTggcgctggactcgtcattggtgCTGTCTACCTCTaca
        g
SEQ2:   ccttccccgaggtgcag
END


>IDB1078476.8994
GB_MAP: IDB1078476 = AB042425.1 (6999..16776)
PROD:   UDP-galactose transporter 2, UDP-galactose transporter 1
AGEZ:   36
ROI:    8947..9012  ->  -48..17
AG:     -48, -43, -38, -2, 12, 18,
PPT:    -36..-5,
U2BP:   8 [4.76],
SEQ1:   agcctagcccagCTTTGTGTTTTTCTTTCCTCCCCATTCCCACCacag
SEQ2:   gttgctcaccaaggtgaag
END


>IDB1078476.9400
GB_MAP: IDB1078476 = AB042425.1 (6999..16776)
PROD:   UDP-galactose transporter 2, UDP-galactose transporter 1
AGEZ:   27
ROI:    9361..9424  ->  -40..23
AG:     -40, -36, -29, -2, 19, 24,
PPT:    -21..-6, 2..11,
U2BP:  
SEQ1:   agggaggccgaagcttcaaTCCTGCTGCTTGGTTCgggag
SEQ2:   gCCTCTGCATTggcccggagcacag
END


>IDB1078477.500
GB_MAP: IDB1078477 = AB042820.1 (790..4755)
PROD:   ribosomal protein L6
AGEZ:   46
ROI:    449..520  ->  -52..19
AG:     -52, -50, -48, -2, 15, 20,
PPT:    -31..-19, -9..-3,
U2BP:   -22 [3.11],
SEQ1:   agagagatgactggtgaaatgCCTTTTTTTATCTacaaaaaaaTATTTTTag
SEQ2:   atggcgggtgaaaaagttgag
END


>IDB1078477.578
GB_MAP: IDB1078477 = AB042820.1 (790..4755)
PROD:   ribosomal protein L6
AGEZ:   18
ROI:    551..599  ->  -28..20
AG:     -28, -23, -20, -2, 8, 21,
PPT:   
U2BP:   -14 [3.7],
SEQ1:   agccaagaaggttgatgctggtggcaag
SEQ2:   gtgaaaaagggtaacctcaaag
END


>IDB1078477.694
GB_MAP: IDB1078477 = AB042820.1 (790..4755)
PROD:   ribosomal protein L6
AGEZ:   27
ROI:    654..709  ->  -41..14
AG:     -41, -39, -29, -2, 3, 15,
PPT:    -17..-3,
U2BP:   -18 [3.52],
SEQ1:   agaggaattggcaggtattcccgaTCTGCCATGTATTCCag
SEQ2:   aaaggccatgtacaag
END


>IDB1078477.818
GB_MAP: IDB1078477 = AB042820.1 (790..4755)
PROD:   ribosomal protein L6
AGEZ:   69
ROI:    741..832  ->  -78..13
AG:     -78, -73, -71, -2, 8, 14,
PPT:    -60..-49, -34..-22, -17..-3,
U2BP:   -61 [3.94], -47 [6.29], -41 [5.91], -27 [4.64], -20 [5.93],
SEQ1:   agggaagaggaccacggaCCATTATGTCTTaaccttaattggcaTTCTCTTACTGTTgatg
        CATTTGTGTCCTTGTag
SEQ2:   gttgaaaagaaaaag
END


>IDB1078477.2266
GB_MAP: IDB1078477 = AB042820.1 (790..4755)
PROD:   ribosomal protein L6
AGEZ:   23
ROI:    2205..2287  ->  -62..20
AG:     -62, -51, -25, -2, 4, 21,
PPT:    -60..-52, -37..-31, 7..18,
U2BP:   -47 [3.44], 6 [3.26], 20 [4.8],
SEQ1:   agCTTGCTTCTagtaatctgaatggCTTATTTaaataagttggatctatggactctccaca
        g
SEQ2:   cctagaTATTATCCTACTgaag
END


>IDB1078477.2814
GB_MAP: IDB1078477 = AB042820.1 (790..4755)
PROD:   ribosomal protein L6
AGEZ:   30
ROI:    2766..2831  ->  -49..16
AG:     -49, -45, -32, -2, 1, 17,
PPT:    -43..-35, -22..-10, 8..14,
U2BP:   -37 [5.64], -23 [4.37], -8 [6.13], 16 [5],
SEQ1:   agtcagTTTTTAATTgcagaaaactaaTTATTTTCTTTTTaacttacag
SEQ2:   agggtggTTTTCCTgaag
END


>IDB1078477.3119
GB_MAP: IDB1078477 = AB042820.1 (790..4755)
PROD:   ribosomal protein L6
AGEZ:   50
ROI:    3035..3152  ->  -85..32
AG:     -85, -73, -52, -2, 20, 33,
PPT:    -42..-22, -18..-3,
U2BP:   -43 [3.61], -20 [4.08], -15 [3.46],
SEQ1:   agcaacataacaagtaatggtcacctaaattgcaggatgatgaTTCTTCCCCCTTTTCCTT
        GCTaaaTTAATTTTTCCCCCTTag
SEQ2:   gacctctggtcctcaatcgagttcctctacgaag
END


>IDB1078477.3780
GB_MAP: IDB1078477 = AB042820.1 (790..4755)
PROD:   ribosomal protein L6
AGEZ:   49
ROI:    3708..3797  ->  -73..16
AG:     -73, -63, -51, -2, 8, 17,
PPT:    -69..-60, -41..-28, -23..-3,
U2BP:   -58 [4.29], -26 [3.41], -17 [3.93], -6 [3.27],
SEQ1:   aggaCTCCTTAGTTgacctacaagtaatttggTATGTGCCTGTTTTaaaaTGTTTGATTTT
        CTCTTTATTTag
SEQ2:   aaatatgagattacggag
END


>IDB1078478.1045
GB_MAP: IDB1078478 = AB043103.1 (1..1364)
PROD:   Nop10p
AGEZ:   102
ROI:    882..1078  ->  -164..32
AG:     -164, -104, -5, -2, 23, 33,
PPT:    -162..-152, -149..-143, -139..-116, -111..-106, -98..-58,
        -55..-28, -21..-8,
U2BP:   -141 [3.41], -121 [3.07], -104 [4.77], -99 [4.29],
        -78 [3.59], -26 [7.52], 8 [4.52],
SEQ1:   agCCACCGCGCTCggCCTTTTTaaaTTTTATATTTCTCTATTTATTTGTacaaCTTTTTga
        gttgaCCATTGCATCTTCTATTTTCATGTTTGCCCTTTTTCGCGCTggCCCCACCCCATTT
        CATCACTCCTGTACTgacataCATTCTCTGTTCCTggagcag
SEQ2:   aaatttgacccgatgggacaacagacctgctcag
END


>IDB1078478.1103
GB_MAP: IDB1078478 = AB043103.1 (1..1364)
PROD:   Nop10p
AGEZ:   24
ROI:    1044..1149  ->  -60..45
AG:     -60, -36, -26, -2, 34, 46,
PPT:    -24..-13,
U2BP:   -51 [4.52], 1 [4.17], 17 [3.11],
SEQ1:   agaaatttgacccgatgggacaacagacctgctcagCCCATCCTGCTCggttctccccag
SEQ2:   atgacaaatactctcgacaccgaatcaccatcaagaaacgcttcaag
END


>IDB1078479.2139
GB_MAP: IDB1078479 = AB043547.1 (135875..157015)
PROD:   SMAD4
AGEZ:   48
ROI:    2067..2188  ->  -73..48
AG:     -73, -62, -50, -2, 15, 49,
PPT:    -16..-3, 19..29, 32..46,
U2BP:   -10 [3], 26 [4.65],
SEQ1:   aggattaaatcagaatatataaaagtgtcttgcataatgtgacacatgaataaatggTCGT
        TTATTTTTCTag
SEQ2:   gtggctggtcggaaaggaTTTCCTCATGTgaTCTATGCCCGTCTCTggag
END


>IDB1078479.2748
GB_MAP: IDB1078479 = AB043547.1 (135875..157015)
PROD:   SMAD4
AGEZ:   140
ROI:    2589..2770  ->  -160..21
AG:     -160, -146, -142, -2, 8, 22,
PPT:    -158..-147, -138..-125, -104..-98, -95..-86, -82..-65,
        -52..-43, -33..-12,
U2BP:   -135 [3], -123 [4.84], -96 [3.49], -63 [3.41], -47 [3.71],
        -41 [3.49], -38 [3.81], -34 [3.36], -10 [3.53], 8 [3.23],
        15 [3.86],
SEQ1:   agTTATGTATTGTTagatagcgTTTATGCTACTTCTgaattgaaatggttcatgaaCTTTT
        GTaaTCTTTGGTTTaaaTTTACATTCTCTGTTTTTaaatggaaaataCTTTCATTGTaatg
        attaaTGTTTCATTTGTTTTCCCCTTTaaacaattaag
SEQ2:   atctctcaggattaacactgcag
END


>IDB1078479.8234
GB_MAP: IDB1078479 = AB043547.1 (135875..157015)
PROD:   SMAD4
AGEZ:   38
ROI:    8172..8256  ->  -63..21
AG:     -63, -43, -40, -2, 9, 22,
PPT:    -60..-50, -21..-3,
U2BP:   -13 [3.4],
SEQ1:   agaTTTTTTTTTCTgggaatagaagcttataaaaatttaaaaTATGTTTAATTTTCTATAT
        ag
SEQ2:   ctccatcaagtatgatggtgaag
END


>IDB1078479.11578
GB_MAP: IDB1078479 = AB043547.1 (135875..157015)
PROD:   SMAD4
AGEZ:   46
ROI:    11493..11590  ->  -86..11
AG:     -86, -64, -48, -2, 4, 12,
PPT:    -74..-65, -32..-22, -19..-3,
U2BP:   -68 [3.87], -20 [5.4],
SEQ1:   agataaaattggTCCTTCATTTagtatatgaaatcataagatgacatctatgaaTGTACCA
        TGTTaaTGTCTTCTTGTTCCTCTag
SEQ2:   gtcagcctgccag
END


>IDB1078479.11793
GB_MAP: IDB1078479 = AB043547.1 (135875..157015)
PROD:   SMAD4
AGEZ:   31
ROI:    11745..11817  ->  -49..23
AG:     -49, -45, -33, -2, 3, 24,
PPT:    -13..-3,
U2BP:   -38 [3.39], -24 [3.96], -8 [5.91], 1 [3.48], 18 [3.23],
SEQ1:   aggcagcctttataaaagcaaattaacccatgtgggCCTTAATTTTTag
SEQ2:   acagcactaccacctggactggaag
END


>IDB1078479.13319
GB_MAP: IDB1078479 = AB043547.1 (135875..157015)
PROD:   SMAD4
AGEZ:   36
ROI:    13265..13347  ->  -55..27
AG:     -55, -49, -38, -2, 16, 28,
PPT:    -21..-3, 18..27,
U2BP:   10 [3.85],
SEQ1:   agcattagacaacttttagtaaataaaaatggaaTTTTTGTTGTCTTTTCTTTag
SEQ2:   ggcctgttcacaatgagCTTGCATTCCag
END


>IDB1078479.18876
GB_MAP: IDB1078479 = AB043547.1 (135875..157015)
PROD:   SMAD4
AGEZ:   28
ROI:    18819..18922  ->  -58..45
AG:     -58, -52, -30, -2, 7, 46,
PPT:    -50..-36, -26..-3, 15..32,
U2BP:   -35 [4.5], -11 [3.2], 7 [5.83], 28 [4.28], 34 [4.06],
SEQ1:   agtgaaagCCTTATATCTTTCTCatgggaggaTGTTCTTTCCCATTTATTTCCTATag
SEQ2:   ctcctgagtattggTGTTCCATTGCTTACTTTgaaatggatgttcag
END


>IDB1078479.20472
GB_MAP: IDB1078479 = AB043547.1 (135875..157015)
PROD:   SMAD4
AGEZ:   30
ROI:    20345..20488  ->  -128..15
AG:     -128, -79, -32, -2, 10, 16,
PPT:    -126..-108, -105..-87, -53..-46, -19..-4,
U2BP:   -100 [3.27], -93 [5.64], -79 [4.21], -49 [3.5], -36 [3.98],
        -2 [5.31],
SEQ1:   agCTATCTTTTGGTTTTATGTgaTCTTTATTTTTAATTTTTCaatattaagcatgctatac
        aatctgaactaaaaTTTAATTTaaaatacttatcaagataaaatgtaaTTTCTTTTTTCTT
        CCTaag
SEQ2:   gttgcacataggcaaag
END


>IDB1078480.743
GB_MAP: IDB1078480 = AB043885.1 (3144..8108)
PROD:   bHLH transcriptional factor DEC1
AGEZ:   31
ROI:    697..776  ->  -47..32
AG:     -47, -36, -33, -2, 25, 33,
PPT:    -15..-5, 3..16,
U2BP:  
SEQ1:   agccgtgcgcaagcagtcacgacccttcctggTCTCTCTTCCTgcag
SEQ2:   gaTGTACCCTGCCCACatgtaccaagtgtacaag
END


>IDB1078480.1082
GB_MAP: IDB1078480 = AB043885.1 (3144..8108)
PROD:   bHLH transcriptional factor DEC1
AGEZ:   29
ROI:    1025..1114  ->  -58..31
AG:     -58, -53, -31, -2, 2, 32,
PPT:    -50..-33, -27..-12, 13..22,
U2BP:   -44 [4.5], 12 [3.33],
SEQ1:   aggataggCTTCTCATCTCCTTCCCCaagcgCCCACCGCCTCCCCGTgcgtcttgcag
SEQ2:   gagacctacaaaTTGCCGCACCggctcatcgag
END


>IDB1078480.2163
GB_MAP: IDB1078480 = AB043885.1 (3144..8108)
PROD:   bHLH transcriptional factor DEC1
AGEZ:   16
ROI:    2052..2187  ->  -112..23
AG:     -112, -50, -18, -2, 21, 24,
PPT:    -104..-65, -33..-24, -15..-3,
U2BP:   -77 [4.5], -70 [4.5], -63 [6.31], -34 [7.69], -29 [3.01],
        -22 [7.45], 1 [4.54],
SEQ1:   aggaaacaCTATTCCACTTTTTTTTTTCTTTTCTCATTTCTCATTGCTaataaatgtccca
        aaggtgggacttctctgaCCTCACCGCTgactaaggCTCTTTTCCTTCCag
SEQ2:   actttgggtcacttggaaaaagcag
END


>IDB1078480.3608
GB_MAP: IDB1078480 = AB043885.1 (3144..8108)
PROD:   bHLH transcriptional factor DEC1
AGEZ:   40
ROI:    3549..3619  ->  -60..10
AG:     -60, -53, -42, -2, 4, 11,
PPT:    -27..-19, -15..-3,
U2BP:   -32 [4.84], -16 [3.37],
SEQ1:   agtttccaggtgcgccacaggccttctgaaacgTTTTCCTTCggaTTTTTCTTTCCCCag
SEQ2:   gtgagctgtcag
END


>IDB1078485.7682
GB_MAP: IDB1078485 = AB044947.1 (4055..28846)
PROD:   NDRG4-B, NDRG4-H, NDRG4-Bvar
AGEZ:   38
ROI:    7634..7686  ->  -49..3
AG:     -49, -44, -40, -2, 2, 4,
PPT:    -31..-3,
U2BP:   -32 [4.96],
SEQ1:   agaccagccagggcctaaCTTGCCACCCCCTCTGTTTGCCTTCCCCTag
SEQ2:   gagag
END


>IDB1078485.11862
GB_MAP: IDB1078485 = AB044947.1 (4055..28846)
PROD:   NDRG4-B, NDRG4-H, NDRG4-Bvar
AGEZ:   95
ROI:    11731..11885  ->  -132..22
AG:     -132, -129, -97, -2, 11, 23,
PPT:    -127..-113, -110..-98, -88..-66, -63..-44, -32..-5, 13..22,
U2BP:   -13 [4.76],
SEQ1:   agcagCCCCCTTCTCTCTGTggCTCCTGCTCTCCCagccttgggCCCCCTCCTCTGCTTCC
        CTCTCTggCCTATTTCCTCTCCTCCTGTgcacttcttggCCTTTCTTCTCCTCTGCTCACT
        CCACCTgcag
SEQ2:   gcctcgggcgagCTCGCCACCCag
END


>IDB1078485.13706
GB_MAP: IDB1078485 = AB044947.1 (4055..28846)
PROD:   NDRG4-B, NDRG4-H, NDRG4-Bvar
AGEZ:   27
ROI:    13668..13727  ->  -39..20
AG:     -39, -32, -29, -2, 9, 21,
PPT:    -24..-3,
U2BP:  
SEQ1:   aggaacgaggaggggTTGCCTGCCTGCCTTATTTTGTag
SEQ2:   gtgggggaaggcaacgctggag
END


>IDB1078485.16424
GB_MAP: IDB1078485 = AB044947.1 (4055..28846)
PROD:   NDRG4-B, NDRG4-H, NDRG4-Bvar
AGEZ:   14
ROI:    16395..16439  ->  -30..14
AG:     -30, -19, -16, -2, 8, 15,
PPT:   
U2BP:   6 [4.96],
SEQ1:   aggatgccccaagtaggggctctaccacag
SEQ2:   gcctaacaggtaccag
END


>IDB1078485.16462
GB_MAP: IDB1078485 = AB044947.1 (4055..28846)
PROD:   NDRG4-B, NDRG4-H, NDRG4-Bvar
AGEZ:   22
ROI:    16423..16466  ->  -40..3
AG:     -40, -31, -24, -2, 1, 4,
PPT:    -21..-3,
U2BP:   -33 [4.96],
SEQ1:   aggcctaacaggtaccaggCTGCGTCACCTCATTCCCCag
SEQ2:   aggag
END


>IDB1078485.16516
GB_MAP: IDB1078485 = AB044947.1 (4055..28846)
PROD:   NDRG4-B, NDRG4-H, NDRG4-Bvar
AGEZ:   19
ROI:    16487..16555  ->  -30..38
AG:     -30, -28, -21, -2, 14, 39,
PPT:    -14..-3,
U2BP:  
SEQ1:   agagtgtccagcacggTCTCTCCCCTTCag
SEQ2:   gaacatgacatcgagacaccctacggccttctgcatgtag
END


>IDB1078485.16872
GB_MAP: IDB1078485 = AB044947.1 (4055..28846)
PROD:   NDRG4-B, NDRG4-H, NDRG4-Bvar
AGEZ:   13
ROI:    16846..16915  ->  -27..42
AG:     -27, -21, -15, -2, 34, 43,
PPT:    -13..-5,
U2BP:   1 [4.15],
SEQ1:   agccatagtggaagTGTGTCTTTgcag
SEQ2:   acaaactatgcttcaacaccttcttcaacttcgaggacatgcag
END


>IDB1078485.17077
GB_MAP: IDB1078485 = AB044947.1 (4055..28846)
PROD:   NDRG4-B, NDRG4-H, NDRG4-Bvar
AGEZ:   37
ROI:    17006..17098  ->  -72..20
AG:     -72, -52, -39, -2, 6, 21,
PPT:    -70..-53, -50..-41, -19..-5,
U2BP:   -39 [3.7], -20 [7.84],
SEQ1:   agCCCCCTCTGCCTGTCTCCagCTCTGCACCTgaggccacacctgggccctgaCCTCCTGC
        TCTGCCTgcag
SEQ2:   gtaccagttcccctccatggag
END


>IDB1078485.17307
GB_MAP: IDB1078485 = AB044947.1 (4055..28846)
PROD:   NDRG4-B, NDRG4-H, NDRG4-Bvar
AGEZ:   15
ROI:    17282..17332  ->  -26..24
AG:     -26, -24, -17, -2, 6, 25,
PPT:    -15..-3,
U2BP:  
SEQ1:   agagtgaccagCCTGCTCTGCACCag
SEQ2:   gttcaagtatgtgattggcatcggag
END


>IDB1078485.19104
GB_MAP: IDB1078485 = AB044947.1 (4055..28846)
PROD:   NDRG4-B, NDRG4-H, NDRG4-Bvar
AGEZ:   60
ROI:    19032..19164  ->  -73..59
AG:     -73, -64, -62, -2, 23, 60,
PPT:    -60..-36, -23..-5, 1..12,
U2BP:   -7 [4.64], 14 [4.14], 47 [3.04], 53 [3.12],
SEQ1:   agactttacagagTGTTTCTGCCATCTGCACCCATCCTggccccgcccggCCCTGTTTCCC
        CTCTTACTgcag
SEQ2:   CTCATCTTCCCCgacctggtggaggggctggtgctggtgaacatcgaccccaatggcaaag
END


>IDB1078485.19275
GB_MAP: IDB1078485 = AB044947.1 (4055..28846)
PROD:   NDRG4-B, NDRG4-H, NDRG4-Bvar
AGEZ:   35
ROI:    19190..19327  ->  -86..51
AG:     -86, -48, -37, -2, 16, 52,
PPT:    -15..-5, 37..51,
U2BP:   -72 [4.27], -24 [5.07], 13 [4.96],
SEQ1:   aggtgtgtgtggtgaccgggggtggggtgggtatacctagggtggggtgaggggcggcact
        cacgctggcgCCCTGCTCCCTgcag
SEQ2:   ctctccggcctaactagcactttacccgacacggtgCTCTCCCACCTCTTCag
END


>IDB1078485.19629
GB_MAP: IDB1078485 = AB044947.1 (4055..28846)
PROD:   NDRG4-B, NDRG4-H, NDRG4-Bvar
AGEZ:   55
ROI:    19549..19634  ->  -81..4
AG:     -81, -68, -57, -2, 2, 5,
PPT:    -55..-29, -27..-9,
U2BP:   -57 [5.27],
SEQ1:   agtgacatctgccagccccctctaagCCTGCGTCCCTCTGTCTGCCCCTCTGCaTGCCTCC
        ATCCATCTCCCTgggcctag
SEQ2:   gaggag
END


>IDB1078485.20525
GB_MAP: IDB1078485 = AB044947.1 (4055..28846)
PROD:   NDRG4-B, NDRG4-H, NDRG4-Bvar
AGEZ:   74
ROI:    20416..20532  ->  -110..6
AG:     -110, -107, -76, -2, 5, 7,
PPT:    -104..-84, -58..-43, -36..-5,
U2BP:   -52 [4.78],
SEQ1:   agcaggTCCACGCCTCCCTGCTTTACCaattggcagtgttgggcttgggatgCCCCTCATC
        CTGTCCTggggtgCCCACCTCTGCCTCTGCCCCTCCCCCTGCCCCacag
SEQ2:   ccgcagag
END


>IDB1078485.20665
GB_MAP: IDB1078485 = AB044947.1 (4055..28846)
PROD:   NDRG4-B, NDRG4-H, NDRG4-Bvar
AGEZ:   22
ROI:    20634..20721  ->  -32..55
AG:     -32, -28, -24, -2, 42, 56,
PPT:    -22..-5,
U2BP:   11 [4.29], 42 [5.57],
SEQ1:   agccagacagCCCTTTTCCTCTGTATCTgcag
SEQ2:   ctgccccgtgatgctggtggttggggataatgcacccgctgaggacggggtggtaag
END


>IDB1078485.21679
GB_MAP: IDB1078485 = AB044947.1 (4055..28846)
PROD:   NDRG4-B, NDRG4-H, NDRG4-Bvar
AGEZ:   18
ROI:    21639..21726  ->  -41..46
AG:     -41, -35, -20, -2, 5, 47,
PPT:    -14..-3,
U2BP:   -21 [4.61], -2 [3.26], 18 [4.02], 46 [5],
SEQ1:   aggggcaggggctgttgctgaagctggCTCCTTGTCCTCag
SEQ2:   gtggagtgcaactccaaactggacccgaccactacgaccttcctgaag
END


>IDB1078485.21871
GB_MAP: IDB1078485 = AB044947.1 (4055..28846)
PROD:   NDRG4-B, NDRG4-H, NDRG4-Bvar
AGEZ:   24
ROI:    21830..21886  ->  -42..14
AG:     -42, -38, -26, -2, 6, 15,
PPT:    -23..-5,
U2BP:   1 [3.66],
SEQ1:   agtgagggccctgctcaggTCACCCCACTCTCTCCCTTgcag
SEQ2:   atggcagactctggag
END


>IDB1078485.22018
GB_MAP: IDB1078485 = AB044947.1 (4055..28846)
PROD:   NDRG4-B, NDRG4-H, NDRG4-Bvar
AGEZ:   25
ROI:    21978..22026  ->  -41..7
AG:     -41, -37, -27, -2, 3, 8,
PPT:    -23..-5,
U2BP:  
SEQ1:   aggcagccaatgaaagcaTGTGCTTGTCCTGCCCTCCgcag
SEQ2:   ccagggaag
END


>IDB1078485.23360
GB_MAP: IDB1078485 = AB044947.1 (4055..28846)
PROD:   NDRG4-B, NDRG4-H, NDRG4-Bvar
AGEZ:   71
ROI:    23210..23381  ->  -151..20
AG:     -151, -132, -73, -2, 13, 21,
PPT:    -142..-133, -130..-98, -67..-21, -18..4,
U2BP:   -77 [6.94], -56 [4.24],
SEQ1:   agcctctggCCCTGCCCCCagCCTCTCTGTGCCTGTCCTTTGTCCCATCTCTCTggctcat
        ctcaatgcccttgactcagcggaCCACGCTCTTCACTGTGTTGTGTCTCCCCCATCCCCGC
        CCCCTCTCCggCTCTGTCTTCTCTCTTAG
SEQ2:   TTGCgtacttgaaggaccgaag
END


>IDB1078485.24137
GB_MAP: IDB1078485 = AB044947.1 (4055..28846)
PROD:   NDRG4-B, NDRG4-H, NDRG4-Bvar
AGEZ:   23
ROI:    24085..24149  ->  -53..11
AG:     -53, -32, -25, -2, 8, 12,
PPT:    -43..-33, -22..-5,
U2BP:   -25 [3.26], 8 [3.39],
SEQ1:   aggcacctggCCCTGCCCGCCagtcctcaggCCCATCCTGTCTCTGTCCacag
SEQ2:   tgccctcagccag
END


>IDB1078486.5182
GB_MAP: IDB1078486 = AB045011.1 (4732..16055)
PROD:   metabotropic glutamate receptor type 2
AGEZ:   46
ROI:    5101..5208  ->  -82..25
AG:     -82, -73, -48, -2, 16, 26,
PPT:    -59..-49, -27..-3,
U2BP:   -40 [3.93], -35 [5.43], -28 [6.96], 16 [4.93],
SEQ1:   agacctgctagctgtgggggatgCACCTGTCTCTagtgtttgatctgaccgctgaTCTTTG
        CCTTCTCTACTCCTCCCCCag
SEQ2:   gtggccaacctcttgaggctatttcag
END


>IDB1078486.7771
GB_MAP: IDB1078486 = AB045011.1 (4732..16055)
PROD:   metabotropic glutamate receptor type 2
AGEZ:   34
ROI:    7713..7802  ->  -59..30
AG:     -59, -49, -36, -2, 14, 31,
PPT:    -29..-3, 1..13,
U2BP:   19 [5.2],
SEQ1:   aggtcacatcagggtaacacactagtccaaCCTTCTCTTCCTTCCCTCCCCCATCCTag
SEQ2:   CCCCCTTTCGCCCagctgacacccacaatgag
END


>IDB1078486.10348
GB_MAP: IDB1078486 = AB045011.1 (4732..16055)
PROD:   metabotropic glutamate receptor type 2
AGEZ:   39
ROI:    10286..10375  ->  -63..26
AG:     -63, -47, -41, -2, 5, 27,
PPT:    -32..-5, 8..19,
U2BP:   -33 [6.81], -19 [3.85], -11 [5.07], 7 [4.35],
SEQ1:   agggggtcctggggtcaggcccaggtcttgaCCTGTGCTTGTTCACCCACTCACCCACCgc
        ag
SEQ2:   gtacagaCCACCACCATGTgcgtgtcag
END


>IDB1078486.10750
GB_MAP: IDB1078486 = AB045011.1 (4732..16055)
PROD:   metabotropic glutamate receptor type 2
AGEZ:   41
ROI:    10663..10793  ->  -88..42
AG:     -88, -75, -43, -2, 13, 43,
PPT:    -73..-48, -14..-3, 15..30,
U2BP:   -77 [5.27], -22 [3.61],
SEQ1:   aggcttccctcacagCCCTGCTTCCCCACTGCCTGCCCTCCatggaggacctcgggattgg
        ccccaacctctggCTTCCTTTTCTTag
SEQ2:   ggtctggctcccagTTTGTCCCCACTGTTTgcaatggccgtgag
END


>IDB1078489.3554
GB_MAP: IDB1078489 = AB045582.1 (3166..16906)
PROD:   PEG1/MEST protein
AGEZ:   22
ROI:    3499..3563  ->  -56..8
AG:     -56, -51, -24, -2, 5, 9,
PPT:    -18..-5,
U2BP:   -33 [5.59], -26 [4.28],
SEQ1:   agatgagtggacaatgttacctgactgcttacagtgggTCTCTGCTTTTCCTacag
SEQ2:   gatgagggag
END


>IDB1078489.5346
GB_MAP: IDB1078489 = AB045582.1 (3166..16906)
PROD:   PEG1/MEST protein
AGEZ:   38
ROI:    5277..5372  ->  -70..25
AG:     -70, -53, -40, -2, 21, 26,
PPT:    -50..-41, -25..-3,
U2BP:   -62 [6.13], -42 [3.11], -22 [3.99], 1 [3.76],
SEQ1:   agattttaacatcttcgaggTTATTTTTATagggatttggcataaTTGATTGTACTTTCCT
        TCTTCCTag
SEQ2:   actctgtgggtgtggttggaagtccag
END


>IDB1078489.6126
GB_MAP: IDB1078489 = AB045582.1 (3166..16906)
PROD:   PEG1/MEST protein
AGEZ:   26
ROI:    6092..6148  ->  -35..21
AG:     -35, -32, -28, -2, 9, 22,
PPT:    -20..-3,
U2BP:   -21 [3.64], 16 [5.33], 22 [5.05],
SEQ1:   agcagaaagcccaaaTCATCGTTTCTTTCTTGTag
SEQ2:   atttgggaaggtctgaccttgag
END


>IDB1078489.6329
GB_MAP: IDB1078489 = AB045582.1 (3166..16906)
PROD:   PEG1/MEST protein
AGEZ:   47
ROI:    6277..6355  ->  -53..25
AG:     -53, -51, -49, -2, 1, 26,
PPT:    -35..-19, -15..-3, 4..24,
U2BP:   -39 [4.65], -36 [4.5], -2 [3.26],
SEQ1:   agagagctgtcctcatgaCTTCATCCTGTGTATGTgggCTTTCCTTTCCTCag
SEQ2:   agaCCACATCACTATTCCATATTTgag
END


>IDB1078489.6359
GB_MAP: IDB1078489 = AB045582.1 (3166..16906)
PROD:   PEG1/MEST protein
AGEZ:   28
ROI:    6328..6374  ->  -32..14
AG:     -32, -30, -5, -2, 4, 15,
PPT:    -27..-7,
U2BP:  
SEQ1:   agagaCCACATCACTATTCCATATTTgagcag
SEQ2:   gccagcatcgtggaag
END


>IDB1078489.6609
GB_MAP: IDB1078489 = AB045582.1 (3166..16906)
PROD:   PEG1/MEST protein
AGEZ:   31
ROI:    6551..6618  ->  -59..8
AG:     -59, -42, -33, -2, 6, 9,
PPT:    -26..-3,
U2BP:  
SEQ1:   agcggtgcactggtttaagtttgctcagctacaTGTGTGTTTCCTCGTCTCCCTTCTag
SEQ2:   gtacaagcag
END


>IDB1078489.8065
GB_MAP: IDB1078489 = AB045582.1 (3166..16906)
PROD:   PEG1/MEST protein
AGEZ:   12
ROI:    8034..8105  ->  -32..39
AG:     -32, -19, -14, -2, 13, 40,
PPT:    -12..-5, 2..11, 16..36,
U2BP:   13 [5.83],
SEQ1:   aggtaaatgactaagataagTCTCTTCTacag
SEQ2:   gTATCTTTCCTgagaCTCACCGTCCACTCCTTCTCCaaaag
END


>IDB1078489.8652
GB_MAP: IDB1078489 = AB045582.1 (3166..16906)
PROD:   PEG1/MEST protein
AGEZ:   26
ROI:    8579..8667  ->  -74..14
AG:     -74, -50, -28, -2, 9, 15,
PPT:    -65..-55, -46..-38, -26..-3,
U2BP:   -28 [4.93], -12 [4.1],
SEQ1:   agtataaaaCCTTTTGCCCCggtgaggaTCTTCCTCTgggttcttgagCTTTACCTCCACT
        TATTCCCCTCCag
SEQ2:   ctactcaaagatggag
END


>IDB1078489.8979
GB_MAP: IDB1078489 = AB045582.1 (3166..16906)
PROD:   PEG1/MEST protein
AGEZ:   41
ROI:    8911..9018  ->  -69..38
AG:     -69, -62, -43, -2, 10, 39,
PPT:    -41..-13, 20..29,
U2BP:   -52 [3.89], -43 [5.68], -33 [5.15], -27 [4.1], 39 [5.8],
SEQ1:   aggttccagccatattgaacattctgagTTCTCCTCACACTTATCTTCCTGCGTTTTggac
        tctttcag
SEQ2:   tctcaccccagtctttgggCCGTATACTCggccctctgag
END


>IDB1078489.10828
GB_MAP: IDB1078489 = AB045582.1 (3166..16906)
PROD:   PEG1/MEST protein
AGEZ:   39
ROI:    10729..10849  ->  -100..20
AG:     -100, -46, -41, -2, 9, 21,
PPT:    -95..-76, -73..-60, -38..-26, -16..-5,
U2BP:   -58 [4.21], -48 [4.1], -17 [7.33], 7 [4.64],
SEQ1:   agaaaTTGTATCTTGTGTTCCTTGTggCTCGTTATGCCCTTgaatccctgtaacagtaaag
        gTTTCTTGTTCTGCacatgctgaCTTACCTGTCCTacag
SEQ2:   tctcttacagtacatcaatcag
END


>IDB1078489.12117
GB_MAP: IDB1078489 = AB045582.1 (3166..16906)
PROD:   PEG1/MEST protein
AGEZ:   26
ROI:    12080..12163  ->  -38..45
AG:     -38, -36, -28, -2, 44, 46,
PPT:    -26..-3, 1..14,
U2BP:   -28 [4.01],
SEQ1:   agagctgttaagTATTTCATTCCTTTTCTCTTTTCTag
SEQ2:   TTCATTTTATCTATgggccattggatcctgtaaatccctatccagag
END


>IDB1078489.13123
GB_MAP: IDB1078489 = AB045582.1 (3166..16906)
PROD:   PEG1/MEST protein
AGEZ:   29
ROI:    13039..13170  ->  -85..46
AG:     -85, -38, -31, -2, 22, 47,
PPT:    -81..-73, -57..-39, -19..-3,
U2BP:   -75 [3.69],
SEQ1:   agggTCATTTACTggggcttcccactggCTTACATCCCTCCCGCTCCagcctcaagttcac
        ctgcgTGCTGTTCTCTTCCACTag
SEQ2:   gaaaacgctgccgcggtccacagtgtcgattctggatgaccacattag
END


>IDB1078510.2736
GB_MAP: IDB1078510 = AB047823.1 (212..8336)
PROD:   O-sialoglycoprotein endopeptidase
AGEZ:   38
ROI:    2627..2756  ->  -110..19
AG:     -110, -104, -40, -2, 11, 20,
PPT:    -100..-85, -80..-64, -61..-43, -18..-3,
U2BP:   -95 [4.64], -83 [4.4], -62 [6.25], -26 [4.13], -19 [7.69],
        -9 [3.36],
SEQ1:   agtgaaaggaCTCTTACTACATCACTaaaaCTCCTGTTGCTTTCTTTaaCTTCCTACCTAC
        CTTTGCTacagaaaatccctgtgatctctgaCCTATGTTCATTTTCTag
SEQ2:   gattccttccaggtgatacag
END


>IDB1078510.3036
GB_MAP: IDB1078510 = AB047823.1 (212..8336)
PROD:   O-sialoglycoprotein endopeptidase
AGEZ:   29
ROI:    2908..3106  ->  -129..69
AG:     -129, -119, -31, -2, 58, 70,
PPT:    -111..-39, -21..-3, 25..31, 43..52,
U2BP:   -73 [3.01], -64 [4.3], -22 [3.82],
SEQ1:   aggtcaaaatagccaacaCCTTACCTCTGCCACCATCACTACCCCTACCCCACCTCACATC
        CCTTATGTCCCCCACCTATTGTTTTTTTCCaatctccaggattataaCTTCCATTTCTATC
        TCCCTag
SEQ2:   gccctggcatgggtgccccactggTTTCTGTggctgttgtggCCCGTACTGTggcccagct
        gtggaataag
END


>IDB1078510.3733
GB_MAP: IDB1078510 = AB047823.1 (212..8336)
PROD:   O-sialoglycoprotein endopeptidase
AGEZ:   66
ROI:    3655..3759  ->  -79..25
AG:     -79, -73, -68, -2, 15, 26,
PPT:    -47..-35, -20..-14,
U2BP:   -33 [4.27], -17 [3.46], 10 [3.61],
SEQ1:   agtttgagcccagcctggccaacatggcaaaaCCCCATCTGTACTaaaaataacaaaaaTT
        AATTTggtgtggtggcag
SEQ2:   gtgcctgtaatcctagcaactccggag
END


>IDB1078510.4319
GB_MAP: IDB1078510 = AB047823.1 (212..8336)
PROD:   O-sialoglycoprotein endopeptidase
AGEZ:   28
ROI:    4241..4339  ->  -79..19
AG:     -79, -55, -30, -2, 13, 20,
PPT:    -71..-60, -24..-13,
U2BP:   -43 [4.09], -35 [7.72], -2 [5.43],
SEQ1:   agacggggTTTCACCCTGTTggtcaggctggtcttgaactcctgacctcaggtgaTCCACC
        TGCCTCggcctccctaag
SEQ2:   tgctgggattacaggcgtgag
END


>IDB1078510.5886
GB_MAP: IDB1078510 = AB047823.1 (212..8336)
PROD:   O-sialoglycoprotein endopeptidase
AGEZ:   20
ROI:    5762..5978  ->  -125..91
AG:     -125, -66, -22, -2, 34, 92,
PPT:    -114..-98, -89..-70, -46..-25, -12..-5, 20..33, 56..71,
U2BP:   -104 [4.17], -72 [4.02], -47 [5.93], -4 [3.76], 1 [4.35],
        17 [3.04], 25 [4.65],
SEQ1:   agctgtaaaaaCTACCCATTCACCATTTgggaaacaCCTTTCTTCCACTTCTTATTggaag
        ccctggtggtcatgttgaTCCTCTGCTATGTTTTTCTCCCaaagccaaataaTCCTCTTTa
        cag
SEQ2:   acttggggtttcatggacaTCCTCATCACCCTTaggtgattgcatactcggaacaTCGTTA
        CCGTATCTTTggggaaaccatcgatattgcag
END


>IDB1078510.5921
GB_MAP: IDB1078510 = AB047823.1 (212..8336)
PROD:   O-sialoglycoprotein endopeptidase
AGEZ:   35
ROI:    5821..6008  ->  -101..86
AG:     -101, -57, -37, -2, 57, 87,
PPT:    -81..-60, -47..-40, -16..-3, 21..36, 75..85,
U2BP:   -82 [5.93], -39 [3.76], -35 [4.35], -19 [3.04], -11 [4.65],
SEQ1:   agccctggtggtcatgttgaTCCTCTGCTATGTTTTTCTCCCaaagccaaataaTCCTCTT
        TacagacttggggtttcatggacaTCCTCATCACCCTTag
SEQ2:   gtgattgcatactcggaacaTCGTTACCGTATCTTTggggaaaccatcgatattgcagtgg
        gtaattgtctggaTCGTTTTGCTCgag
END


>IDB1078510.6174
GB_MAP: IDB1078510 = AB047823.1 (212..8336)
PROD:   O-sialoglycoprotein endopeptidase
AGEZ:   72
ROI:    6086..6195  ->  -89..20
AG:     -89, -82, -74, -2, 16, 21,
PPT:    -72..-56, -47..-3,
U2BP:   -66 [4.02], -48 [4.94], -18 [4.18], 8 [7.04],
SEQ1:   aggaaatagtaaatgagCTTCTTATGCTTCCTGCatatctgaTTTCATCCTCTTCCATTCC
        CTCCTTCCTTATTTTTTTCTTCTGCTag
SEQ2:   atttctaacgacccaagtccag
END


>IDB1078510.6376
GB_MAP: IDB1078510 = AB047823.1 (212..8336)
PROD:   O-sialoglycoprotein endopeptidase
AGEZ:   26
ROI:    6333..6382  ->  -44..5
AG:     -44, -34, -28, -2, 1, 6,
PPT:    -24..-5,
U2BP:   -39 [5.2], -12 [3.79],
SEQ1:   agctgactgtaggcttagtgCCTCGTATGCTTATTCCCACatag
SEQ2:   aggcaag
END


>IDB1078510.7016
GB_MAP: IDB1078510 = AB047823.1 (212..8336)
PROD:   O-sialoglycoprotein endopeptidase
AGEZ:   121
ROI:    6875..7043  ->  -142..26
AG:     -142, -137, -123, -2, 6, 27,
PPT:    -72..-52, -35..-3,
U2BP:   -109 [3.75], -84 [4.11], -67 [5.72], -36 [4.13], -28 [5.93],
        -7 [5.76],
SEQ1:   agtgaagggaatgtggtacaggatgtgctggtaacttgaattgtggtgaaacatgatgacc
        ctccgaatgCATTAATTTTTGCTCTCGTGTaatcccaaaaccatgaTTTGTTGATTCTTTT
        GTTTTTCCCTTTAATTGTag
SEQ2:   gatgtagcccatcggatgctggccacag
END


>IDB1078510.7193
GB_MAP: IDB1078510 = AB047823.1 (212..8336)
PROD:   O-sialoglycoprotein endopeptidase
AGEZ:   51
ROI:    7136..7219  ->  -58..25
AG:     -58, -56, -53, -2, 24, 26,
PPT:    -27..-6, 5..12,
U2BP:   -46 [4.37], -28 [6.67], -15 [4.18], -4 [7.84],
SEQ1:   agagcagaactaatctgggatgcccctctaaTATTTTCTCCTTATCTGTCCCTgacag
SEQ2:   gaaaCTGTGTTTgcaatgctggtagag
END


>IDB1078510.7497
GB_MAP: IDB1078510 = AB047823.1 (212..8336)
PROD:   O-sialoglycoprotein endopeptidase
AGEZ:   27
ROI:    7452..7513  ->  -46..15
AG:     -46, -44, -29, -2, 9, 16,
PPT:    -23..-3,
U2BP:   -24 [4.18],
SEQ1:   agagatggctaaaactaagctaaTCCTGTTCCCTGCCTCTTTGTag
SEQ2:   gtaatgtgaggctacag
END


>IDB1078510.7667
GB_MAP: IDB1078510 = AB047823.1 (212..8336)
PROD:   O-sialoglycoprotein endopeptidase
AGEZ:   30
ROI:    7578..7695  ->  -90..27
AG:     -90, -49, -32, -2, 19, 28,
PPT:    -85..-50, -44..-33, -23..-3, 2..10,
U2BP:   -63 [3.61], -45 [3.97], -30 [3.11], -18 [3.59], 1 [4.17],
        12 [6.62], 26 [3.74],
SEQ1:   agacaCTTTCCCTTTGGTTTCTTTTTTACTTCTCCTGTTATagtgaTTTTCCACCCTTaga
        tcccaaTTTTCATCTCTCTTGCATCCCag
SEQ2:   aTTCTGTATTgacaatggagcgatgatag
END


>IDB1078510.7908
GB_MAP: IDB1078510 = AB047823.1 (212..8336)
PROD:   O-sialoglycoprotein endopeptidase
AGEZ:   38
ROI:    7853..7924  ->  -56..15
AG:     -56, -49, -40, -2, 10, 16,
PPT:    -36..-5,
U2BP:   -40 [4.01],
SEQ1:   agaatgaaggatgttaagggCTCGCTCTCCACCATGTTTCTTCTGTTTTTCCacag
SEQ2:   gtatcggacagatgaag
END


>IDB1078515.456
GB_MAP: IDB1078515 = AB049212.1 (1..1467)
PROD:   G-protein beta subunit like protein
AGEZ:   17
ROI:    426..474  ->  -31..17
AG:     -31, -19, -10, -2, 3, 18,
PPT:   
U2BP:   -2 [3.26],
SEQ1:   agacgctgccccaggggcgccagctcctcag
SEQ2:   tcagggccgggacctgaag
END


>IDB1078515.1268
GB_MAP: IDB1078515 = AB049212.1 (1..1467)
PROD:   G-protein beta subunit like protein
AGEZ:   20
ROI:    1229..1283  ->  -40..14
AG:     -40, -29, -22, -2, 9, 15,
PPT:   
U2BP:   9 [5.8],
SEQ1:   aggtgggcatcaggccccagccttggcctgaaacctcaag
SEQ2:   ggcctctgaggaccag
END


>IDB1078516.714
GB_MAP: IDB1078516 = AB049213.1 (1..1169)
PROD:   putative NADH oxidoreductase complex I subunit homolog.
AGEZ:   17
ROI:    682..725  ->  -33..10
AG:     -33, -30, -19, -2, 9, 11,
PPT:   
U2BP:  
SEQ1:   agcagtgcccacacaggactgggccctccgcag
SEQ2:   gggacttcagag
END


>IDB1078527.5997
GB_MAP: IDB1078527 = AB050050.1 (918..71335)
PROD:   non-biotin containing subunit of 3-methylcrotonyl CoA carboxylase
AGEZ:   50
ROI:    5893..6008  ->  -105..10
AG:     -105, -96, -52, -2, 2, 11,
PPT:    -93..-72, -69..-60, -47..-39, -36..-3,
U2BP:   -94 [4.47], -70 [6.66], -64 [3.39], -37 [6.54],
SEQ1:   agttggcacagaCCACTGTTTTTTTTTTTTTTTTgaCCTTTATTTTggtaaaaaggaaTTG
        CTTTCTaaTATTTCTCTCCCCTGTCTCCTCTATTTCTGTTTTag
SEQ2:   gagaactacaag
END


>IDB1078527.9354
GB_MAP: IDB1078527 = AB050050.1 (918..71335)
PROD:   non-biotin containing subunit of 3-methylcrotonyl CoA carboxylase
AGEZ:   50
ROI:    9261..9364  ->  -94..9
AG:     -94, -75, -52, -2, 2, 10,
PPT:    -90..-82, -73..-60, -49..-35, -17..-5,
U2BP:   -52 [4.85], -42 [3.11], -28 [4.41], -23 [4.41], -18 [4.41],
SEQ1:   agtgCTATATTTTggattaagTATTATGTTTTTCTggcattgagaCCTTTTTATCGTGTCa
        atctaatctaatctaaTCACATTTCTATCatag
SEQ2:   gaggtggtgag
END


>IDB1078527.12739
GB_MAP: IDB1078527 = AB050050.1 (918..71335)
PROD:   non-biotin containing subunit of 3-methylcrotonyl CoA carboxylase
AGEZ:   44
ROI:    12607..12770  ->  -133..30
AG:     -133, -90, -46, -2, 24, 31,
PPT:    -130..-123, -116..-108, -103..-92, -82..-63, -44..-40,
        -17..-3, 2..12,
U2BP:   -90 [4.85], -38 [5.64], -35 [4.3], -29 [5.72], -23 [3.86],
SEQ1:   agaTTTTATATacaacaTGTGTATTTgaaaTATTGTCCCATTgaggaaaaaTCTTTTCCTT
        TTCCATGTGTaactgtttaaatgtgtagTTTTTaatgacattaattcaaacaacaTCCTTT
        CTTCGCTTTag
SEQ2:   gTCTCCATTTCTggaattatcccagtttgcag
END


>IDB1078527.15585
GB_MAP: IDB1078527 = AB050050.1 (918..71335)
PROD:   non-biotin containing subunit of 3-methylcrotonyl CoA carboxylase
AGEZ:   43
ROI:    15524..15589  ->  -62..3
AG:     -62, -53, -45, -2, 1, 4,
PPT:    -55..-48, -31..-22, -14..-3,
U2BP:   -46 [3.93], -33 [3.56],
SEQ1:   agtgtaaTTAGTTTTgaagaaatctcttaaaTTCTCTCTCCaatgaaaTTTCTGCCTTTCa
        g
SEQ2:   agtag
END


>IDB1078527.17434
GB_MAP: IDB1078527 = AB050050.1 (918..71335)
PROD:   non-biotin containing subunit of 3-methylcrotonyl CoA carboxylase
AGEZ:   30
ROI:    17394..17448  ->  -41..13
AG:     -41, -34, -32, -2, 11, 14,
PPT:    -27..-3,
U2BP:   -24 [3.79], -15 [4.5], 4 [3.8],
SEQ1:   agttcatagagatgCTTATGTTTCTCATTTCTTGTCTTCag
SEQ2:   ttgattcgggaggag
END


>IDB1078527.39731
GB_MAP: IDB1078527 = AB050050.1 (918..71335)
PROD:   non-biotin containing subunit of 3-methylcrotonyl CoA carboxylase
AGEZ:   37
ROI:    39678..39761  ->  -54..29
AG:     -54, -51, -39, -2, 6, 30,
PPT:    -37..-10, 18..27,
U2BP:   1 [4.05],
SEQ1:   agaagtcactgcatgagCTGCATCTCATGTGTTTGTCGTGTGCTTggattccag
SEQ2:   atcgcagtggtcatgggCTCCTGCACCgcag
END


>IDB1078527.45201
GB_MAP: IDB1078527 = AB050050.1 (918..71335)
PROD:   non-biotin containing subunit of 3-methylcrotonyl CoA carboxylase
AGEZ:   54
ROI:    45125..45222  ->  -77..20
AG:     -77, -74, -56, -2, 6, 21,
PPT:    -52..-41, -18..-3,
U2BP:   -39 [4.84], -22 [7.15], -19 [3.61], -13 [3.11],
SEQ1:   aggagttgtgcatgttggggaagcaTTTTATATGTCTgatggaccgatttcactgatgaTT
        TTTATCCTTGTTGTag
SEQ2:   gttaaagcggcaactggggaag
END


>IDB1078527.48003
GB_MAP: IDB1078527 = AB050050.1 (918..71335)
PROD:   non-biotin containing subunit of 3-methylcrotonyl CoA carboxylase
AGEZ:   16
ROI:    47945..48013  ->  -59..9
AG:     -59, -23, -18, -2, 3, 10,
PPT:    -56..-28, -21..-3,
U2BP:   -50 [3.5], -26 [7.56], -9 [3.79],
SEQ1:   agaTATTTAATTATTTTCCTTTTCCCTGTTCTgacaagTTTAGTTTGCTTATTCTGTag
SEQ2:   aaagtctggag
END


>IDB1078527.48211
GB_MAP: IDB1078527 = AB050050.1 (918..71335)
PROD:   non-biotin containing subunit of 3-methylcrotonyl CoA carboxylase
AGEZ:   25
ROI:    48093..48234  ->  -119..22
AG:     -119, -105, -27, -2, 21, 23,
PPT:    -98..-73, -58..-46, -41..-32, -15..-5,
U2BP:   -89 [4.02], -80 [3.24], -71 [5], -59 [6.66], -44 [4.21],
        -30 [3.53], -21 [3.66], 11 [4.02], 20 [4.84],
SEQ1:   agaaattggatgtgagtacgaTATGTTCTTATATCTTTTATTTTCCTgaaatgcattttga
        CTCACTGCACCTTgaaaTCATGTCTTTaaacaggttaacatgaTCTATATTTCTgcag
SEQ2:   gtcaccattgaaccttctgaagag
END


>IDB1078527.49164
GB_MAP: IDB1078527 = AB050050.1 (918..71335)
PROD:   non-biotin containing subunit of 3-methylcrotonyl CoA carboxylase
AGEZ:   32
ROI:    49092..49213  ->  -73..48
AG:     -73, -69, -34, -2, 30, 49,
PPT:    -59..-35, -17..-3, 16..23, 33..45,
U2BP:   -48 [3.11], 10 [3.75], 38 [5.79], 47 [3.44],
SEQ1:   agatagtctatacgTATATTTTTTTATTTTACTTTTTCTagtttaaattataaacaTTTTC
        CCATGTCTTTag
SEQ2:   aaattcttcatgaaaTATTTTCTacggctagaTCTTAATTCCTATaatag
END


>IDB1078527.54057
GB_MAP: IDB1078527 = AB050050.1 (918..71335)
PROD:   non-biotin containing subunit of 3-methylcrotonyl CoA carboxylase
AGEZ:   23
ROI:    53958..54082  ->  -100..24
AG:     -100, -67, -25, -2, 10, 25,
PPT:    -80..-69, -48..-42, -22..-3,
U2BP:   -57 [5.76],
SEQ1:   agtgacaacttcactgtgaaTTGTTTTCCTATaagtaactttaatacaaaaaTTCTTTTgc
        aatataatttctcaaggCCATTGTTGTTTTTCCTCTTag
SEQ2:   gtcattgctagaatcgtggatggaag
END


>IDB1078527.56825
GB_MAP: IDB1078527 = AB050050.1 (918..71335)
PROD:   non-biotin containing subunit of 3-methylcrotonyl CoA carboxylase
AGEZ:   35
ROI:    56731..56842  ->  -95..16
AG:     -95, -79, -37, -2, 11, 17,
PPT:    -93..-82, -71..-58, -25..-10,
U2BP:   -77 [3.56], -56 [3.41], -44 [4.94], -38 [3.37],
SEQ1:   agCTGTTTTATACCatagacaaaaTCTCTTTGCATTTTaaacttggatctgatattaaaga
        atgtgtaaaTATGCCTCTTTCTTGTgaattgaag
SEQ2:   cccttggaaaagcacaag
END


>IDB1078527.56873
GB_MAP: IDB1078527 = AB050050.1 (918..71335)
PROD:   non-biotin containing subunit of 3-methylcrotonyl CoA carboxylase
AGEZ:   30
ROI:    56824..56902  ->  -50..28
AG:     -50, -38, -32, -2, 26, 29,
PPT:    -23..-16, -12..-4,
U2BP:   -14 [4.06], -2 [4.77],
SEQ1:   agcccttggaaaagcacaagacataaaTCTTCTTTgaaCTTTCTTTTgag
SEQ2:   gatttgctcgaatatttgggtacccagtag
END


>IDB1078527.59270
GB_MAP: IDB1078527 = AB050050.1 (918..71335)
PROD:   non-biotin containing subunit of 3-methylcrotonyl CoA carboxylase
AGEZ:   23
ROI:    59225..59301  ->  -46..30
AG:     -46, -44, -25, -2, 17, 31,
PPT:    -42..-30, -22..-3, 5..16, 19..28,
U2BP:   -39 [3.27], -28 [3.41], -17 [3.11], -4 [3.79], 8 [4.95],
SEQ1:   agagTTAATTCCCTTTTaaaaagaTTTTTATGTTATTTGCTTATag
SEQ2:   ggtaCTCACTTTGTCCagTTATGCTGCCaaag
END


>IDB1078527.62156
GB_MAP: IDB1078527 = AB050050.1 (918..71335)
PROD:   non-biotin containing subunit of 3-methylcrotonyl CoA carboxylase
AGEZ:   25
ROI:    62080..62173  ->  -77..16
AG:     -77, -29, -27, -2, 15, 17,
PPT:    -74..-66, -58..-48, -40..-30, -24..-15, -12..-3,
U2BP:   -41 [5.6], -13 [7.07], -2 [3.23],
SEQ1:   agaTGTCCTTTTggtggaaTTGCGTTCCGCatattaaTCCCATCACCCagaggCTCTCTTT
        CTgaTCTTTCTCTCag
SEQ2:   gatttatggttggtagag
END


>IDB1078527.63128
GB_MAP: IDB1078527 = AB050050.1 (918..71335)
PROD:   non-biotin containing subunit of 3-methylcrotonyl CoA carboxylase
AGEZ:   72
ROI:    63031..63168  ->  -98..39
AG:     -98, -92, -74, -2, 5, 40,
PPT:    -51..-37, -34..-3, 8..20, 30..39,
U2BP:   -81 [6.63], -55 [4.96], -35 [6.62], -30 [3.66],
SEQ1:   agaatcaggaaccactaatttaaaaggcaaacatgggcctctgaaaaTCTATGTTGTATAT
        TgaCTTAATTTGTTTATTCTTCCTTTTCTTCCCCCag
SEQ2:   cccaagaTTTCTCTACATTTggccaaatgCTCGTATCTCag
END


>IDB1078527.63181
GB_MAP: IDB1078527 = AB050050.1 (918..71335)
PROD:   non-biotin containing subunit of 3-methylcrotonyl CoA carboxylase
AGEZ:   12
ROI:    63133..63185  ->  -49..3
AG:     -49, -14, -5, -2, 1, 4,
PPT:    -46..-34, -24..-15,
U2BP:   -10 [4.09],
SEQ1:   agaTTTCTCTACATTTggccaaatgCTCGTATCTCagtgatgggaggag
SEQ2:   agcag
END


>IDB1078527.65728
GB_MAP: IDB1078527 = AB050050.1 (918..71335)
PROD:   non-biotin containing subunit of 3-methylcrotonyl CoA carboxylase
AGEZ:   30
ROI:    65678..65746  ->  -51..17
AG:     -51, -45, -32, -2, 7, 18,
PPT:    -43..-35, -15..6,
U2BP:   -37 [3.85], -33 [4.92], -27 [5.2], -19 [4.46], 14 [6.84],
SEQ1:   agggccagTTGTTCACTgaagctgacttactcatggCCTCTTTTCCTTTAG
SEQ2:   TTCTCCagtgctgatgaag
END


>IDB1078527.69800
GB_MAP: IDB1078527 = AB050050.1 (918..71335)
PROD:   non-biotin containing subunit of 3-methylcrotonyl CoA carboxylase
AGEZ:   42
ROI:    69741..69831  ->  -60..30
AG:     -60, -58, -44, -2, 28, 31,
PPT:    -23..-3,
U2BP:   -24 [3.97], 24 [6.24],
SEQ1:   agagtgtataaatggtagtttggtggtaaattcataaCTCTTTTTTTGTTCTTTTGTCag
SEQ2:   ggtatgggatgatgggatcattgatccagcag
END


>IDB1078529.4421
GB_MAP: IDB1078529 = AB050476.1 (5481..10478)
PROD:   LIM-homeodomain protein Lhx8
AGEZ:   49
ROI:    4315..4487  ->  -107..65
AG:     -107, -97, -51, -2, 28, 66,
PPT:    -74..-57, -49..-44, -18..-3, 1..10, 30..46,
U2BP:   -100 [3.44], -27 [4.9], -19 [3.45], 8 [4.17], 12 [3.42],
        23 [3.08], 51 [4.42],
SEQ1:   agctataatgagtgatgaaaacattgccttggaTTGTTTTTGTTTGTTTATaaatcagTTT
        TATgcaccctacaaaactgatccacaaaTTTCTTTCTATTTTGTag
SEQ2:   CTCATTCACCaacaactcttggactccagCCCTTGTTACCCCATTCaatgacacaactgcc
        aataag
END


>IDB1078549.1289
GB_MAP: IDB1078549 = AB051901.1 (2725..6139)
PROD:   not determined
AGEZ:   32
ROI:    1244..1299  ->  -46..9
AG:     -46, -38, -34, -2, 4, 10,
PPT:    -16..-3,
U2BP:   -28 [4.47],
SEQ1:   agtgtaacagcaagcctaatggctactcgaTTTTCTTTCCCTTCag
SEQ2:   gtgagaatgag
END


>IDB1078549.1474
GB_MAP: IDB1078549 = AB051901.1 (2725..6139)
PROD:   not determined
AGEZ:   30
ROI:    1372..1514  ->  -103..39
AG:     -103, -34, -32, -2, 22, 40,
PPT:    -84..-74, -69..-54, -51..-37, -20..-8,
U2BP:   -86 [4.06], -52 [6.29], -45 [4.6], -23 [3.41], -15 [3.59],
        -6 [6.81],
SEQ1:   agctaaatgcatctttgaaCTTTTCTGTCTaaaaTATCCTGCCCTCCTTTgaTCACTTACT
        GTTCTTggagagcgttttaaaaTTTTCATTTTCTTgacacag
SEQ2:   gcctctgggaacatccttcaaaggaaaatatgggtgtgtag
END


>IDB1078549.1734
GB_MAP: IDB1078549 = AB051901.1 (2725..6139)
PROD:   not determined
AGEZ:   35
ROI:    1675..1760  ->  -60..25
AG:     -60, -44, -37, -2, 21, 26,
PPT:    -23..-3, 4..15,
U2BP:   -16 [3.11], 17 [4.08],
SEQ1:   agacgtcttgggcattagattgaagcatctcaaaacaCCTTTTTATCCCCTTCTATATag
SEQ2:   gcaCCTGTGTCTGCTaaaaaagaaaag
END


>IDB1078549.1965
GB_MAP: IDB1078549 = AB051901.1 (2725..6139)
PROD:   not determined
AGEZ:   22
ROI:    1932..1996  ->  -34..30
AG:     -34, -28, -24, -2, 7, 31,
PPT:    -22..-3, 10..23,
U2BP:   -17 [3.59], -8 [4.5], 25 [7.33], 31 [4.89],
SEQ1:   agtatcagtaagTTTTCATCTTTCTCATTGCTag
SEQ2:   gtgatgagaTTTCCATCCATGCTgactttgag
END


>IDB1078549.2328
GB_MAP: IDB1078549 = AB051901.1 (2725..6139)
PROD:   not determined
AGEZ:   36
ROI:    2251..2354  ->  -78..25
AG:     -78, -55, -38, -2, 10, 26,
PPT:    -73..-58, -53..-39, -19..-3, 2..9,
U2BP:   -67 [3.36], -36 [4.54], 1 [3.14],
SEQ1:   agaaaTTGTTCATCTGTTACCacagCTGTCTTGTTTCTCCagacctctggtgtaataaaCT
        GCCATCTTCCTTTCTag
SEQ2:   aTCTATGTTagcgttcctggatccaag
END


>IDB1078549.2598
GB_MAP: IDB1078549 = AB051901.1 (2725..6139)
PROD:   not determined
AGEZ:   31
ROI:    2493..2644  ->  -106..45
AG:     -106, -47, -33, -2, 32, 46,
PPT:    -98..-81, -43..-38, -29..-21, -18..-3, 1..16, 20..29,
U2BP:   -99 [4.57], -54 [4.01], -24 [4.02], 31 [5], 41 [3.45],
SEQ1:   agacctaaTGTCTTTTCTTTGTTTCTggtctacctgggtttgtaaaattgtgatggtccag
        caTTTCTTgggcaggaTTCTTATGTggCCATATTTTCTTTTCTag
SEQ2:   CTCCTCCCTGCTATATggaTGTCATTCCTgaagatcaccgattggag
END


>IDB1078549.2862
GB_MAP: IDB1078549 = AB051901.1 (2725..6139)
PROD:   not determined
AGEZ:   51
ROI:    2798..2911  ->  -65..48
AG:     -65, -62, -53, -2, 16, 49,
PPT:    -34..-13, 1..15, 23..35,
U2BP:   -57 [4.29], -51 [3.6], -40 [4.08], -16 [4.52],
SEQ1:   agaagttgacttagacggattgctaaactggTTTGTTCTTTTTGTTCTTACCTgaactgaa
        atag
SEQ2:   TCTGTTTCTTTCTTTaggtggaTCCCTGCATCCTCaacaacaatgtgcag
END


>IDB1078549.2879
GB_MAP: IDB1078549 = AB051901.1 (2725..6139)
PROD:   not determined
AGEZ:   17
ROI:    2801..2915  ->  -79..35
AG:     -79, -70, -19, -2, 32, 36,
PPT:    -51..-30, -17..-3, 6..18,
U2BP:   -74 [4.29], -68 [3.6], -57 [4.08], -33 [4.52],
SEQ1:   agttgacttagacggattgctaaactggTTTGTTCTTTTTGTTCTTACCTgaactgaaata
        gTCTGTTTCTTTCTTTag
SEQ2:   gtggaTCCCTGCATCCTCaacaacaatgtgcagtgag
END


>IDB1078559.958
GB_MAP: IDB1078559 = AB052946.1 (1894..13577)
PROD:   SREC
AGEZ:   45
ROI:    889..976  ->  -70..17
AG:     -70, -53, -47, -2, 12, 18,
PPT:    -65..-54, -44..-25, -18..-5, 1..10,
U2BP:   -53 [3.26], -19 [5.1], 12 [5.44],
SEQ1:   agtgaTCCACCTTCCTCagggccaggCTGCACCCCCCACCATGTCCggctgaCCCCTTTTT
        GCCCCacag
SEQ2:   CCCCTCTGCTgagctgcag
END


>IDB1078559.1262
GB_MAP: IDB1078559 = AB052946.1 (1894..13577)
PROD:   SREC
AGEZ:   54
ROI:    1200..1290  ->  -63..27
AG:     -63, -61, -56, -2, 10, 28,
PPT:    -41..-24, -10..-3,
U2BP:   -22 [3.33],
SEQ1:   agagggcaggggtgtcccctggTCCTGCTCCCGTCTTTCCaacctgggtggggTGTCTTTC
        ag
SEQ2:   ccatctgtgaggggccggacgcctgccag
END


>IDB1078559.2230
GB_MAP: IDB1078559 = AB052946.1 (1894..13577)
PROD:   SREC
AGEZ:   32
ROI:    2171..2267  ->  -60..36
AG:     -60, -54, -34, -2, 13, 37,
PPT:    -24..-5,
U2BP:   -34 [5.96], -25 [7.45], 28 [4.14],
SEQ1:   agggtaagggtctgcgcgcggccctgagcccgctgaCCCCTCCCGTCCCCACCCCCgcag
SEQ2:   gctgcccgggccagtactggggccccgactgccgtgag
END


>IDB1078559.5274
GB_MAP: IDB1078559 = AB052946.1 (1894..13577)
PROD:   SREC
AGEZ:   15
ROI:    5212..5311  ->  -63..36
AG:     -63, -60, -17, -2, 24, 37,
PPT:    -48..-22, -15..-3, 26..36,
U2BP:   16 [3.63],
SEQ1:   aggagggggtgggcgCTCCATCCATCCACCCCCACTGTTCCCacgaagCCCTTCTCTTCCC
        ag
SEQ2:   ctgtggccgctgcaaacacaatgagCCGTGCTCTCCag
END


>IDB1078559.5900
GB_MAP: IDB1078559 = AB052946.1 (1894..13577)
PROD:   SREC
AGEZ:   16
ROI:    5846..5937  ->  -55..36
AG:     -55, -45, -18, -2, 7, 37,
PPT:    -32..-20, -16..-3, 10..22,
U2BP:  
SEQ1:   agtgggggccaggcctgccttggTCTCCCCTTCCCCgagTCTTGCCTCACCCCag
SEQ2:   gtgtgaagaCCCCTGCCCCACTggtacctttggggaag
END


>IDB1078559.5970
GB_MAP: IDB1078559 = AB052946.1 (1894..13577)
PROD:   SREC
AGEZ:   32
ROI:    5899..6007  ->  -72..36
AG:     -72, -64, -34, -2, 21, 37,
PPT:    -61..-49, -25..-3,
U2BP:   11 [4.13], 19 [4.63],
SEQ1:   aggtgtgaagaCCCCTGCCCCACTggtacctttggggaagactgtggCTCTACCTGCCCCA
        CCTGTGTTCag
SEQ2:   gggtcctgtgatactgtgacaggggactgtgtctgcag
END


>IDB1078559.6198
GB_MAP: IDB1078559 = AB052946.1 (1894..13577)
PROD:   SREC
AGEZ:   25
ROI:    6120..6244  ->  -79..45
AG:     -79, -34, -27, -2, 19, 46,
PPT:    -74..-35, -25..-5, 9..18,
U2BP:   -27 [3.39],
SEQ1:   agaaaTCTCCCTGCCCGTCTCCTGCCTGCCTCCCCCACTTCACCCagccctcagCCTGCCT
        CTCCATGTCACTCCatag
SEQ2:   ctgcaacgCCTCCTGCCCagccggtttccatggaaacaactgctcag
END


>IDB1078559.7014
GB_MAP: IDB1078559 = AB052946.1 (1894..13577)
PROD:   SREC
AGEZ:   32
ROI:    6973..7050  ->  -42..35
AG:     -42, -38, -34, -2, 9, 36,
PPT:    -25..-12, 19..29,
U2BP:   27 [4.78],
SEQ1:   agacaggaaggcctgaaTATCCCCCGTTTCTggctcccccag
SEQ2:   gctctggcagtcgggacaCTGCCCTCATCgtgggcag
END


>IDB1078559.8874
GB_MAP: IDB1078559 = AB052946.1 (1894..13577)
PROD:   SREC
AGEZ:   22
ROI:    8814..8882  ->  -61..7
AG:     -61, -52, -24, -2, 4, 8,
PPT:    -39..-29, -22..-3,
U2BP:   -27 [7.52], -2 [3.39],
SEQ1:   aggtgacccaggtcaccgtgggTCTCATGTACTgaccagTGTCCCTACCCTCCTCCCTCag
SEQ2:   gccagcgag
END


>IDB1078559.9081
GB_MAP: IDB1078559 = AB052946.1 (1894..13577)
PROD:   SREC
AGEZ:   24
ROI:    9047..9117  ->  -35..35
AG:     -35, -26, -11, -2, 19, 36,
PPT:   
U2BP:   -17 [4.99],
SEQ1:   aggtcctgcaggcgcctgatctggagtctctacag
SEQ2:   tctcacatcacgacccggaggtccccttcaaccacag
END


>IDB1078559.9118
GB_MAP: IDB1078559 = AB052946.1 (1894..13577)
PROD:   SREC
AGEZ:   17
ROI:    9071..9178  ->  -48..59
AG:     -48, -39, -19, -2, 9, 60,
PPT:    11..22, 40..52,
U2BP:   9 [3.15], 36 [7.15], 39 [4.11], 49 [4.5], 60 [5.83],
SEQ1:   agtctctacagtctcacatcacgacccggaggtccccttcaaccacag
SEQ2:   cttcatngagCCGCCCTCTGCCggctgggccactgatgaCTCCTTCTCATCCgatcctgag
END


>IDB1078559.10324
GB_MAP: IDB1078559 = AB052946.1 (1894..13577)
PROD:   SREC
AGEZ:   21
ROI:    10291..10347  ->  -34..22
AG:     -34, -28, -23, -2, 19, 23,
PPT:    -21..-3,
U2BP:  
SEQ1:   agctccagccaagCTCTTCTGTCTCCTCTGCCag
SEQ2:   ggatggtccctgtggcccaggcag
END


>IDB1078561.2615
GB_MAP: IDB1078561 = AB053170.3 (32544..59225)
PROD:   dihydropteridine reductase
AGEZ:   51
ROI:    2539..2630  ->  -77..14
AG:     -77, -69, -53, -2, 6, 15,
PPT:    -66..-61, -51..-11,
U2BP:   -70 [4.96], -43 [4.1], -26 [3.07], 1 [3.66],
SEQ1:   agctctgaagaTTTATTggaacacagCTGCACTTATTTTTTCCCCCTATTTATTGCTGTGT
        TCTGTTacaattgcag
SEQ2:   atttgagtaacaacag
END


>IDB1078561.3227
GB_MAP: IDB1078561 = AB053170.3 (32544..59225)
PROD:   dihydropteridine reductase
AGEZ:   17
ROI:    3109..3253  ->  -119..25
AG:     -119, -105, -19, -2, 10, 26,
PPT:    -96..-86, -79..-60, -38..-26, -17..-3,
U2BP:   -103 [4.35], -71 [4.78], -50 [3.71], -24 [6.29], 17 [6.05],
SEQ1:   agtgctggcattacagacgtgaaCCACTACACCTggccaaCTCCCCTCATTTCTATGTGTg
        actctttcatggaataacaaCTCACTGCCTCTTaaccaaagCTGTTTTCTCCTTCCag
SEQ2:   tgggttgccagcgttgatgtggtggag
END


>IDB1078561.8119
GB_MAP: IDB1078561 = AB053170.3 (32544..59225)
PROD:   dihydropteridine reductase
AGEZ:   30
ROI:    8059..8139  ->  -61..19
AG:     -61, -54, -32, -2, 11, 20,
PPT:    -24..-5,
U2BP:   -3 [3.7], 11 [5.44],
SEQ1:   agatgctagcctgtgttggcttaccttacagtttataCATTTTTTTGTTCTTGTGTTgaag
SEQ2:   gtgactgctgaggttggaaag
END


>IDB1078561.10735
GB_MAP: IDB1078561 = AB053170.3 (32544..59225)
PROD:   dihydropteridine reductase
AGEZ:   22
ROI:    10657..10766  ->  -79..30
AG:     -79, -58, -24, -2, 10, 31,
PPT:    -56..-35, -16..-3, 1..8,
U2BP:   -24 [5.44], -6 [4.09], -2 [3.19], 10 [4.37], 19 [4.63],
        24 [5.09],
SEQ1:   agtgtggggctgcatgaattgagCTCACCTTTTGGTTTCTTTCCTgggaatgctgagccca
        caTGTTTTTTTCACTCag
SEQ2:   CTCTCTTTaagaactgtgacctgatgtggaag
END


>IDB1078561.13275
GB_MAP: IDB1078561 = AB053170.3 (32544..59225)
PROD:   dihydropteridine reductase
AGEZ:   25
ROI:    13244..13308  ->  -32..32
AG:     -32, -29, -27, -2, 25, 33,
PPT:    -25..-5, 2..20,
U2BP:   11 [6.29],
SEQ1:   agaagagTCTCCTACTTTCCTTTGGTTTgcag
SEQ2:   gTATCCTTTGATTACATTTTgggtagtggttaag
END


>IDB1078561.20242
GB_MAP: IDB1078561 = AB053170.3 (32544..59225)
PROD:   dihydropteridine reductase
AGEZ:   22
ROI:    20175..20282  ->  -68..39
AG:     -68, -35, -24, -2, 25, 40,
PPT:    -60..-43, -22..-3,
U2BP:   -24 [5.76], 37 [3.85],
SEQ1:   agattgcaTGTCCTTGCTGTCCCCCTggccgccagtggtcactgagCCATCTTCTCCCCAT
        TTCCCag
SEQ2:   gtatgatcgggtacggcatggccaagggtgctgttcaccag
END


>IDB1078561.21837
GB_MAP: IDB1078561 = AB053170.3 (32544..59225)
PROD:   dihydropteridine reductase
AGEZ:   36
ROI:    21793..21879  ->  -45..41
AG:     -45, -41, -38, -2, 26, 42,
PPT:    -22..-5,
U2BP:   -17 [3.79], 20 [3.64], 42 [3.6],
SEQ1:   agaaaggagcgacatgaatgacgTGCTTATCTGTGTCCATTgcag
SEQ2:   ggttaccctggataccccgatgaacaggaaatcaatgcctgag
END


>IDB1078561.23181
GB_MAP: IDB1078561 = AB053170.3 (32544..59225)
PROD:   dihydropteridine reductase
AGEZ:   37
ROI:    23132..23217  ->  -50..35
AG:     -50, -48, -39, -2, 23, 36,
PPT:    -30..-17, -13..-5, 8..21,
U2BP:   -32 [4.06], -3 [3.41], 31 [7.03], 36 [3.02],
SEQ1:   agaggaaatcaagctttgaaTTGTGTTTGTGTTTgaaTTTCTTTTTaaag
SEQ2:   gccgacaCTCCCACCACACTTgagatactgatctaag
END


>IDB1078561.25346
GB_MAP: IDB1078561 = AB053170.3 (32544..59225)
PROD:   dihydropteridine reductase
AGEZ:   32
ROI:    25288..25384  ->  -59..37
AG:     -59, -48, -34, -2, 22, 38,
PPT:    -45..-36, -19..-3,
U2BP:   -46 [4.17], -34 [4.89], -14 [3.24], 12 [4.62],
SEQ1:   agcatgtgcccagaTTTTTGCTTTgagaatataaaaaaaaCTTTTATTTTCTGTTCCag
SEQ2:   aactttccatgactggatcacagggaaaaaccgaccgag
END


>IDB1078561.25452
GB_MAP: IDB1078561 = AB053170.3 (32544..59225)
PROD:   dihydropteridine reductase
AGEZ:   28
ROI:    25419..25473  ->  -34..20
AG:     -34, -30, -13, -2, 11, 21,
PPT:    -9..-3,
U2BP:  
SEQ1:   aggaaggacggaactcaccccagcaTATTTTTag
SEQ2:   gcctcatctcagtgcctatgag
END


>IDB1078563.698
GB_MAP: IDB1078563 = AB054976.1 (1..2973)
PROD:   NADH dehydrogenase (ubiquinone) 1 alpha subcomplex 2
AGEZ:   29
ROI:    650..725  ->  -49..26
AG:     -49, -44, -31, -2, 12, 27,
PPT:   
U2BP:   12 [4.85],
SEQ1:   agggaagcccccgcccacagcacgcgcggcgctctctccggccccgcag
SEQ2:   ggacttcattgagaaacgctacgtggag
END


>IDB1078563.2334
GB_MAP: IDB1078563 = AB054976.1 (1..2973)
PROD:   NADH dehydrogenase (ubiquinone) 1 alpha subcomplex 2
AGEZ:   22
ROI:    2299..2347  ->  -36..12
AG:     -36, -30, -24, -2, 6, 13,
PPT:    -21..-6,
U2BP:   -15 [3.24],
SEQ1:   agataaagacaaagaTCTTTTATTTTACTTTggtag
SEQ2:   cctccagggtgcag
END


>IDB1078563.2381
GB_MAP: IDB1078563 = AB054976.1 (1..2973)
PROD:   NADH dehydrogenase (ubiquinone) 1 alpha subcomplex 2
AGEZ:   22
ROI:    2347..2394  ->  -35..12
AG:     -35, -30, -24, -2, 11, 13,
PPT:    -19..-3,
U2BP:  
SEQ1:   agaatagttaaagacaCCTCCCTCTCTCTCTTCag
SEQ2:   catttggccaagag
END


>IDB1078564.430
GB_MAP: IDB1078564 = AB055059.1 (1..2214)
PROD:   K562 cell derived leucine zipper like protein 1
AGEZ:   38
ROI:    377..488  ->  -54..57
AG:     -54, -42, -40, -2, 13, 58,
PPT:    -20..-3,
U2BP:   -27 [7.84], -21 [7.45], -13 [3.98], -5 [4.99],
SEQ1:   agctttggggacagaggtgcccccctgacgctgaCCTACTTATGTTCTCACCag
SEQ2:   gtgcacgacgccagctcccttctggggggccggggcctgggggttgccatggcccccag
END


>IDB1078565.772
GB_MAP: IDB1078565 = AB055802.1 (2757..7538)
PROD:   MM-1
AGEZ:   36
ROI:    672..780  ->  -101..7
AG:     -101, -78, -38, -2, 3, 8,
PPT:    -74..-61, -58..-39, -36..-27, -24..-14,
U2BP:   -29 [4.62], -25 [6.74],
SEQ1:   aggcgaaacctctatccgatcccaggaCCTGCCCCCTCCCCggCCGCGCTCCTTTCTCCCC
        TTagTCCTCTCATTgaCCCGCTATCCCgggtcctctgtag
SEQ2:   gaagtggag
END


>IDB1078565.1175
GB_MAP: IDB1078565 = AB055802.1 (2757..7538)
PROD:   MM-1
AGEZ:   25
ROI:    1034..1202  ->  -142..26
AG:     -142, -44, -27, -2, 5, 27,
PPT:    -136..-89, -83..-72, -67..-60, -55..-47, -24..-5, 9..22,
U2BP:   -99 [4.09], -58 [6.25], -36 [6.93], -13 [3.75], -4 [4.21],
        24 [7.65],
SEQ1:   aggacaTTCCTCTGCTCCTATTGCCCCTGTTTCCGTTCTTTTCACACTGTCTGTgggtgCT
        GTGCCCTGTTggaaCTCTCTTTaacgTCTTACGTTggagccgctaaccttccccaggTGTT
        TGTCTTCATTGCTTTCacag
SEQ2:   ggaaagaaTTACTCGTCCCACTgacgag
END


>IDB1078565.1360
GB_MAP: IDB1078565 = AB055802.1 (2757..7538)
PROD:   MM-1
AGEZ:   31
ROI:    1277..1390  ->  -84..29
AG:     -84, -61, -33, -2, 23, 30,
PPT:    -77..-62, -58..-46, -27..-4, 7..22,
U2BP:   -69 [6.16], -59 [3.89], -45 [5.15], -39 [3.93], -33 [4.77],
        -2 [4.77],
SEQ1:   agggggaTTGTTTTGATTACTTCagaTTACCCTCTCCTCacaatgattttgaggataCCTT
        TTTTTTTTCTTTCTTTTTTTgag
SEQ2:   acggaaTTTCGCTCTGTCGCCCaggctggag
END


>IDB1078565.1384
GB_MAP: IDB1078565 = AB055802.1 (2757..7538)
PROD:   MM-1
AGEZ:   24
ROI:    1300..1402  ->  -85..17
AG:     -85, -57, -26, -2, 6, 18,
PPT:    -82..-70, -51..-28, -18..-3,
U2BP:   -69 [5.15], -63 [3.93], -57 [4.77], -26 [4.77],
SEQ1:   agaTTACCCTCTCCTCacaatgattttgaggataCCTTTTTTTTTTCTTTCTTTTTTTgag
        acggaaTTTCGCTCTGTCGCCCag
SEQ2:   gctggagcgcaatggtgag
END


>IDB1078565.2630
GB_MAP: IDB1078565 = AB055802.1 (2757..7538)
PROD:   MM-1
AGEZ:   32
ROI:    2564..2648  ->  -67..17
AG:     -67, -57, -34, -2, 5, 18,
PPT:    -51..-37, -26..-5, 8..16,
U2BP:   -35 [3.69], 18 [5.15],
SEQ1:   agggtgttccagcataCATCATTTTCTCCTTaaagaaccaaCTTCTCTGTCTTCTTTCCAT
        TTggag
SEQ2:   ttataggTATTGTTCTaag
END


>IDB1078565.2636
GB_MAP: IDB1078565 = AB055802.1 (2757..7538)
PROD:   MM-1
AGEZ:   38
ROI:    2574..2656  ->  -63..19
AG:     -63, -40, -8, -2, 12, 20,
PPT:    -57..-43, -32..-11, 2..10,
U2BP:   -41 [3.69], 12 [5.15],
SEQ1:   agcataCATCATTTTCTCCTTaaagaaccaaCTTCTCTGTCTTCTTTCCATTTggagttat
        ag
SEQ2:   gTATTGTTCTaaggcctccag
END


>IDB1078565.2783
GB_MAP: IDB1078565 = AB055802.1 (2757..7538)
PROD:   MM-1
AGEZ:   26
ROI:    2714..2852  ->  -70..68
AG:     -70, -67, -28, -2, 17, 69,
PPT:    -26..-3, 2..12,
U2BP:   -15 [5.91], -2 [3.11], 1 [4.01], 43 [4.26],
SEQ1:   agcaggctggctggcggaatcatggctcatgctgggctggctagTTTTTCCCTTAATTCTT
        GCTTCTCag
SEQ2:   aTGTATGTCCCTgggaagctgcatgatgtggaacacgtgctcatcgatgtgggaactgggt
        actatgtag
END


>IDB1078565.2952
GB_MAP: IDB1078565 = AB055802.1 (2757..7538)
PROD:   MM-1
AGEZ:   15
ROI:    2934..2981  ->  -19..28
AG:     -19, -17, -13, -2, 25, 29,
PPT:    -11..-3, 1..16,
U2BP:   7 [4.3], 11 [4.05], 18 [7.19], 27 [3.25],
SEQ1:   agagggagTCTCCTTTTag
SEQ2:   CCCCTTATTCACCTCTgatcttgtagacag
END


>IDB1078565.2978
GB_MAP: IDB1078565 = AB055802.1 (2757..7538)
PROD:   MM-1
AGEZ:   26
ROI:    2936..2986  ->  -43..7
AG:     -43, -39, -28, -2, 3, 8,
PPT:    -37..-29, -26..-11,
U2BP:   -20 [4.3], -16 [4.05], -9 [7.19], 1 [3.25], 8 [3.31],
SEQ1:   agggagTCTCCTTTTagCCCCTTATTCACCTCTgatcttgtag
SEQ2:   acagctgag
END


>IDB1078565.2982
GB_MAP: IDB1078565 = AB055802.1 (2757..7538)
PROD:   MM-1
AGEZ:   30
ROI:    2940..2995  ->  -43..12
AG:     -43, -32, -6, -2, 4, 13,
PPT:    -41..-33, -30..-15,
U2BP:   -24 [4.3], -20 [4.05], -13 [7.19], -4 [3.25], 4 [3.31],
SEQ1:   agTCTCCTTTTagCCCCTTATTCACCTCTgatcttgtagacag
SEQ2:   ctgaggatgccaag
END


>IDB1078565.4205
GB_MAP: IDB1078565 = AB055802.1 (2757..7538)
PROD:   MM-1
AGEZ:   46
ROI:    4089..4227  ->  -117..21
AG:     -117, -95, -48, -2, 18, 22,
PPT:    -89..-78, -74..-55, -45..-29, -19..-5,
U2BP:   -108 [6.09], -98 [3.61], -76 [3.69], -75 [3.08], -53 [6.41],
        -27 [7.04], -20 [6.78], -14 [4.14],
SEQ1:   aggttattaacaaactgtaattagtcggTCGCCTGTCCTTaaaCTTGCCTGTCACTTCTCC
        TTaactctaggTTCTCCTTTTTGCTTCTaacctttgaCTCTTATTTTTTTCCacag
SEQ2:   ccgtcatggaaatgatgagtcag
END


>IDB1078567.1415
GB_MAP: IDB1078567 = AB056160.1 (1838..9502)
PROD:   MAD2
AGEZ:   38
ROI:    1366..1443  ->  -50..27
AG:     -50, -48, -40, -2, 15, 28,
PPT:    -28..-21, -16..-5, 19..27,
U2BP:   -19 [4.1],
SEQ1:   agagttatgcagggataatgaaTTTTCTGTaacaTTTCTTTTGCTTgcag
SEQ2:   cattcggcatcaacagcaTTTTATATCag
END


>IDB1078567.5138
GB_MAP: IDB1078567 = AB056160.1 (1838..9502)
PROD:   MAD2
AGEZ:   25
ROI:    5099..5158  ->  -40..19
AG:     -40, -31, -27, -2, 13, 20,
PPT:    -22..-5, 2..9,
U2BP:   -11 [3.11], 1 [3.66],
SEQ1:   agtggaccaagaaagatgCCTTCCTTTTTATGTGTTgcag
SEQ2:   aTTGGTTATacaagtgttcag
END


>IDB1078567.6305
GB_MAP: IDB1078567 = AB056160.1 (1838..9502)
PROD:   MAD2
AGEZ:   39
ROI:    6214..6315  ->  -92..9
AG:     -92, -81, -41, -2, 8, 10,
PPT:    -66..-56, -48..-43, -27..-6,
U2BP:   -84 [3.5], -67 [4.9], -41 [4.01], -24 [3.46], -20 [3.99],
        -15 [4.03], -4 [6.66],
SEQ1:   agcatttaatcagataaataatctaaCCACTATGTTTgaaataaTTTGTTaagacctgaaa
        tgaaTTAATTGATTTGATTTTTTTTTgacag
SEQ2:   tgcacccagag
END


>IDB1078567.6992
GB_MAP: IDB1078567 = AB056160.1 (1838..9502)
PROD:   MAD2
AGEZ:   37
ROI:    6937..7024  ->  -56..31
AG:     -56, -51, -39, -2, 26, 32,
PPT:    -53..-40, -17..-8, 2..8,
U2BP:   -18 [3.93], -6 [3.12], 10 [4.03], 18 [6.84], 28 [4.35],
SEQ1:   agaTTAGTTTTACTTTTagaaaataatatacttcaatgaTCTTATCCCCaatttag
SEQ2:   gTTCATTTgatctgctgatttatacagacaaag
END


>IDB1078578.981
GB_MAP: IDB1078578 = AB057804.1 (1..46977)
PROD:   REIC
AGEZ:   43
ROI:    891..1001  ->  -91..19
AG:     -91, -49, -45, -2, 18, 20,
PPT:   
U2BP:   -21 [7.19],
SEQ1:   aggggcgggcggcggggcggaacggggcggggcggcgggcccagcgaggggggtggtccgc
        gcgcctctgatcgcgttccgggacacacag
SEQ2:   gcggcggctgcgggcgcagag
END


>IDB1078578.7152
GB_MAP: IDB1078578 = AB057804.1 (1..46977)
PROD:   REIC
AGEZ:   37
ROI:    7094..7161  ->  -59..8
AG:     -59, -41, -39, -2, 5, 9,
PPT:    -56..-46, -30..-20,
U2BP:   -44 [3.98], -22 [4.26], -18 [3.49], -4 [3.5],
SEQ1:   agaCTCCCATTTGTaacaagagaaaataaTTTTGCTCATTaaattcatcgatttaatag
SEQ2:   atggaggcag
END


>IDB1078578.7387
GB_MAP: IDB1078578 = AB057804.1 (1..46977)
PROD:   REIC
AGEZ:   38
ROI:    7339..7430  ->  -49..42
AG:     -49, -47, -40, -2, 16, 43,
PPT:    -37..-11,
U2BP:   -16 [3.59], 6 [4.14], 33 [3.33],
SEQ1:   agagaactaaggTTTTTTTGTTTTTGTTTTTTCATATGTgatatacaag
SEQ2:   cccaaactacaattgagaatcataaaatacggattgaaaaccag
END


>IDB1078578.10806
GB_MAP: IDB1078578 = AB057804.1 (1..46977)
PROD:   REIC
AGEZ:   42
ROI:    10674..10842  ->  -133..35
AG:     -133, -89, -44, -2, 14, 36,
PPT:    -114..-105, -99..-90, -40..-3, 29..35,
U2BP:   -21 [3.71],
SEQ1:   agcggggtgggcatttcgaCTCCTATACTggatgCTCCTGCTTCagaaaatggaaaacaaa
        acacaaaaacaacttgtggaatttgtccagaaTTCCTTCTATTTTACTTTCATTGTACCTG
        TTTTACTGTag
SEQ2:   ataaccaacaaccagactggacaaatggTCTTTTCag
END


>IDB1078578.41095
GB_MAP: IDB1078578 = AB057804.1 (1..46977)
PROD:   REIC
AGEZ:   80
ROI:    40985..41112  ->  -111..16
AG:     -111, -97, -82, -2, 2, 17,
PPT:    -51..-31, -26..-3,
U2BP:   -29 [6.74], 14 [3.04],
SEQ1:   agcctgtggggtcaagaatggggaatggaagcgggcctggcccttcctgggcactgtgggC
        CTGCTGCTCTGCTCTCCATTgacaCATCTGCTCCCTGTGCCCTTCCCCag
SEQ2:   gagtgcatcatcgacgag
END


>IDB1078578.42484
GB_MAP: IDB1078578 = AB057804.1 (1..46977)
PROD:   REIC
AGEZ:   21
ROI:    42441..42504  ->  -44..19
AG:     -44, -36, -23, -2, 16, 20,
PPT:    -20..-5, 1..10,
U2BP:   -36 [5.43],
SEQ1:   agtccctaagccgctggctctaggCTCTTTCCACCTGTCTgcag
SEQ2:   CTCTGCACCCgggacagtgag
END


>IDB1078578.43617
GB_MAP: IDB1078578 = AB057804.1 (1..46977)
PROD:   REIC
AGEZ:   23
ROI:    43532..43660  ->  -86..42
AG:     -86, -52, -25, -2, 37, 43,
PPT:    -83..-55, -50..-37, 2..18, 22..32,
U2BP:  
SEQ1:   aggTTATGCTCCATTTCTTTGCCCCTCCCTTTggagCCCTTCTACCCTACacggggcacac
        aggggtgactctgggctggttccag
SEQ2:   gCCTGCTGTTCCCTGTGTgcaCACCCCTGCCCgtggagggcgag
END


>IDB1078578.44896
GB_MAP: IDB1078578 = AB057804.1 (1..46977)
PROD:   REIC
AGEZ:   26
ROI:    44853..44920  ->  -44..23
AG:     -44, -30, -28, -2, 5, 24,
PPT:    -41..-31, -21..-3, 12..20,
U2BP:  
SEQ1:   aggCTCCCACGTTTagagcctggCTTTGTCCCATCTCTCCCCag
SEQ2:   ccacagcctggTGTATGTGTgcaag
END


>IDB1078578.45113
GB_MAP: IDB1078578 = AB057804.1 (1..46977)
PROD:   REIC
AGEZ:   39
ROI:    45073..45129  ->  -41..15
AG:     -41, -10, -4, -2, 5, 16,
PPT:    -32..-14,
U2BP:   13 [3.11],
SEQ1:   agcctgcggCTGCCGCCGCTGCACTGCTgggaggggaagag
SEQ2:   atttagatctggaccag
END


>IDB1078592.1759
GB_MAP: IDB1078592 = AB061820.1 (204..6194)
PROD:   ribosomal protein L4
AGEZ:   52
ROI:    1701..1803  ->  -59..43
AG:     -59, -56, -54, -2, 38, 44,
PPT:    -52..-45, -39..-31, -19..-3, 4..17,
U2BP:   -42 [3.86], 19 [7.15],
SEQ1:   agaagagTTTGCTTCaaacaTTACTTGTCaataaaaataaTCCTTGTCTTTTTCTTTag
SEQ2:   gcgTGTGCTCGCCCACTgatatcggtgtactccgaaaagggggag
END


>IDB1078592.2124
GB_MAP: IDB1078592 = AB061820.1 (204..6194)
PROD:   ribosomal protein L4
AGEZ:   29
ROI:    2066..2136  ->  -59..11
AG:     -59, -34, -31, -2, 7, 12,
PPT:    -23..-9,
U2BP:   -18 [3.24],
SEQ1:   agtcatgggttggtatgtatgatgaagcagctacaaCTTTTATCTCTTCTCaattttag
SEQ2:   gtcatcagactag
END


>IDB1078592.2417
GB_MAP: IDB1078592 = AB061820.1 (204..6194)
PROD:   ribosomal protein L4
AGEZ:   68
ROI:    2343..2436  ->  -75..18
AG:     -75, -73, -70, -2, 5, 19,
PPT:    -65..-54, -49..-39, -23..-3, 7..18,
U2BP:   -57 [3.2], -32 [3.93], -24 [3.64], -2 [3.11],
SEQ1:   agagaaggggCTTCATTTATATggggTTATTTTGCTTgcaatgatgtcgtaaTTTGCGTCT
        TACTCTGTTCTCag
SEQ2:   cgacagTTGCCTGCTGTCag
END


>IDB1078592.2511
GB_MAP: IDB1078592 = AB061820.1 (204..6194)
PROD:   ribosomal protein L4
AGEZ:   32
ROI:    2452..2550  ->  -60..38
AG:     -60, -38, -34, -2, 26, 39,
PPT:    -47..-40, -26..-18,
U2BP:   -54 [4.19], -42 [4.52], -38 [5.64], -16 [3.49], -9 [4.27],
        15 [6.81],
SEQ1:   aggttgacgaaaaTTCTTACTgagcaagaaataaCCTTGTTGTaattactaaaatttgag
SEQ2:   aaatgtgattcttgactggaaaaatagatgtgtcgtggag
END


>IDB1078592.2538
GB_MAP: IDB1078592 = AB061820.1 (204..6194)
PROD:   ribosomal protein L4
AGEZ:   27
ROI:    2474..2596  ->  -65..57
AG:     -65, -61, -29, -2, 12, 58,
PPT:    -53..-45, 20..29,
U2BP:   -43 [3.49], -36 [4.27], -13 [6.81], 31 [3.42],
SEQ1:   agcaagaaataaCCTTGTTGTaattactaaaatttgagaaatgtgattcttgactggaaaa
        atag
SEQ2:   atgtgtcgtggaggccgaaTGTTTGCACCaaccaaaacctggcgccgttggcatcgtag
END


>IDB1078592.3376
GB_MAP: IDB1078592 = AB061820.1 (204..6194)
PROD:   ribosomal protein L4
AGEZ:   19
ROI:    3342..3393  ->  -35..16
AG:     -35, -25, -21, -2, 13, 17,
PPT:    -19..-3, 2..11,
U2BP:   13 [4.73],
SEQ1:   aggataaccaagtaagTGTCATTGGTTTTTGTTag
SEQ2:   gTCATCGTATTgaggaag
END


>IDB1078592.3784
GB_MAP: IDB1078592 = AB061820.1 (204..6194)
PROD:   ribosomal protein L4
AGEZ:   25
ROI:    3740..3806  ->  -45..21
AG:     -45, -43, -27, -2, 14, 22,
PPT:    -40..-32, -15..-3, 2..13,
U2BP:   -30 [5.79], -18 [4.27], -9 [4.76], 14 [3.23],
SEQ1:   agagaTTCTATCTTaatcagaatactaaaaCTGCTCACTTTGTag
SEQ2:   gTCTATGCCTCTCagcgaatgag
END


>IDB1078592.3895
GB_MAP: IDB1078592 = AB061820.1 (204..6194)
PROD:   ribosomal protein L4
AGEZ:   18
ROI:    3846..3943  ->  -50..47
AG:     -50, -45, -20, -2, 7, 48,
PPT:    -34..-25,
U2BP:   -23 [3.44], 23 [3.25], 35 [4.28], 45 [6.62],
SEQ1:   agcgcaggggcccgtgCATCATCTATaatgaggataatggtatcatcaag
SEQ2:   gccttcagaaacatccctggtaattaaactgcttacatatattgactag
END


>IDB1078592.4183
GB_MAP: IDB1078592 = AB061820.1 (204..6194)
PROD:   ribosomal protein L4
AGEZ:   29
ROI:    4115..4208  ->  -69..24
AG:     -69, -61, -31, -2, 21, 25,
PPT:    -55..-39, -20..-6, 4..14,
U2BP:   -37 [3.7], -21 [6.82], -4 [3.53], 16 [3.56],
SEQ1:   agccataaagatgaTTTGTGTTTCTTTTGTTgaaatacaggctccctaaTTTTTCTTTCCC
        TTTaaaag
SEQ2:   gaaTTACTCTGCTTaatgtaagcaag
END


>IDB1078592.4912
GB_MAP: IDB1078592 = AB061820.1 (204..6194)
PROD:   ribosomal protein L4
AGEZ:   57
ROI:    4843..4940  ->  -70..27
AG:     -70, -64, -59, -2, 15, 28,
PPT:    -57..-29, -15..-3,
U2BP:   -39 [3.7], -30 [3.73], 24 [3.36],
SEQ1:   agcttcagttgagCTTCCTGTTCTTTGGTTGATTACTTTTACatgtacatgtcaaTCTTTT
        CCCTTTCag
SEQ2:   tcttcccatgcacaagatgattaatacag
END


>IDB1078592.5112
GB_MAP: IDB1078592 = AB061820.1 (204..6194)
PROD:   ribosomal protein L4
AGEZ:   17
ROI:    5013..5118  ->  -100..5
AG:     -100, -35, -19, -2, 3, 6,
PPT:    -93..-84, -81..-61, -55..-43, -17..-3,
U2BP:   -82 [3.61], -35 [4.01], -23 [5.93], -4 [3.11],
SEQ1:   agtgtaaTTCTCGCCCCaaCCCTATACTATTGGTTGTTTCaaaaaTTTGTATGTGTATaat
        gttaagtaaaatgttgatacagTATCTGCTTTTTTATag
SEQ2:   caagaag
END


>IDB1078592.5116
GB_MAP: IDB1078592 = AB061820.1 (204..6194)
PROD:   ribosomal protein L4
AGEZ:   21
ROI:    5078..5129  ->  -39..12
AG:     -39, -23, -6, -2, 2, 13,
PPT:    -21..-7,
U2BP:   -27 [5.93], -8 [3.11],
SEQ1:   agtaaaatgttgatacagTATCTGCTTTTTTATagcaag
SEQ2:   aagatccatcgcag
END


>IDB1078592.5637
GB_MAP: IDB1078592 = AB061820.1 (204..6194)
PROD:   ribosomal protein L4
AGEZ:   39
ROI:    5532..5657  ->  -106..19
AG:     -106, -50, -41, -2, 5, 20,
PPT:    -104..-94, -87..-60, -36..-13, -10..-5,
U2BP:   -58 [7.23], -50 [4.33], -43 [4.52], -32 [4.03], -26 [4.52],
        -11 [4.47],
SEQ1:   agCCACCGTACCCggctggTTTGTTTTGTTTTTGTTTTTCTCTTCCTgatacattaagttc
        ttacagggaTTTGATTCTTACTGTTTTCTGCCTaaTTTGTTgcag
SEQ2:   cacaagctccgggtggataag
END


>IDB1078592.5716
GB_MAP: IDB1078592 = AB061820.1 (204..6194)
PROD:   ribosomal protein L4
AGEZ:   13
ROI:    5694..5723  ->  -23..6
AG:     -23, -18, -15, -2, 4, 7,
PPT:   
U2BP:  
SEQ1:   agatgagaaggcggcggttgcag
SEQ2:   gcaagaag
END


>IDB1078592.5799
GB_MAP: IDB1078592 = AB061820.1 (204..6194)
PROD:   ribosomal protein L4
AGEZ:   18
ROI:    5774..5805  ->  -26..5
AG:     -26, -23, -20, -2, 3, 6,
PPT:   
U2BP:  
SEQ1:   agaagaagcctctggtgggaaaaaag
SEQ2:   gcagcag
END


>IDB1078592.5818
GB_MAP: IDB1078592 = AB061820.1 (204..6194)
PROD:   ribosomal protein L4
AGEZ:   12
ROI:    5802..5831  ->  -17..12
AG:     -17, -14, -6, 2, 13,
PPT:   
U2BP:   10 [5.12],
SEQ1:   agcagctaccaagaaac
SEQ2:   cagcccctgaaaag
END


>IDB1078593.489
GB_MAP: IDB1078593 = AB061821.1 (580..3905)
PROD:   ribosomal protein L8
AGEZ:   57
ROI:    392..525  ->  -98..35
AG:     -98, -59, -12, -2, 34, 36,
PPT:   
U2BP:   -18 [6.43],
SEQ1:   agtggtgggcgcggcggcctcgggggcggggtcccggaaagccgggctggcgggggtaccc
        gggccgcccggccgcgctaatcgtgagtcgcccccag
SEQ2:   gacccgtcgccatgggccgtgtgatccgtggacagag
END


>IDB1078593.715
GB_MAP: IDB1078593 = AB061821.1 (580..3905)
PROD:   ribosomal protein L8
AGEZ:   45
ROI:    637..786  ->  -79..70
AG:     -79, -53, -47, -2, 41, 71,
PPT:    -27..-5, 29..39,
U2BP:   -19 [5.07],
SEQ1:   aggtgcggaacgctggccggggcgggaggggaagggacgcccggccggaacgCCGCACTCA
        CGCCGCCTCTGCCCacag
SEQ2:   gacatcatccacgacccgggccgcggcgCGCCCCTCGCCaaggtggtcttccgggatccgt
        atcggtttaag
END


>IDB1078593.757
GB_MAP: IDB1078593 = AB061821.1 (580..3905)
PROD:   ribosomal protein L8
AGEZ:   42
ROI:    663..789  ->  -95..31
AG:     -95, -89, -44, -2, 29, 32,
PPT:    -69..-47, -14..-4,
U2BP:   -61 [5.07],
SEQ1:   aggggaagggacgcccggccggaacgCCGCACTCACGCCGCCTCTGCCCacaggacatcat
        ccacgacccgggccgcggcgCGCCCCTCGCCaag
SEQ2:   gtggtcttccgggatccgtatcggtttaagaag
END


>IDB1078593.817
GB_MAP: IDB1078593 = AB061821.1 (580..3905)
PROD:   ribosomal protein L8
AGEZ:   18
ROI:    786..852  ->  -32..34
AG:     -32, -29, -20, -2, 17, 35,
PPT:    -18..-4, 19..28,
U2BP:   -12 [3.36], 8 [4.17],
SEQ1:   agaagcggacggagCTGTTCATTGCCGCCgag
SEQ2:   ggcattcacacgggccagTTTGTGTATTgcggcaag
END


>IDB1078593.1134
GB_MAP: IDB1078593 = AB061821.1 (580..3905)
PROD:   ribosomal protein L8
AGEZ:   55
ROI:    1072..1180  ->  -63..45
AG:     -63, -61, -57, -2, 4, 46,
PPT:    -51..-29, -16..-5, 20..31,
U2BP:   -36 [4.52], -27 [7.33], -19 [4.99], 46 [3.6],
SEQ1:   agagcgagggggTTCGCATTGTTTCTTACTGTGCTgacggcctgatgCTGCTTCCCCTTgc
        ag
SEQ2:   cccagctcaacattggcaaTGTGCTCCCTGTgggcaccatgcctgag
END


>IDB1078593.1319
GB_MAP: IDB1078593 = AB061821.1 (580..3905)
PROD:   ribosomal protein L8
AGEZ:   18
ROI:    1285..1334  ->  -35..14
AG:     -35, -32, -20, -2, 2, 15,
PPT:    5..14,
U2BP:   15 [3.26],
SEQ1:   agaagacccgtgtgaagctgccctccggctccaag
SEQ2:   aaggTTATCTCCTCag
END


>IDB1078593.1322
GB_MAP: IDB1078593 = AB061821.1 (580..3905)
PROD:   ribosomal protein L8
AGEZ:   21
ROI:    1288..1341  ->  -35..18
AG:     -35, -23, -5, -2, 12, 19,
PPT:    2..11,
U2BP:   12 [3.26],
SEQ1:   agacccgtgtgaagctgccctccggctccaagaag
SEQ2:   gTTATCTCCTCagccaacag
END


>IDB1078593.1866
GB_MAP: IDB1078593 = AB061821.1 (580..3905)
PROD:   ribosomal protein L8
AGEZ:   13
ROI:    1832..1901  ->  -35..34
AG:     -35, -26, -15, -2, 5, 35,
PPT:    -13..-3,
U2BP:   18 [5.49],
SEQ1:   agatggggcaggctgaatcaagTGTCTTACGTCag
SEQ2:   gttgagtggccggcctgacgtctcacacatggtgag
END


>IDB1078593.2159
GB_MAP: IDB1078593 = AB061821.1 (580..3905)
PROD:   ribosomal protein L8
AGEZ:   18
ROI:    2100..2202  ->  -60..42
AG:     -60, -55, -20, -2, 14, 43,
PPT:   
U2BP:   -39 [7.69], -20 [5.96], -11 [4.94], 28 [4.48], 42 [4.09],
SEQ1:   aggggaggtgggggtgctctgaccgactgggggttccctgaggtatctgatcccctacag
SEQ2:   gtgtggtggctggaggtggccgaattgacaaacccatcttgaag
END


>IDB1078593.2667
GB_MAP: IDB1078593 = AB061821.1 (580..3905)
PROD:   ribosomal protein L8
AGEZ:   20
ROI:    2634..2688  ->  -34..20
AG:     -34, -32, -22, -2, 8, 21,
PPT:    -20..-5, 12..18,
U2BP:   -23 [4.31],
SEQ1:   agaggtttctaaagCCATCTTTCTCTGCCTgcag
SEQ2:   cctgtggagcaTCCTTTTggag
END


>IDB1078594.1029
GB_MAP: IDB1078594 = AB061822.1 (594..6482)
PROD:   ribosomal protein L14
AGEZ:   29
ROI:    985..1049  ->  -45..19
AG:     -45, -35, -31, -2, 7, 20,
PPT:    -43..-37, -29..-9,
U2BP:   -35 [5.15],
SEQ1:   agTATTTCTaagtaagTTTCACTGTCCTTTCTCCTCCaattttag
SEQ2:   gtgttcaggcgcttcgtggag
END


>IDB1078594.1781
GB_MAP: IDB1078594 = AB061822.1 (594..6482)
PROD:   ribosomal protein L14
AGEZ:   21
ROI:    1716..1812  ->  -66..30
AG:     -66, -37, -23, -2, 27, 31,
PPT:    -54..-38, -34..-26, -14..-3, 16..25,
U2BP:   -55 [5.43], -46 [5.64], -24 [4.92], -15 [6.32],
SEQ1:   agaaccatctgaCCATTTTAATTGCTGTTagaTTTTGCACTgaagttcttgaTGTTTGTGT
        TCTag
SEQ2:   gctttggtcgatggaCCTTGCACTCaagtgag
END


>IDB1078594.4548
GB_MAP: IDB1078594 = AB061822.1 (594..6482)
PROD:   ribosomal protein L14
AGEZ:   35
ROI:    4485..4560  ->  -64..11
AG:     -64, -48, -37, -2, 9, 12,
PPT:    -62..-56, -31..-26,
U2BP:   -54 [6.29], -51 [3.09], -32 [4.7], -24 [5.79],
SEQ1:   agTGTCTTTgataatgagtgacttcaaagctgaTTTCTTaatctgtggtcttggctcgttc
        tag
SEQ2:   tgcccaccagaag
END


>IDB1078594.4749
GB_MAP: IDB1078594 = AB061822.1 (594..6482)
PROD:   ribosomal protein L14
AGEZ:   34
ROI:    4706..4757  ->  -44..7
AG:     -44, -38, -36, -2, 3, 8,
PPT:    -28..-6,
U2BP:   -23 [3.11], -4 [6.13],
SEQ1:   agtgtgagagggataaTTTTTATTTGTTGTTTTTTTTTTaacag
SEQ2:   aaagccaag
END


>IDB1078594.5080
GB_MAP: IDB1078594 = AB061822.1 (594..6482)
PROD:   ribosomal protein L14
AGEZ:   26
ROI:    4990..5087  ->  -91..6
AG:     -91, -64, -28, -2, 1, 7,
PPT:    -51..-37, -24..-13,
U2BP:   -81 [3.66], -69 [4.31], -17 [4.52], -11 [6.24], -8 [3.09],
SEQ1:   agactacttaatgccctttctaaaaccagcataaattggaTTTTATTGTATGTATacacaa
        taagtgCTTTCTTACATTgataattttcag
SEQ2:   aggaacag
END


>IDB1078595.1080
GB_MAP: IDB1078595 = AB061823.1 (2292..4933)
PROD:   ribosomal protein L15
AGEZ:   49
ROI:    1015..1130  ->  -66..49
AG:     -66, -58, -51, -2, 15, 50,
PPT:    -22..-3, 2..14, 19..30,
U2BP:   -58 [4.85], -51 [4.4], -23 [6.63],
SEQ1:   agccattgagtcttaagccttacggcttcctataaaatcactaaTTTCGTGTGTGTTTGTG
        TGTag
SEQ2:   gTTACGTTATATATaggaTTCGTGTTCGCCgtggtggccgaaaacgcccag
END


>IDB1078595.1836
GB_MAP: IDB1078595 = AB061823.1 (2292..4933)
PROD:   ribosomal protein L15
AGEZ:   30
ROI:    1762..1842  ->  -75..5
AG:     -75, -44, -32, -2, 2, 6,
PPT:    -65..-58, -55..-45, -18..-3,
U2BP:   -56 [7.56], -26 [4.38],
SEQ1:   agaattaaaaTTCTTTCTgaCTTGCTGCTATaggcaatgtgggagattgaccttgggCCTT
        TTTTCCTATTCTag
SEQ2:   gagcgag
END


>IDB1078596.487
GB_MAP: IDB1078596 = AB061824.1 (1676..5666)
PROD:   ribosomal protein L17
AGEZ:   23
ROI:    440..544  ->  -48..56
AG:     -48, -38, -25, -2, 39, 57,
PPT:    -21..-3, 18..31,
U2BP:   -27 [6.62], 28 [4.05], 33 [4.68],
SEQ1:   agttactgtaagtacgtattgacagaaTTACACTGTACTTTCCTCTag
SEQ2:   gtgatctgtgaaaatggTTCGCTATTCACTTgacccggagaaccccacgaaatgtaag
END


>IDB1078596.626
GB_MAP: IDB1078596 = AB061824.1 (1676..5666)
PROD:   ribosomal protein L17
AGEZ:   35
ROI:    554..640  ->  -73..13
AG:     -73, -69, -37, -2, 12, 14,
PPT:    -64..-51, -13..-3,
U2BP:   -22 [3.96], 8 [3.13],
SEQ1:   aggtagataCCCATTTCCTACTTggggcttggcataagataccaaaaattaaccaaaacgT
        TTTATTTCCTag
SEQ2:   catgcaaatcaagag
END


>IDB1078596.1144
GB_MAP: IDB1078596 = AB061824.1 (1676..5666)
PROD:   ribosomal protein L17
AGEZ:   29
ROI:    1063..1173  ->  -82..28
AG:     -82, -42, -31, -2, 20, 29,
PPT:    -59..-52, -19..-3,
U2BP:   -62 [4], -56 [3.5], -50 [3.53], -35 [6.29], -26 [3.76],
        -8 [3.75],
SEQ1:   agctgaaaattgaaaatttaacgTTTACTTTaaaaattaaagctttgatctagttaaccaa
        caCTTTATTCTTCATACTTag
SEQ2:   aacactcgtgaaactgctcaggccatcaag
END


>IDB1078596.1519
GB_MAP: IDB1078596 = AB061824.1 (1676..5666)
PROD:   ribosomal protein L17
AGEZ:   32
ROI:    1433..1543  ->  -87..23
AG:     -87, -72, -34, -2, 5, 24,
PPT:    -65..-58, -49..-41, -24..-3,
U2BP:   -77 [4.29], -50 [3.61], -44 [5.4],
SEQ1:   agaaaccgtgatatcagataaaTTCATCTTggctgtaaTGTTAATTTaaatcaaggaaaat
        gaCTCATCATCTCCATTTTCTTTCag
SEQ2:   gccaagcaatggggctggacacaag
END


>IDB1078596.2523
GB_MAP: IDB1078596 = AB061824.1 (1676..5666)
PROD:   ribosomal protein L17
AGEZ:   38
ROI:    2452..2535  ->  -72..11
AG:     -72, -63, -40, -2, 6, 12,
PPT:    -54..-46, -27..-3,
U2BP:   -65 [3.93], -44 [6.5],
SEQ1:   agcaatgatagtttgtggTGTTTTACTaattaaggatgttcctggTTTCATTCTCCTTCCT
        TTCTTCCCCag
SEQ2:   ggtttagatgtag
END


>IDB1078596.2530
GB_MAP: IDB1078596 = AB061824.1 (1676..5666)
PROD:   ribosomal protein L17
AGEZ:   45
ROI:    2461..2552  ->  -70..21
AG:     -70, -47, -9, -2, 5, 22,
PPT:    -61..-53, -34..-10,
U2BP:   -51 [6.5], 22 [4.85],
SEQ1:   agtttgtggTGTTTTACTaattaaggatgttcctggTTTCATTCTCCTTCCTTTCTTCCCC
        agggtttag
SEQ2:   atgtagattctctggtcattgag
END


>IDB1078596.3512
GB_MAP: IDB1078596 = AB061824.1 (1676..5666)
PROD:   ribosomal protein L17
AGEZ:   30
ROI:    3450..3523  ->  -63..10
AG:     -63, -54, -32, -2, 8, 11,
PPT:    -41..-34, -17..-3,
U2BP:   -32 [5.27], -23 [4.15], 1 [4.17],
SEQ1:   agtcctccaagatgtactgtggTTTTCTCTaagaaacttaacaacaCATTTTTCTTTCCCC
        ag
SEQ2:   atatcccagaag
END


>IDB1078597.1766
GB_MAP: IDB1078597 = AB061825.1 (700..5492)
PROD:   ribosomal protein L18
AGEZ:   58
ROI:    1694..1789  ->  -73..22
AG:     -73, -67, -60, -2, 3, 23,
PPT:    -20..-5,
U2BP:   -53 [3.28], -10 [4.24], 20 [4.09],
SEQ1:   agtttcagaaataagtaataattggctatggttgggggtaattgggtccatggTTGCCTCT
        TCACCCCCacag
SEQ2:   ggagtggacatccgccataacaag
END


>IDB1078597.2220
GB_MAP: IDB1078597 = AB061825.1 (700..5492)
PROD:   ribosomal protein L18
AGEZ:   27
ROI:    2179..2239  ->  -42..18
AG:     -42, -39, -29, -2, 7, 19,
PPT:    -27..-3,
U2BP:   -21 [4.99],
SEQ1:   agcaggctgtcccagCTTCTCACTGTCTTCCCGTCCCTCCag
SEQ2:   ttatacaggtttctggccag
END


>IDB1078597.2228
GB_MAP: IDB1078597 = AB061825.1 (700..5492)
PROD:   ribosomal protein L18
AGEZ:   35
ROI:    2182..2242  ->  -47..13
AG:     -47, -37, -10, -2, 11, 14,
PPT:    -35..-11,
U2BP:   -29 [4.99],
SEQ1:   aggctgtcccagCTTCTCACTGTCTTCCCGTCCCTCCagttatacag
SEQ2:   gtttctggccagaag
END


>IDB1078597.2820
GB_MAP: IDB1078597 = AB061825.1 (700..5492)
PROD:   ribosomal protein L18
AGEZ:   34
ROI:    2737..2834  ->  -84..13
AG:     -84, -58, -36, -2, 8, 14,
PPT:    -18..-4,
U2BP:   -2 [5.43],
SEQ1:   agctgccctggcctggggatgcctcaagcggggctgaatgtaaacaccagaacaacttacg
        acgtaCATCCTCCCCACCCTaag
SEQ2:   atccggaagatgaag
END


>IDB1078597.3444
GB_MAP: IDB1078597 = AB061825.1 (700..5492)
PROD:   ribosomal protein L18
AGEZ:   16
ROI:    3399..3484  ->  -46..39
AG:     -46, -37, -18, -2, 17, 40,
PPT:    1..16,
U2BP:   -9 [5.33],
SEQ1:   agtcctggcagcccctgggtgaccacgcaggggtctgacccgccag
SEQ2:   CCTTGTCCTCTCCACCaggtatgtgcactgcgcgtgaccag
END


>IDB1078597.3462
GB_MAP: IDB1078597 = AB061825.1 (700..5492)
PROD:   ribosomal protein L18
AGEZ:   18
ROI:    3408..3496  ->  -55..33
AG:     -55, -36, -20, -2, 22, 34,
PPT:    -18..-3,
U2BP:   -27 [5.33],
SEQ1:   agcccctgggtgaccacgcaggggtctgacccgccagCCTTGTCCTCTCCACCag
SEQ2:   gtatgtgcactgcgcgtgaccagccgggcccgcag
END


>IDB1078597.3718
GB_MAP: IDB1078597 = AB061825.1 (700..5492)
PROD:   ribosomal protein L18
AGEZ:   37
ROI:    3666..3735  ->  -53..16
AG:     -53, -50, -39, -2, 10, 17,
PPT:    -36..-23, -20..-3,
U2BP:  
SEQ1:   agaagctgggcgccagaTCCCTGTCTCACCCggTTCTCCTTCCCCTTCCCTag
SEQ2:   gtcctcgcaagggccgag
END


>IDB1078597.4217
GB_MAP: IDB1078597 = AB061825.1 (700..5492)
PROD:   ribosomal protein L18
AGEZ:   32
ROI:    4139..4244  ->  -79..26
AG:     -79, -36, -34, -2, 18, 27,
PPT:    -69..-53, -30..-5, 2..16,
U2BP:   -36 [4.37], -20 [5.11], 1 [4.47],
SEQ1:   aggcttgtggTGTTCCTGTGCCACTCCacaatggcctcctttaagagggCCCCCCTCTCAC
        TCCCTCCTCTCCCCacag
SEQ2:   aCCCTACGTCCGCTCCaagggccggaag
END


>IDB1078599.1105
GB_MAP: IDB1078599 = AB061827.1 (531..5108)
PROD:   ribosomal protein L23
AGEZ:   44
ROI:    1031..1161  ->  -75..55
AG:     -75, -69, -46, -2, 53, 56,
PPT:    -37..-5, 34..40,
U2BP:   -55 [3.49], -44 [3.14], -38 [4.01], -30 [3.27], -10 [3.39],
        33 [3.52],
SEQ1:   agtatgagggggaactccgaaccatgtctagattgtgaTCTCTTTATCCTGTTTCCCTTCC
        CTTTATATCCacag
SEQ2:   gacgtggtgggtcctctggtgcgaaattccggaTTTCCTTgggtcttccggtaggag
END


>IDB1078599.1478
GB_MAP: IDB1078599 = AB061827.1 (531..5108)
PROD:   ribosomal protein L23
AGEZ:   77
ROI:    1384..1509  ->  -95..30
AG:     -95, -91, -79, -2, 2, 31,
PPT:    -66..-58, -30..-3, 11..26,
U2BP:   -56 [7.03], -43 [4.99], -24 [3.11], -18 [3.11], -14 [3.57],
SEQ1:   agggaggggctttggaagtgtttgggaaaTGTTATACTgatggaacggcctgatggccctc
        aacaTTTTTTATTTTTATTTACATTCTTTTGTag
SEQ2:   gagccaaaaaCCTGTATATCATCTCCgtgaag
END


>IDB1078599.3734
GB_MAP: IDB1078599 = AB061827.1 (531..5108)
PROD:   ribosomal protein L23
AGEZ:   33
ROI:    3646..3745  ->  -89..10
AG:     -89, -73, -35, -2, 8, 11,
PPT:    -83..-74, -64..-55, -25..-3,
U2BP:   -37 [4.68], -29 [3.17], -26 [4.3], -2 [3.23],
SEQ1:   agtgtaCATTCTGTCTagttggaaaCTGCTTTTGTggtggcactgcgacttgacaggttaa
        tgaCTGCTGTCCTTTTTTCTTCTCTCag
SEQ2:   tacatccagcag
END


>IDB1078599.3995
GB_MAP: IDB1078599 = AB061827.1 (531..5108)
PROD:   ribosomal protein L23
AGEZ:   77
ROI:    3906..4015  ->  -90..19
AG:     -90, -85, -79, -2, 14, 20,
PPT:    -75..-64, -50..-39, -37..-8, 2..11,
U2BP:   -62 [4.42], -51 [5.79], -30 [3.11], -6 [5.64],
SEQ1:   agtacaggccaaggaTCTTCTGTGTTTgacgatgtcttaaTCTGTCCCCCACaTGTTTTTA
        TTTTATTTTATTTTATTTTTTTaatgcag
SEQ2:   gTTCTGCCATTacaggaccag
END


>IDB1078600.619
GB_MAP: IDB1078600 = AB061828.1 (626..7146)
PROD:   ribosomal protein L24
AGEZ:   36
ROI:    509..633  ->  -111..13
AG:     -111, -71, -38, -2, 6, 14,
PPT:    -90..-76, -67..-50, -19..-5,
U2BP:   -83 [4.4], -36 [3.25], -24 [7.35], -14 [4.21],
SEQ1:   agcacgacccgtggttcccaaTCCGCTTACATCCTCgggcagaaCTCCTCTCTGTCGTCCC
        TggcatggctgtagacaccctccctgatggaCTTTCACTTTTTGTTgcag
SEQ2:   ggtcgagctgtgcag
END


>IDB1078600.1248
GB_MAP: IDB1078600 = AB061828.1 (626..7146)
PROD:   ribosomal protein L24
AGEZ:   26
ROI:    1194..1277  ->  -55..28
AG:     -55, -36, -28, -2, 8, 29,
PPT:    -53..-37, -23..-3, 10..15,
U2BP:   -24 [3.44], 17 [5.79],
SEQ1:   agCCTCTTGTACTTTGTATagttaaatagtaaTTCCTTTGCATTTGTCACTCTag
SEQ2:   gttttccagTTTCTTaatgcgaaatgcgag
END


>IDB1078600.4252
GB_MAP: IDB1078600 = AB061828.1 (626..7146)
PROD:   ribosomal protein L24
AGEZ:   25
ROI:    4213..4266  ->  -40..13
AG:     -40, -36, -27, -2, 3, 14,
PPT:    -25..-5,
U2BP:   -27 [5.31], -15 [4.78],
SEQ1:   aggaaggttcctaagTGTGCCCCTCATCTTTGTTTTgcag
SEQ2:   gaagaaattcaaaag
END


>IDB1078600.4667
GB_MAP: IDB1078600 = AB061828.1 (626..7146)
PROD:   ribosomal protein L24
AGEZ:   17
ROI:    4629..4680  ->  -39..12
AG:     -39, -34, -19, -2, 9, 13,
PPT:    -30..-21, -17..-5,
U2BP:   -19 [4.52], -9 [3.73], 9 [4.92],
SEQ1:   agtaaagtgCTTTTGCCTTaagTTACTTTTACCCCacag
SEQ2:   ggctgctaaggaag
END


>IDB1078600.5940
GB_MAP: IDB1078600 = AB061828.1 (626..7146)
PROD:   ribosomal protein L24
AGEZ:   24
ROI:    5894..5955  ->  -47..14
AG:     -47, -36, -26, -2, 11, 15,
PPT:    -34..-29, -21..-5,
U2BP:   -4 [3.61],
SEQ1:   agggtaacaaaagTTTTGTggagtaaTATTGTGTTATCTTTTTacag
SEQ2:   gcacctacaaaggcag
END


>IDB1078601.495
GB_MAP: IDB1078601 = AB061829.1 (1650..7389)
PROD:   ribosomal protein L26
AGEZ:   21
ROI:    455..534  ->  -41..38
AG:     -41, -25, -23, -2, 10, 39,
PPT:    -21..-15, -12..-3, 17..25,
U2BP:   -13 [6.13], -6 [3.11], 16 [3.4], 27 [4.51], 34 [3.86],
SEQ1:   agattttggtcatttaagagTCTTTTTaaCTTTTTATTTag
SEQ2:   ccaaaatgaagtttaaTCCCTTTGTgacttccgaccgaag
END


>IDB1078601.2104
GB_MAP: IDB1078601 = AB061829.1 (1650..7389)
PROD:   ribosomal protein L26
AGEZ:   48
ROI:    2046..2129  ->  -59..24
AG:     -59, -55, -50, -2, 2, 25,
PPT:    -48..-41, -29..-17, -11..-7,
U2BP:   -39 [6.25], -30 [3.61], -22 [4.99], 24 [4.02],
SEQ1:   agttaggtcagTTCTCTTTaactgctgtaaTTTTCTCACTGTTggcaaTTTTTggaaag
SEQ2:   gaggtttcaatgtttggtcattgaag
END


>IDB1078601.2871
GB_MAP: IDB1078601 = AB061829.1 (1650..7389)
PROD:   ribosomal protein L26
AGEZ:   46
ROI:    2782..2897  ->  -90..25
AG:     -90, -69, -48, -2, 21, 26,
PPT:    -67..-52, -41..-32, -28..-15, -11..-3,
U2BP:   -60 [3.37], -55 [4.18], -42 [3.17], -35 [3.24], -29 [3.37],
        -13 [3.93],
SEQ1:   agggtgaatggtgtatgcatgagTTTGTTTACTTGATTTacaaggttaaTCTTTTATTCaa
        aTATTTGTTACTTTTgaaTTTGCTCTTag
SEQ2:   gttgtacgtggacactataaaggtcag
END


>IDB1078601.5111
GB_MAP: IDB1078601 = AB061829.1 (1650..7389)
PROD:   ribosomal protein L26
AGEZ:   24
ROI:    5065..5141  ->  -47..29
AG:     -47, -34, -26, -2, 13, 30,
PPT:    -42..-37, -24..-5,
U2BP:   -12 [4.02],
SEQ1:   agtgaTTATTTaaagcttgggagTGTTTTTTTCTTATTTTTCTgcag
SEQ2:   gtggttatcactaggctaaaactggacaaag
END


>IDB1078601.5125
GB_MAP: IDB1078601 = AB061829.1 (1650..7389)
PROD:   ribosomal protein L26
AGEZ:   14
ROI:    5078..5152  ->  -48..26
AG:     -48, -40, -16, -2, 16, 27,
PPT:    -38..-19,
U2BP:   -26 [4.02],
SEQ1:   agcttgggagTGTTTTTTTCTTATTTTTCTgcaggtggttatcactag
SEQ2:   gctaaaactggacaaagaccgcaaaaag
END


>IDB1078602.500
GB_MAP: IDB1078602 = AB061830.1 (3171..7850)
PROD:   ribosomal protein L31
AGEZ:   22
ROI:    443..517  ->  -58..16
AG:     -58, -45, -24, -2, 14, 17,
PPT:    -22..-3,
U2BP:   -36 [3.17], -24 [5.8],
SEQ1:   aggacttggcttgagcttgttaaactctgctctgagCCTCCTTGTCGCCTGCATTTag
SEQ2:   atggctcccgcaaagaag
END


>IDB1078602.1956
GB_MAP: IDB1078602 = AB061830.1 (3171..7850)
PROD:   ribosomal protein L31
AGEZ:   42
ROI:    1870..1968  ->  -87..11
AG:     -87, -69, -44, -2, 9, 12,
PPT:    -47..-10,
U2BP:   -75 [3.04], -69 [4.85], -59 [4.99], -48 [4.57], -27 [5.76],
        -19 [3.85], -15 [4.1],
SEQ1:   agcctatcatcgacattgaggatttctcacatgtacctaaTTTAGTTTTGTGCTCCTTTAA
        TTTGTTCACTTATGTTTgaatcgtag
SEQ2:   gggcttcaagaag
END


>IDB1078602.3757
GB_MAP: IDB1078602 = AB061830.1 (3171..7850)
PROD:   ribosomal protein L31
AGEZ:   23
ROI:    3717..3805  ->  -41..47
AG:     -41, -38, -25, -2, 35, 48,
PPT:    -15..-3, 4..14,
U2BP:   -30 [6.74], -5 [3.11],
SEQ1:   aggaggcattgacttcagcaacacaaTTATGTTTTTATTag
SEQ2:   gaaTGTGCCATACCgaatccgtgtgcggctgtccagaaaacgtaatgag
END


>IDB1078602.4148
GB_MAP: IDB1078602 = AB061830.1 (3171..7850)
PROD:   ribosomal protein L31
AGEZ:   54
ROI:    4083..4159  ->  -66..10
AG:     -66, -58, -56, -2, 7, 11,
PPT:    -63..-59, -18..-5,
U2BP:   -19 [4.48], -4 [3.89], 1 [3.85], 9 [4.35],
SEQ1:   aggTTTTTagagttgaaatatgaaatgtgatgtgggtatgtaaattgaCTGTTACTTCCTT
        Tacag
SEQ2:   atctacagacag
END


>IDB1078603.1153
GB_MAP: IDB1078603 = AB061831.1 (1780..6923)
PROD:   ribosomal protein L32
AGEZ:   58
ROI:    1075..1158  ->  -79..4
AG:     -79, -74, -60, -2, 3, 5,
PPT:    -72..-63, -41..-26, -23..-6,
U2BP:   -29 [3.59],
SEQ1:   agtgaagTCCTGTTACCaaaggcaactactgtgtggcaTACTTCCTTTTCATTTggTCCTT
        TTTTTCCCTCCCCaaaag
SEQ2:   gaagag
END


>IDB1078603.1207
GB_MAP: IDB1078603 = AB061831.1 (1780..6923)
PROD:   ribosomal protein L32
AGEZ:   32
ROI:    1156..1228  ->  -52..20
AG:     -52, -50, -34, -2, 19, 21,
PPT:    -48..-37, -25..-3,
U2BP:   -32 [4.47], -26 [6.93],
SEQ1:   agagTTCGCACTCTGCacagacgctaaCCCACCTGTGTATTATTTCCTTCag
SEQ2:   cgtaactggcggaaacccagag
END


>IDB1078603.4514
GB_MAP: IDB1078603 = AB061831.1 (1780..6923)
PROD:   ribosomal protein L32
AGEZ:   37
ROI:    4424..4553  ->  -91..38
AG:     -91, -48, -39, -2, 15, 39,
PPT:    -76..-63, -35..-5, 2..13, 28..37,
U2BP:   -39 [4.54], -21 [4.67], -12 [4.18], 1 [3.66], 24 [4.88],
SEQ1:   agcttggtgctgggaCTCATTGCCTCTCCaatggaattttccaagtgtgttgagggCTGTC
        TTGCTCCTTACCTACTTGATTCTCTTgcag
SEQ2:   aTCTTACTGTGCCgagatcgctcacaaTGTTTCCTCCaag
END


>IDB1078604.491
GB_MAP: IDB1078604 = AB061832.1 (2378..6629)
PROD:   ribosomal protein L34
AGEZ:   28
ROI:    415..508  ->  -77..16
AG:     -77, -56, -30, -2, 7, 17,
PPT:    -64..-58, -53..-40, -22..-3,
U2BP:   -56 [4.77], -45 [3.57], -39 [3.73], -23 [4.03], -6 [5.79],
        7 [3.19],
SEQ1:   agaccacatgataCTGTTTTgagaTTTTATTTACTTTTacaatggaaagatttgaTGTTAC
        TCTATTCTTAATTTag
SEQ2:   gcactcagaatggtccag
END


>IDB1078604.645
GB_MAP: IDB1078604 = AB061832.1 (2378..6629)
PROD:   ribosomal protein L34
AGEZ:   56
ROI:    561..687  ->  -85..41
AG:     -85, -77, -58, -2, 20, 42,
PPT:    -75..-69, -56..-37, -16..-3, 24..40,
U2BP:   -67 [4.84], -58 [4.25], -41 [3.69], -25 [7.33], -17 [7.52],
        8 [3.61], 18 [3.25], 30 [3.37], 36 [3.39],
SEQ1:   aggctgtaagTATTTCTgaaaattttaagTATATATTGTCATTTACTCTacaaaatgctga
        cctactgaCTGTTTCACTTTCTag
SEQ2:   gtcccgaacccctggtaatagaaTTGTTTACCTTTATACCaag
END


>IDB1078604.1055
GB_MAP: IDB1078604 = AB061832.1 (2378..6629)
PROD:   ribosomal protein L34
AGEZ:   33
ROI:    945..1076  ->  -111..20
AG:     -111, -52, -35, -2, 13, 21,
PPT:    -107..-92, -45..-38, -16..-5, 2..11,
U2BP:   -90 [3.98], -80 [3.53], -68 [6.41], -61 [4.15], -36 [3.17],
        -17 [5.79], -6 [4.02],
SEQ1:   agtaCACCATTTCCCTTTGTaacctactttaaacttgcccttaacacttaacaaaatttag
        ggaaaTTTCTGTTaaagcatcacaaaaatcttaaTATTTTTCTTATgcag
SEQ2:   gTTCGTGCTGTaagacctaaag
END


>IDB1078604.3667
GB_MAP: IDB1078604 = AB061832.1 (2378..6629)
PROD:   ribosomal protein L34
AGEZ:   30
ROI:    3550..3691  ->  -118..23
AG:     -118, -44, -32, -2, 6, 24,
PPT:    -99..-58, -42..-35, -24..-18, -15..-3, 10..22,
U2BP:   -100 [7.35], -80 [3.76], -56 [4.08], -33 [3.41], -21 [3.36],
        20 [4.18],
SEQ1:   agtttcctgggttccctgaTTGCTTTGCTTGGTTCTTTACCATGTTTGCCTTCTCTGTGCT
        aaataaaaaatgaagTTCATTTTaaagaaatgaTTAATTTggTATTTTCCTTTCTag
SEQ2:   gatcaagcgTGCTTTCCTTATCgag
END


>IDB1078605.498
GB_MAP: IDB1078605 = AB061833.1 (756..2869)
PROD:   ribosomal protein L36
AGEZ:   42
ROI:    418..548  ->  -81..49
AG:     -81, -78, -44, -2, 40, 50,
PPT:    -36..-5, 7..22,
U2BP:   -44 [3.5], -33 [4.95],
SEQ1:   aggagccgggacgcggggctctgggcctcgggaactgagccggtaCTCACCTCCGCCCCTT
        CTCCCCGTCGCTGTCCgcag
SEQ2:   ccatggCCCTACGCTACCCTATggccgtgggcctcaacaagggccacaaag
END


>IDB1078605.1311
GB_MAP: IDB1078605 = AB061833.1 (756..2869)
PROD:   ribosomal protein L36
AGEZ:   39
ROI:    1252..1355  ->  -60..43
AG:     -60, -48, -41, -2, 20, 44,
PPT:    -36..-25, -19..-3,
U2BP:   -51 [4.05], -23 [7.84], 7 [5.33],
SEQ1:   agctgcttaactagaatgcagggaTCCCCCTACCCTgacggCCGCCCCTTTCCCCCCTag
SEQ2:   cgtctgaccaaacacaccaagttcgtgcgggacatgattcgggag
END


>IDB1078605.1524
GB_MAP: IDB1078605 = AB061833.1 (756..2869)
PROD:   ribosomal protein L36
AGEZ:   32
ROI:    1468..1549  ->  -57..24
AG:     -57, -38, -34, -2, 23, 25,
PPT:    -15..-6, 12..21,
U2BP:   -22 [5.1],
SEQ1:   aggggcggggtgggatgggagtcagggccgggctgacggcggCCTCGTCCCTggcag
SEQ2:   gtggggacgcaCATCCGCGCCaagag
END


>IDB1078606.1079
GB_MAP: IDB1078606 = AB061834.1 (1587..5268)
PROD:   ribosomal protein L37
AGEZ:   25
ROI:    1039..1105  ->  -41..25
AG:     -41, -34, -27, -2, 5, 26,
PPT:    -23..-10, 13..21,
U2BP:   -17 [3.07], -8 [5.76], 1 [4.15],
SEQ1:   agttgccaggtttcagaaCTATTTATTCCTTTaatgtgcag
SEQ2:   acgaagggaacgTCATCGTTTggaaag
END


>IDB1078606.1420
GB_MAP: IDB1078606 = AB061834.1 (1587..5268)
PROD:   ribosomal protein L37
AGEZ:   37
ROI:    1335..1436  ->  -86..15
AG:     -86, -50, -39, -2, 9, 16,
PPT:    -73..-64, -23..-16, -12..-3,
U2BP:   -62 [5.9], -14 [4.84],
SEQ1:   aggtggcataaaaCTCGTGTGTTaacaacacctacaaggtgtgtgggagaacaccgtttga
        aaTCTTTTCTgaaCTTATGTTTTag
SEQ2:   ataactggagtgccaag
END


>IDB1078606.3112
GB_MAP: IDB1078606 = AB061834.1 (1587..5268)
PROD:   ribosomal protein L37
AGEZ:   30
ROI:    3022..3148  ->  -91..35
AG:     -91, -86, -32, -2, 16, 36,
PPT:    -74..-68, -27..-13,
U2BP:   -77 [4.02], -66 [3.9], -33 [4.61], -11 [6.66], 31 [3.23],
SEQ1:   agataagcgcattgaaaTCTGTTTaacaaaaattaaaatgtatgcatcgatgttgctgaag
        taaCTTGTTCTTGTTTTTgacatcctgcag
SEQ2:   gcatggattccgtgaaggaacaacacctaaacccaag
END


>IDB1078607.2065
GB_MAP: IDB1078607 = AB061835.1 (509..6400)
PROD:   ribosomal protein L39
AGEZ:   39
ROI:    1996..2084  ->  -70..18
AG:     -70, -67, -41, -2, 11, 19,
PPT:    -32..-25, -21..-3,
U2BP:   -59 [6.81], -53 [4.06], -33 [6.67], -18 [3.99], 8 [4.99],
SEQ1:   aggagttcttgactttgaatcattcgggcaggctctaaTATTGTCTaaaTTGATTGCATTT
        TCTTCCCag
SEQ2:   tcttctcacaagactttcag
END


>IDB1078607.5343
GB_MAP: IDB1078607 = AB061835.1 (509..6400)
PROD:   ribosomal protein L39
AGEZ:   35
ROI:    5273..5360  ->  -71..16
AG:     -71, -52, -37, -2, 14, 17,
PPT:    -50..-38, -34..-25, -15..-3,
U2BP:   -23 [3.98], -18 [4.68],
SEQ1:   aggttatgtgaatgggaacagCTACATTGCTGTCagaCTGCCTTTGTaacttgacaTTTTT
        TTCTGTGTag
SEQ2:   gtacaactccaaaaggag
END


>IDB1078608.1198
GB_MAP: IDB1078608 = AB061836.1 (881..4439)
PROD:   ribosomal protein P1
AGEZ:   49
ROI:    1128..1206  ->  -71..7
AG:     -71, -61, -51, -2, 2, 8,
PPT:    -39..-29, -16..-3,
U2BP:   -27 [6.16], -19 [4.38], -11 [3.11],
SEQ1:   agtgacgtgcagcattttggagatattacataCGCTACGTTTTgatggattgacgTTTTTA
        TTTGTTGTag
SEQ2:   gaggataag
END


>IDB1078608.1201
GB_MAP: IDB1078608 = AB061836.1 (881..4439)
PROD:   ribosomal protein P1
AGEZ:   52
ROI:    1138..1225  ->  -64..23
AG:     -64, -54, -5, -2, 5, 24,
PPT:    -42..-32, -19..-6,
U2BP:   -30 [6.16], -22 [4.38], -14 [3.11], 19 [4.78], 23 [3.49],
SEQ1:   agcattttggagatattacataCGCTACGTTTTgatggattgacgTTTTTATTTGTTGTag
        gag
SEQ2:   gataagatcaatgccctcattaaag
END


>IDB1078608.2721
GB_MAP: IDB1078608 = AB061836.1 (881..4439)
PROD:   ribosomal protein P1
AGEZ:   37
ROI:    2667..2763  ->  -55..41
AG:     -55, -44, -39, -2, 25, 42,
PPT:    -28..-20,
U2BP:   -47 [4.05], -25 [3.5],
[truncated: 26,074,522 more chars]
