# Supplementary material for: A class of human exons with predicted distant branch points revealed by analysis of AG dinucleotide exclusion zones
Source: Genome Biol. 2006 Jan 13;7(1):R1. doi: 10.1186/gb-2006-7-1-r1 (PMC1431707; doi:10.1186/gb-2006-7-1-r1)
Supplement: Additional data file 2 — A data file with the subset of entries with AGEZ> = 150 nt [file gb-2006-7-1-r1-S2.xls]

>IDB1078618.922
GB_MAP: IDB1078618 = AB061846.1 (1454..2998)
PROD:   ribosomal protein S28
AGEZ:   155
ROI:    672..976  ->  -251..53
AG:     -251, -171, -157, -2, 28, 54,
PPT:    -196..-182, -151..-139, -123..-116, -110..-101, -79..-59,
        -41..-16, 34..43,
U2BP:   -208 [3.23], -202 [7.35], -180 [7.32], -146 [4.5],
        -127 [7.07], -114 [6.25], -93 [4.14], -81 [4.96], -32 [4.79],
        20 [3.04],
SEQ1:   aggtaatcgggtgggggcatttggccgactgccggcgacctaaaccctgatgtgaCCTCTA
        CCCTGCCCTaacccctgccagccggaatccgggagccgaTTCTCATTTCATCacggggttc
        tgatggTTCCCTTTaacgaTCTGTATTCTggccccgacacgttctctgaaTTCATATCTGC
        TTCCCACTCCgcggtgcctttccgcggCCCGCCCTTACTTCTTCCTCCACTCCggtgggga
        cccgtag
SEQ2:   gtgcgcgtggaattcatggacgacacgagccgaTCCATCATCCgcaatgtaaaag
END

>IDB1078802.17365
GB_MAP: IDB1078802 = AB065648.1 (1..29781)
PROD:   seven transmembrane helix receptor
AGEZ:   240
ROI:    17093..17378  ->  -273..12
AG:     -273, -250, -242, -2, 6, 13,
PPT:    -237..-219, -216..-164, -161..-124, -115..-96, -89..-62,
        -59..-5,
U2BP:   -258 [5], -217 [5.06], -173 [3.87], -122 [3.29], 3 [4.09],
SEQ1:   agggtgggggtcctgaatgtgccagaactcaagacgTTCTGTCTTTCCTCTACCTaaCCCC
        GTATTTGTATCTTTCTGTCCACATTCTACCCTCTCCTTCATCTATGTGTggTCTGTTTCTC
        TGTGTATGTCTGTCTCTGTGTTTGTACCaacttcggTGTCCACATCTACCTTTCCTggtac
        gTGTTTCCCCTACATCTGTCTCTTCCCCTggTCTGCCACCCTTTGTTTCTGCCCCTCTGTC
        TGTCTCTGTCCACCCTCCTCCCACTgcag
SEQ2:   tgatcagcattcag
END

>IDB1079065.23113
GB_MAP: IDB1079065 = AB065919.1 (1..33137)
PROD:   seven transmembrane helix receptor
AGEZ:   151
ROI:    22934..23139  ->  -180..25
AG:     -180, -176, -153, -2, 16, 26,
PPT:    -151..-38, -35..-5, 4..15,
U2BP:   -118 [5.27],
SEQ1:   agtgagtggcgcctctttcgactgtccagCCCGCTTCATGTCTGTTTCTCCGTGTTTCCCT
        CACCTCCCTCTTCGCCCGCTCGTCCCCCACTCTCTGTCATCTCCTTTCCCCCTCTCTGTCC
        CATCCTTCTCTTCTTCCCTTTggCTCCCTTGTCTGTTCCTGTCTGTCTGTCCCTgcag
SEQ2:   gaaTTGCCTCCTTCCagtgtctaccag
END

>IDB1079335.48859
GB_MAP: IDB1079335 = complement( AC002563.1 (61762..135584) )
PROD:   not determined
AGEZ:   217
ROI:    48595..48868  ->  -265..8
AG:     -265, -251, -219, -2, 7, 9,
PPT:    -261..-252, -233..-220, -209..-195, -190..-151, -149..-124,
        -122..-110, -104..-4,
U2BP:   -242 [4.86], -210 [4.52], -198 [4.46], -193 [5.43],
        -174 [3.11], -111 [3.76],
SEQ1:   agaaCTTCTGCCTCagtcaactaacccataaaTCCGCATCGTCATCagaaatttgaCTGTG
        CTACTCATCTgacaCACTTTATTTTTTTTTATCTTCCCTCTCTGCCTTCTCTGCaCACCTC
        TGTCCCTTCCTTGTTCTCGTgCGCCTCTCTTTACacacgTACCCTGTCTCTCTCTCCCTTG
        CTGTCTCTCTCGCTCTCTCTTCTCCCCTTGTTCTTGTTCCTGTTCTTTTGTTTTTCTTTCT
        GCCCTTCCTCTTTGCACCaag
SEQ2:   ctggacagag
END

>IDB1079404.13014
GB_MAP: IDB1079404 = AC004151.1 (349..14209)
PROD:   D1013901
AGEZ:   248
ROI:    12759..13052  ->  -256..37
AG:     -256, -254, -250, -2, 8, 38,
PPT:    -236..-3,
U2BP:   28 [3.86], 34 [3.98],
SEQ1:   agagccagaccctatcaacaCCTCTCTCCTTCCGTTTCTCCCCTTGTCTCTCTCTCCTCCT
        CCCCGCCATGTCTCTCCATCTGTCTGTCCCTCCCCTTGTCTCTCCTCCATCTCTCCTGTCT
        CTCCCCATCTCTCCTGTCTCTCCATCTCTCTCCCCCCTCTCCTGTCTCTCCCCATCTCTCC
        TGTCTGTCCCTCCCCTTGTCTCTCCTCCATCTCTCCTGTCTGTCTCCCCCCGCCATCTGTC
        TCCCTTTCTTag
SEQ2:   aatcccgagttgtgtccaacgattcggactcggacctag
END

>IDB1079425.9876
GB_MAP: IDB1079425 = AC004258.1 (19908..34684)
PROD:   EPL6_HUMAN
AGEZ:   227
ROI:    9525..9921  ->  -352..44
AG:     -352, -346, -229, -2, 10, 45,
PPT:    -344..-335, -327..-311, -293..-282, -279..-244, -242..-232,
        -227..-214, -204..-193, -191..-180, -177..-165, -152..-135,
        -126..-117, -107..-83, -74..-65, -55..-34, -17..-5,
U2BP:   -328 [5.39], -304 [5.49], -280 [7.84], -262 [4.88],
        -205 [7.65], -178 [7.84], -153 [7.84], -133 [7.72],
        -108 [4.14], -81 [7.84], -56 [4.14], -25 [7.45],
SEQ1:   aggcggagTCCACCTTGTgaactgaCCCCTCCCCCATTCCCCggcctgacttccccgtgCA
        CCTGTCCCCTgaCCCGTCCCTCCCCGCTCACCCTGTCCCGTGCCCTGTgCACCTGTCCCCg
        gagCCATCTCTCCCCGCgcacactgaCCCGTGCCCCATgCACCTGTCCCCTgaCCCTGTCC
        CCCCTggcgcaccctgaCCCGTCCCCCGTGCTCCTgaccccggCCCTCGCCGCgcaccccg
        aCCCGTCCCTCGTGCTCCTGTCCCCTgaccctggCCCTCCCCGCgcaccccgaCCCGTGCC
        CCGTTCCTCGCTCCgggcgctgacctctggCCGCCTTGTCCCCgcag
SEQ2:   gttccacgcaggcgcgggggacgacggcgggggctacacggtggag
END

>IDB1079432.4807
GB_MAP: IDB1079432 = AC004410.1 (1..14155)
PROD:   fos39554_1
AGEZ:   318
ROI:    4409..4814  ->  -399..6
AG:     -399, -324, -320, -2, 1, 7,
PPT:    -390..-378, -373..-364, -357..-330, -314..-269, -264..-18,
        -15..-5,
U2BP:   -343 [3.36], -328 [7.72], -159 [4.88], -21 [5.27],
SEQ1:   aggcctgcaCGCTGCTGCTGCTggtgCTGTTCCTCTacgacaTCTTCTTCGTGTTCATCAC
        GCCCTTCCTgaccaaggtaggcgaCTGCCTGTCCCTGCTCCACCCCATCACCCCGCTCCCC
        CGCCCCCTCgcaaCCCCCGCCCCATCACCCCCCCCATCACCCCGCCCCCTCGTCCCGCCCC
        CTCGTCCCCCTCCACCCCACACCGTGCTCCCCTGCCCCCCACCCCATCACCCCGCTCACCT
        CCACCCCATCACCCTGCTCCCCTGCCCCATCACCCCCCATCACCCTGCCCCTTGCACCCCC
        CCATCGCATCACCCTGCCCCCTCGCCCCATCACCCCACTCCCCTGCCCCCCCACCCCATCA
        CCACGCTCCCTCACTCaaCCCCATTCTGTgcag
SEQ2:   agtgggag
END

>IDB1079466.8106
GB_MAP: IDB1079466 = AC004528.1 (2077..13071)
PROD:   R32184_1
AGEZ:   369
ROI:    7559..8145  ->  -548..38
AG:     -548, -448, -371, -2, 5, 39,
PPT:    -512..-505, -420..-412, -358..-351, -190..-182, -16..-3,
        16..28,
U2BP:   -268 [5.29], -17 [5.49],
SEQ1:   agctccgggcttggcttgggtgggggcggggactggTTTGCTGTggggcggggccgggctg
        ggggcgtggactggctgtggggcggggcctggctgggggagtggactggctgtggggcgtg
        ggctggCTTTGCTGTggggcggggcctggctgggacggggcggggcctggctgggagcgtg
        aactgggTTTGCTGTggggtggggcctggctgggggcgtggactggctgggggcgtggact
        ggctgtggggcggggcctggctgggggcgtggactgactgtggggcggggcctggctggga
        cggggcggggcctggctgggacggggcggggcctggctgggggcgtgaactggCTTTGCTG
        Tggggtggggcctggctgggggcgtggactggtcgtggggcggggcctggctgggggcgtg
        gactggctgtggggcggggactggctgggggcggggactgccctggatggggcggaacttg
        gcttgctgtggggtggggcctggctgggatggggcggggcctgaCCTCCGCGCCCCCCag
SEQ2:   gcccagtcaccaatgCCGCCATCCTGCTggcgcccgtcag
END

>IDB1079529.2432
GB_MAP: IDB1079529 = AC004812.1 (18063..27569)
PROD:   not determined
AGEZ:   247
ROI:    2164..2462  ->  -269..29
AG:     -269, -255, -249, -2, 10, 30,
PPT:    -247..-237, -228..-218, -215..-81, -74..-24, -21..-3,
U2BP:   -216 [6.81], -161 [3.87], -79 [4.14], -75 [4.76], -36 [4.79],
        -8 [3.73], 17 [4.18], 20 [3.61], 23 [4.11],
SEQ1:   agtgctgggattacagcgtgagCCACTGCGCCCggccacaaTCTCTCTTCTTgaCCCCTTC
        TTCCTTCCACCTTTTGTCTCTTCCCTCCTCCTTTTCTCCTTCCCTTCATCTTCCCTACTAT
        CTTTCCCCACTATCTTTCCCCACATCATTCCTCCACTCTCCCCCATTTCTCCTCTCCTTCT
        CTCCCCgactaaCCATCTCTCTCCCCCTTCCCTATCTCTCCTGTACCCTTACCATATCTGT
        CTggCTGTCTTTCTTTTACTGTCag
SEQ2:   ggctcccggagacttgatgatgactccttag
END

>IDB1079558.4425
GB_MAP: IDB1079558 = AC004876.2 (52129..57101)
PROD:   clathrin coat assembly protein AP19
AGEZ:   156
ROI:    4159..4433  ->  -267..7
AG:     -267, -179, -158, -2, 2, 8,
PPT:    -221..-205, -124..-86, -70..-49, -36..-3,
U2BP:   -237 [4.27], -222 [3.23], -84 [5.33], -71 [4.66],
SEQ1:   aggtcctggctttgggttctctgggtggtgacggactcaacctggaCCCCCCCTGCCACTG
        TTggctggctctggggctggccctgggaggctggtgggtgccccatgaagggctcactggt
        ccggccttgggctcacattggCTTCTCTCCCCCTCCCCCGTGTCTGTGCCTCCCCCGTCTg
        actcttcctcgtgaCTGCTGTCTTGCCCACCCTGTCggcctctcctggTGTCTCTGCGTCA
        CCCTCTGTCTGTCTCTGCCTTag
SEQ2:   gaggatgag
END

>IDB1079628.18126
GB_MAP: IDB1079628 = complement( AC005005.1 (76580..95350) )
PROD:   not determined
AGEZ:   165
ROI:    17934..18160  ->  -193..33
AG:     -193, -174, -167, -2, 21, 34,
PPT:    -146..-59, -48..-20, -17..-3,
U2BP:   -152 [3.64], 12 [3.63],
SEQ1:   aggcatgcggggggctggcagactgcagcactggaatcgtaattgaaCTCATGTCTCTGTG
        TGTGTGTGTGTATGTGTGTGTGTCTCTGTTTCCTCCCCTCTCTCTTCTCTGCCTCTTCCCT
        CTCTTCCCCACCCggggccctggCCTCCTGCCCCCGTCCCCCACCCCTTCCCggCCCCCTA
        CCCTCCCCag
SEQ2:   gacccatgcggactgcccgcagctcctggatacag
END

>IDB1079974.4549
GB_MAP: IDB1079974 = AF023268.1 (1..10715)
PROD:   clk2 kinase
AGEZ:   288
ROI:    4246..4556  ->  -304..6
AG:     -304, -292, -290, -2, 2, 7,
PPT:    -257..-216, -192..-171, -168..-152, -147..-108, -84..-56,
        -20..-6,
U2BP:   -175 [4.99], -169 [3.45], -150 [5.43], -92 [4.63],
        -85 [4.39], -40 [3.49], -4 [4.14],
SEQ1:   agggcattgtgtagagcatggggttgtgggtgacattggcaacaacaCCACTTCTCTGCTC
        TGCCCATGCCTCTCCCTGTTCCTGTTTTgggtttggggacttgggattatgCGCCGCTCTC
        TCTTCTCACACCgaTCCACCTTACTGCATCTgacgTGTTCCCTTCCACTGTCCCCCATCAT
        CGTCTGTCCCCCCTggctgggcgcctgtgaccggtgaCCCCTCTACCACCCACCCCGCCTC
        CCTCCggcccccggctccgaacactgggcttggttcggaaCCCCCCCTGCCCCCCgacag
SEQ2:   cagcacag
END

>IDB1081182.1253
GB_MAP: IDB1081182 = AF135025.2 (3243..10043)
PROD:   kallikrein-like protein 5, kallikrein-like protein 5-related protein 1, kallikrein-like protein 5-related protein 2
AGEZ:   191
ROI:    959..1263  ->  -295..9
AG:     -295, -288, -193, -2, 6, 10,
PPT:    -282..-272, -269..-255, -252..-228, -224..-195, -189..-179,
        -175..-169, -156..-142, -138..-26, -23..-3,
U2BP:   -288 [3.23], -276 [4.76], -253 [6.16], -226 [4.96],
        -167 [6.29], -69 [5.11], -24 [7.69],
SEQ1:   agctctcagggtaCTGCTCACCTCggTCTCCCCTATTTTTTgaTCCCTCTTCCCTTCTGTC
        CCTCTCTgaaTCTCTGTCTCTCCATTTCCCTCCTATGTGTaagcaTCTTTCTCCCTgggTG
        TCTTTgatgtttcatggTCTTTTTCTATCACTgggTCTCTCTCTCTTTCTCTCTCTTTCTC
        GTCTCTCTTTCTCCTCTCTCTCTCCTGCCTGTTTCTCTCTCTCACTCTGTGTGTCTCTCCA
        TCTCTGTATCTTTTCTTCCTCTCTCTgaCCCATGCCCCTGTCTGTCTCCag
SEQ2:   ggctcagccag
END

>IDB1081344.26381
GB_MAP: IDB1081344 = AF156495.1 (807..29640)
PROD:   post-synaptic density 95
AGEZ:   873
ROI:    25441..26431  ->  -941..49
AG:     -941, -937, -875, -2, 5, 50,
PPT:    -917..-876, -873..-866, -863..-835, -831..-798, -781..-735,
        -725..-710, -707..-657, -652..-643, -632..-623, -619..-604,
        -590..-565, -555..-533, -530..-481, -476..-358, -355..-323,
        -321..-278, -274..-262, -257..-153, -150..-109, -102..-66,
        -61..-33, -30..-3, 9..18,
U2BP:   -864 [7.16], -782 [5.33], -741 [5.27], -733 [7.72],
        -726 [3.64], -602 [7.72], -531 [6.8], -504 [5.15],
        -178 [3.73], -151 [5.49], -128 [4.24],
SEQ1:   aggtaggacctggcgggcacccggTCCTCTTCCTTCTCCCCTCTCCCCACCCCACTGCCTC
        CCTCCagCTTTCTCTaaCTCTCTCTCTCTCTGTCTCTTTCCCTGCTgggTCTCCACTCCGC
        TCCTCCACCTCCTTCTCCTCTTgggcaactctgtctgaCTGCCTGCTCTCTGCCCCTGCTC
        TCTCTCCCACCTCCCTCACTTCCTgaccccaaaTTCCCCACCACCATCTggCCTCTTTCTC
        TCCCCACTCCCTTCTCCTTGCCCCATTTCTCCTCTCTTCCCatggCCTTGTCTTTggtggc
        ttggCCTTCCCACTgggTCCCTCCCTTTTTCCTgactccccgctggCCCTCTCCCCTGCCT
        CACCCTTTTCTggggcccggCTCCCCTCTCCCACTCCTCTGCTaaCTCCTTTCCTTTCCCC
        GCTGCTCCTCACCCTGCCCTCCCTCCCTCCCTCCacggTTCCTTTCTCCATCTGCCTCACT
        CCCTCCCATCTGTCTCCTTGTTCCTTCCATCTGTCTGTCCTCTGTCCGTCCTCCCCTCCCT
        CCTCCCTCTATCCTACTTCCTTTCTCCTTTTTCTTggCTTTCCTTCCCGCCTGTGTCACCT
        CTGCCTTGCaCACCCCGCCCCACTCGCTGCTGCCCCGCTCTGCCACCATCTCTTgggTCCC
        TGCCTGCCTggtgCTCCTCCCTTCCTCCATTCTGTCCTGTCCCTGCCCTCTCCCGTGCTCT
        CCATCTTCCCTTTCCTTTCCCTCTGTCTTTTACTCTGTCCATACCCGCTTCCTGCCTgaCT
        CTCTGCCCCCCTGTTTCTTCACATCCATGTCACTCCCTTCggccaaCTTCCCATTCCCCAC
        CTCTCCCCGTCCGTGTCCCTCCggcaCTGCTCTCTGTCCTTTCTCGCCACCCGCTggCCCC
        CCTCCGCCCACCCTGCCTGCCCCCag
SEQ2:   gggaagcaCTGCATCCTCgatgtctcggccaatgccgtgcggcggctgcag
END

>IDB1081631.2956
GB_MAP: IDB1081631 = AF181988.1 (739..4791)
PROD:   inwardly rectifying potassium channel Kir2.4
AGEZ:   294
ROI:    2421..2973  ->  -536..16
AG:     -536, -476, -296, -2, 15, 17,
PPT:    -524..-506, -503..-491, -474..-449, -446..-438, -434..-387,
        -384..-367, -364..-305, -294..-271, -267..-240, -236..-219,
        -208..-199, -195..-171, -168..-155, -144..-134, -131..-101,
        -98..-23, -20..-5,
U2BP:   -525 [7.32], -504 [4.94], -478 [4.27], -436 [3.7],
        -424 [4.18], -405 [6.29], -385 [6.84], -302 [4.14],
        -296 [5.96], -276 [3.27], -237 [3.11], -201 [4.79],
        -169 [7.69], -132 [6.32], -120 [4.99], -108 [4.24],
        -61 [5.11],
SEQ1:   aggttgccctaaCTCCCCCTTCTTGTCATCTgaTTTATCTTTCTCTggccacatactaaaa
        gCCATTTTTCTCTCCCGCTCCTTCTCCaaTTCTCTGTTgaaTGTCATCCTTATTTTCCGTT
        GTCGCTTTGATTTCATCTCTGTCTTGCTgaTTTCTGTGTCTCTATGCCaaTATCACTCTGT
        CCCTCTCTCCTCTTCCCCCACCACGCCCCTCTTCCCGTTTTCTACCCCCaaaccctgagTC
        TCTTTCCTCTCTCTTTATCTCTgggTCTCTGTCCCATGTCCCATGTTTTCTCTggaCCTCC
        ATCCTCCCCTCCTgggtctctggCTCCCTTACTgggTTTCTGTGCCCTCCCCTGCCTCTCT
        gaCTTCCTCTCTCTCTgggttgccggCCCCATCTCTTgaTCTGTGTTCTCACCCTTTTCTT
        CACTCCTGTggTCTTTGCCTTCTTTCTCTGCATCTCTTCCTCTCTCTCACTTCGTCTCTGC
        CCGTCTCTGTGCTCCCTGCTGTCTTTggCTCCTCGCCTCCTGCTgcag
SEQ2:   ccccgtgtgaccccagag
END

>IDB1082698.9347
GB_MAP: IDB1082698 = complement( AF243527.1 (130801..140803) )
PROD:   stratum corneum trypsin-like serine protease
AGEZ:   210
ROI:    9101..9407  ->  -247..59
AG:     -247, -224, -212, -2, 41, 60,
PPT:    -194..-84, -70..-5, 46..55,
U2BP:   -200 [5.6], -197 [3.78], -136 [3.75], -64 [4.62], -23 [4.62],
SEQ1:   agactccatctcaaaaaaaaaaaagctggatttggagtgaaatattaataacaTTCTCCCT
        CTCTCTCCTTTTGCCTGTGTCTCCATCTCTGTCTTTTTCTGCATTTCTTCATCTCTGTACT
        TTCCATCTCTGTGTGTCTGTTCCCATCTGCTTCTCCATCTATgggcatctctgggTCTCTC
        ATGTCTCCTTCTGCCCACTTTGCCACATCTCTGCCTCTCTCATGCCCCCCTTTCTCTCCTg
        cag
SEQ2:   ggtgattctggggggcctgtggtctgcaatggctccctgcagggaCTCGTGTCCTggggag
END

>IDB1082927.3786
GB_MAP: IDB1082927 = AF257772.1 (2402..7078)
PROD:   RNA binding protein MCG10
AGEZ:   360
ROI:    3419..3792  ->  -368..5
AG:     -368, -366, -362, -2, 4, 6,
PPT:    -356..-341, -332..-319, -295..-287, -284..-215, -204..-84,
        -81..-3,
U2BP:   -317 [7.19], -285 [4.47], -240 [4.62], -122 [4.3],
        -108 [3.85], -87 [3.71], -82 [4.41], -59 [4.78], -45 [5.11],
SEQ1:   agaggaagctggCCTCCTCTCTCTGTCTgggcccgaCCTCTGCCTCTCCTaaccctactcc
        aattccccatggTCTTTGCCTaaTTCACCCTCTGTTGCCCCATCTCCCCCCTCTATATCCA
        CCTCTCATTCTCCATTGCTGTGTCTTTTCCCTgggtctctggCCACCCCATTTCTCCCTGC
        ACCTCGTGCTATATCTGCTTGTCCTTTCTTCCCTTCCTCTTCCACCTTTCCCATCTTCCCC
        TTATTGTTCTCTGTTCACTACCTCTCTCTTGCCTTTCATCTaaTCTCATGCCCATCTCTGC
        CCTCATTGCCCCTCTCTCACTCCCACTTTCCCCTTTGTCTCCCCTCTATATCCCTCTCTCC
        ag
SEQ2:   tctagag
END

>IDB1082927.3791
GB_MAP: IDB1082927 = AF257772.1 (2402..7078)
PROD:   RNA binding protein MCG10
AGEZ:   365
ROI:    3421..3801  ->  -371..9
AG:     -371, -367, -7, -2, 1, 10,
PPT:    -361..-346, -337..-324, -300..-292, -289..-220, -209..-89,
        -86..-8,
U2BP:   -322 [7.19], -290 [4.47], -245 [4.62], -127 [4.3],
        -113 [3.85], -92 [3.71], -87 [4.41], -64 [4.78], -50 [5.11],
SEQ1:   aggaagctggCCTCCTCTCTCTGTCTgggcccgaCCTCTGCCTCTCCTaaccctactccaa
        ttccccatggTCTTTGCCTaaTTCACCCTCTGTTGCCCCATCTCCCCCCTCTATATCCACC
        TCTCATTCTCCATTGCTGTGTCTTTTCCCTgggtctctggCCACCCCATTTCTCCCTGCAC
        CTCGTGCTATATCTGCTTGTCCTTTCTTCCCTTCCTCTTCCACCTTTCCCATCTTCCCCTT
        ATTGTTCTCTGTTCACTACCTCTCTCTTGCCTTTCATCTaaTCTCATGCCCATCTCTGCCC
        TCATTGCCCCTCTCTCACTCCCACTTTCCCCTTTGTCTCCCCTCTATATCCCTCTCTCCag
        tctag
SEQ2:   agacggccaag
END

>IDB1083052.3844
GB_MAP: IDB1083052 = AF277050.1 (462..6101)
PROD:   kallikrein serine protease 1
AGEZ:   226
ROI:    3355..3896  ->  -490..51
AG:     -490, -426, -228, -2, 9, 52,
PPT:    -486..-460, -457..-427, -424..-415, -410..-339, -335..-230,
        -226..-186, -181..-147, -142..-83, -77..-3, 31..37,
U2BP:   -419 [4.99], -413 [7.69], -394 [3.59], -309 [3.24],
        -300 [4.5], -281 [4.76], -269 [4.99], -245 [4.09],
        -228 [4.77], -204 [3.75], -175 [3.71], -143 [4.09], -26 [4.5],
        39 [4.42],
SEQ1:   agggCCTCCCTCCCTTTTCTCTCCCACACTCggTCACTCCTGCTTCCTCTCTGCCTCTGTT
        TCTagTTCTCACTCTgacgTCCCGCGTCCTTTTTCATTTGTCTGCTTCTCGCTCCCTTCCG
        TGTTCTGTTCCCTCTTCCTCCCTCTTCCCTgggCCTGTTTCTCGCTGTCCCTGTCTTTTAT
        CCTTCTCATCTGCCTCTTTTTTGCTCACCCTGTTTCTCACTGCCCTCCCCTCCGCCTTTTT
        CACCCCTCTGTCCTTTTgagCTCTTTTTTGCTCTGTCTCTTCATTTGCCTTTTGCACTCTC
        aaaaTCTTTCATCTTCCCATTCGCTGTCTGTATTTCTCCataaCTATATCTTTCTTCCTCT
        GTCTCCGCCCACCCACATTTTTCTCTTTCCCTTTCTCTCTTTggggaCCCTCCCCCATGCT
        CCCCTGCCCCATCCCCTTTTCCCCTTCCCGTCTTCTCATCCCTCCATTCCCATCTTTCCCC
        ag
SEQ2:   caattaccagctctggctgggtcgccacaaCTTGTTTgacgacgaaaacacag
END

>IDB1083525.2857
GB_MAP: IDB1083525 = AF315943.1 (4200..8390)
PROD:   WNT6
AGEZ:   166
ROI:    2539..2883  ->  -319..25
AG:     -319, -317, -168, -2, 10, 26,
PPT:    -313..-267, -255..-244, -242..-170, -166..-140, -129..-83,
        -80..-59, -55..-28, -24..-5,
U2BP:   -194 [5.15], -152 [6.44], -138 [5.12], -95 [4.21],
SEQ1:   agagaaTCTCACCCCTGCTGTCCATTCTGCTTTCTCCCCCACCCCCTGCCTTTggaccctg
        gaaTCTCTGCGCTGCaTATTGTCCCCGTCTCCCCTCTTCGTCATCATCATATTCCTCCATC
        CTCACCATTCCTCCTGCTCCTCCCCTCCgagTTGTCCTTTCCTTGATTTCCTCCCCCTgaa
        cttgcggTCTCCTTTTGTCTGCATTTTCCTCTCTTCCTTTCACCTCCCATTCCCaaTCTTA
        TTTTCTGTCCATCCGCTgggCCCTTCCCTGCACCCCCTACCTGTCCACatgCGTCCGCCCC
        TCTGCCTCCCgcag
SEQ2:   gccgtgcggagccacacgcgcaccgag
END

>IDB1083821.30818
GB_MAP: IDB1083821 = AF375663.1 (2853..46341)
PROD:   Hermansky-Pudlak syndrome-3 protein
AGEZ:   154
ROI:    30641..30827  ->  -178..8
AG:     -178, -162, -156, -2, 6, 9,
PPT:    -175..-163, -154..-142, -118..-106, -101..-90, -87..-80,
        -76..-66, -63..-47, -36..-5,
U2BP:   -140 [3.41], -119 [3.44], -64 [6.84], -41 [5.1], -37 [5.29],
        -30 [3.24], -21 [3.24], -7 [4.76],
SEQ1:   aggCCTCCCATGTATTagtatcagTTTTTGTCTTTTTaaaattaaaacataatactataaT
        TTTATCTTACTTggaaTGTTTGTGTCTTggCTTTTTGCacaTATGTTTTGCTgaTTTTGTT
        GCTTTCTTCTggctgactgaCCTTTTATTCCTTTTATTCCTTCGTGCTCACCaaag
SEQ2:   gaattagcag
END

>IDB1087270.19652
GB_MAP: IDB1087270 = complement( AC005338.1 (2014..29287) )
PROD:   PTPsigma, partial CDS
AGEZ:   173
ROI:    19465..19698  ->  -188..45
AG:     -188, -181, -175, -2, 39, 46,
PPT:    -173..-160, -153..-62, -59..-3, 13..35,
U2BP:   -60 [3.49], -55 [3.01], -45 [3.01],
SEQ1:   agggaaaagaaccagCCCTGTTTATATTTaaatggTTTTCCTTTTTTTTTCTTTTTTTCTT
        TCTTTCCTTCTTTCTTTCTTCCTTCCTGCTTTTCTTTTTCTCCTCCGCATCCTGTCTTCCC
        CTCCCaaCCTCACCCCACCTCACCCCTCGCATCTCCCTCCCGCCGCCACTGCCGCCCCCTC
        CCCag
SEQ2:   tccgccgcgtggCCCCGCGCTTCTCCATCCTGCCCatgagccacgag
END

>IDB1087289.4851
GB_MAP: IDB1087289 = complement( AC005525.2 (11448..16908) )
PROD:   F22162_1
AGEZ:   194
ROI:    4629..4875  ->  -223..23
AG:     -223, -205, -196, -2, 20, 24,
PPT:    -185..-101, -96..-57, -38..-22, -16..-3, 2..10,
U2BP:   -186 [6.7], -175 [3.73], -153 [3.37], -68 [4.3], -39 [3.45],
        -2 [3.39], 12 [5.43],
SEQ1:   agggtggcactttcggtgagcttttggagtcttcctaaTTCTGCTTTTACCTCTTTCTCTG
        CCACTGTTTACCTCTTTCTCTGCCTCTCCCTGTGTGTTCCGTTTCTCCCTCTTCCTTCGCC
        TggcaTGTGTCTTGTCTGTCTCCCTCTTCCCTTATACTTCTGTCCaactcctggatccaca
        aaTATGTCCCCCCTGCCCCgggggTCTGTCACCCCCTCag
SEQ2:   gTTCCTATCTgacccacgaagccag
END

>IDB1087354.2331
GB_MAP: IDB1087354 = complement( AC005777.1 (14164..23471) )
PROD:   tyrosine kinase MATK, MATK_HUMAN
AGEZ:   171
ROI:    2092..2354  ->  -240..22
AG:     -240, -210, -173, -2, 1, 23,
PPT:    -221..-211, -207..-194, -183..-175, -169..-146, -143..-106,
        -103..-42, -37..-15,
U2BP:   -222 [7.72], -192 [4.51], -173 [5.8], -144 [3.64],
        -38 [4.29],
SEQ1:   agtcatcttggcttcctgaCCTTCTGTCCCaggCCGCCTCTCTTTGTgactctacgaTTTC
        TCTCTgagcaCCCCACTCCCCCTTTCTTTCCCCCgaTGTCTGCGTCTGTTTTCTCTGCCTC
        TCCGCTCTTTTCCaaTCTCTATACCTTTCTCCCTCCTGTCCTCTTTCCCCTCCCGTGCCTC
        TGCTCCCCACATCTCCgtgaTGTCCTCCCTTTGCCCCTCTCCCggccccctctgcag
SEQ2:   aggcgctgggccccgggcacccag
END

>IDB1087363.1770
GB_MAP: IDB1087363 = complement( AC005788.1 (100..33511) )
PROD:   Human protein tyrosine phosphatase sigma mRNA, PTPsigma [AA 524- 1926]
AGEZ:   1126
ROI:    634..1811  ->  -1137..40
AG:     -1137, -1132, -1128, -2, 7, 41,
PPT:    -1076..-1034, -1028..-920, -903..-891, -886..-873,
        -870..-840, -826..-809, -805..-586, -583..-474, -471..-290,
        -287..-3,
U2BP:   -1079 [7.69], -1029 [3.13], -1014 [5.15], -871 [6.32],
        -842 [4.24], -829 [7.69], -823 [4.88], -390 [3.2],
        -288 [7.69], -171 [4.78], 17 [3.08],
SEQ1:   aggtgaggcagcgcggggacgggctggcctgccctgggctcctccccggcgctctctgacg
        CTGCCCGCCTTGTCTCTTCCCCCTCTTTGTCCCTATGTGTGCTgcggaTTCTGCTCTTCCT
        CACCCCTTCTGCTTCTCCTGCGTCTCTGTCCCTTTGTGCCTTTCCTCCACTTTTTTCTCCT
        CTGTCTCATCTCCTTTGTCTTTCTCCTCTGCTGCTggcggcctctctctggTTCCGTATGT
        ATCggcgTCCCCATCTCTCTTgaTCTGTGCTTCTCTCTGTGTCTTGTCTTCACCggtgcct
        ctgacgCTCACTCTCCATCCCTCCgggTCTGTTTCTGTCTGTTTATGTCTCTGTCTCTGTT
        TCTCTTTCTGTCTCTGTTTTCTGTGTGTTTTTTTTCTGTCTCCATCTGTCTCTGTGTTTCT
        ATCCCTCTGCCTCTCTTTCTGTCTCTCTGTCTCTGTCTCTGTATCTGTTTCTTTCTCCTCT
        CTCTCTATTTCTGTCTCTATCTCTATTTCTGTCTCTCTCTCCTCTCTTTCTCTGTCCCTGT
        CTCaaTCTCTCTCTCCTCCGTTTCTGTCTGTCTCTCTCCCCTGTTTCTCTGTGTTTCTGTC
        TCTGTCTCTATTTCTCTGTCTCTGTGTGTCTATCTCTGTATCTGTCTCCTTCTCaaTTTCT
        CTATTCCTCTGTCTCTGTATCTCTCTCCTGTTTCTGTCTGTCTCTGTATCTCTCTCTGTCT
        CTGTCTCTCCCATTTATCTCTGTCTCTGTGTCTGTCTCTCTCCTTTGTTTCTCTGTCTCTA
        TCTCTGTCACTGTGTCCCTCTGTCTCTATCTCTGTCTCTGTGTCCCTCTGTCTCTgaCTCT
        CTCCCCTGTTTCTCTCTGTCTCTGTCTCTCTCCGTCTCTGTCTCTCTCCGTACCCTCTTTT
        TCTGTCTGTATCTCTGTCTCTACCTCTCTCTCCCCTCTACCTCTCTCCCTCATCCCTCTCT
        GTCCCTCTCTGCCGCACCCCTGTCTCTATTTCTCTGTCTCTCTCTCTCTCTCTCTCTCTCC
        CCCTCCCCCCTCTGTTTCTGTCTCTCTCTCTCTCCCCTTTGTTTCTGTCTCTCTCTCTCTC
        TCCCCCATCCCTCTCTGTCCTTCTCTGCCCTGCCCCCag
SEQ2:   gtgggaaggaccttcgacccgacgacttcctacgtggtggag
END

>IDB1087363.9218
GB_MAP: IDB1087363 = complement( AC005788.1 (100..33511) )
PROD:   Human protein tyrosine phosphatase sigma mRNA, PTPsigma [AA 524- 1926]
AGEZ:   212
ROI:    8983..9238  ->  -236..19
AG:     -236, -223, -214, -2, 8, 20,
PPT:    -212..-165, -160..-149, -140..-6,
U2BP:   -163 [4.19], -93 [3.11],
SEQ1:   agggttcttggccagccctcccagCCCCATCCCACCTGCCCGCCCATCCACCCGCCCATCC
        CACCTTTGGTTgacaCCCACTTCTTTTgggttcgaCTTCTCTTTGGTTTGGTTCTGTTTTG
        TTTGTTATCATCTTCTTTTTTATTTTCTCTTTCCCATCTTTTGTTTCCCCGCCCCCCTCCC
        CACCCATCCCACCTCCCTTCCCCACCCCCCCACGTTCTCCCCCCCTCCaatag
SEQ2:   aaccgtcagccccccctcaag
END

>IDB1087423.10917
GB_MAP: IDB1087423 = AC006273.1 (24538..40398)
PROD:   H.sapiens PTB-1 gene for polypirimidine tract binding protein, PTB_HUMAN
AGEZ:   380
ROI:    10495..10920  ->  -423..2
AG:     -423, -394, -382, -2, 1, 3,
PPT:    -368..-353, -350..-285, -275..-266, -249..-228, -177..-167,
        -128..-115, -92..-78, -64..-53, -50..-5,
U2BP:   -410 [4.1], -384 [4.8], -369 [5.09], -363 [4.02],
        -355 [3.57], -351 [7.52], -283 [7.35], -264 [3.1],
        -260 [5.39], -207 [3.04], -178 [3.98], -147 [4.21],
        -140 [6.09], -132 [7.72], -51 [6.94], -3 [4.44],
SEQ1:   aggtaaacctgtaactggaatgtgtgtggagtgtgactgatagaacactacctgaTTCTTA
        TGTATTTACTgaCCTGTGTTTTTTTGCTACTTTTTTTCTTTTCTCCCCTTCCCCTTTCCCT
        ATTTTTTTTCTTGCCCTgatccggaaTTTCTTTGCCaactgactgcacggtaCTTCTGCTT
        CCTGTTGTTGCTTgaaacaaaacaaaaacataaacaaataaaaaacaaaaattccccctca
        aaCCCTGCTCTCCggaaaccaacctgcccttgaatattaacatcctgacaaCTTCATCATC
        CATCaaccactgcacgcctgcggggaCTGTCTTCCTCGTGTggacgattggcaaCTCGCCC
        CCCTTgaCCTCTCCCTCTCCCCTGTCCCTCCGCTGCCTTGCTCTGCTGTCTCTaaag
SEQ2:   agag
END

>IDB1087468.3641
GB_MAP: IDB1087468 = complement( AC006930.1 (1..8721) )
PROD:   R33423_1
AGEZ:   314
ROI:    3306..3668  ->  -336..26
AG:     -336, -322, -316, -2, 13, 27,
PPT:    -334..-327, -314..-297, -293..-251, -248..-239, -236..-223,
        -220..-171, -166..-145, -142..-106, -103..-90, -87..-68,
        -65..-17, -14..-3,
U2BP:   -237 [7.69], -221 [6.25], -214 [3.27], -143 [7.07],
        -104 [7.23], -88 [3.46], -66 [7.19], 20 [3.11],
SEQ1:   agTGTTGGTTgaatagaataagTCATTTTTGCCTTCGTGTgaaTTCATCTCTCTCTCTCTG
        CCTCTCCCTCTCTCTGTCTCTCTCCaaTTCTGTCTCTgaCTTGCTTTGTCTTTaaCTCTTT
        ATCTCTCTGTCTGTGTCTTGTTCTATCCCCCTCTCCCTGTTCTTgcaaCTCACCCTCTATT
        TCTGTTTCTgaTTCCCTCTCTCTGTCTCCCTGTCTCTCTCTGTCTCCTgaTTTTCTCTCTC
        TCCaaCTTTCTCTCTATACCTCTCTgaTTCTCCCTCTGTCTCTTTTTCTGTTCCCCTCTCC
        CCGTCCATCTCTCCCggCCTGCCACCTTCag
SEQ2:   gggtccccacggagtctggaccatggag
END

>IDB1087486.15332
GB_MAP: IDB1087486 = complement( AC007059.1 (9797..28321) )
PROD:   Human homolog of Mus musculus wizL protein [AA 4-1561], Human homolog of Mus musculus wizS protein [AA 64-934]
AGEZ:   159
ROI:    15150..15345  ->  -183..12
AG:     -183, -176, -161, -2, 11, 13,
PPT:    -173..-164, -159..-14,
U2BP:  
SEQ1:   agcttggaggCTTCCTGCCCgcagCCGCCGCCTCCTTCTCCTCCTCCTCCTCCTCCTCCTC
        CTCCTCCTCCTCCTCCTCCTCCTCCTCCTCCTCCCTCCTCCCTCCTCCTCCTCCCTCCTCC
        TCCCTCCTCCTCCCTCCTCCTCCTCCTCCTCCTCCTTCCCCCTACCCTggatcccctgcag
SEQ2:   cgtcccgggcagag
END

>IDB1087501.37183
GB_MAP: IDB1087501 = AC007193.1 (91811..136295)
PROD:   Human serine-threonine phosphatase (PP5) mRNA, PPP5_HUMAN
AGEZ:   228
ROI:    36947..37188  ->  -237..4
AG:     -237, -235, -230, -2, 3, 5,
PPT:    -217..-171, -167..-151, -140..-108, -103..-96, -82..-36,
        -33..-21, -15..-3,
U2BP:   -218 [3.45], -197 [5.27], -169 [5], -77 [4.64], -65 [5.27],
        1 [4.39],
SEQ1:   agagctcaggaactcacggaTCCACCTCCCTCTCTCCCTCACACCCCACCCCTGTGCCTTT
        CCTCCTgaaTATCCCATTTCTCTCCTggcctcttggTCTTCGTTTGTGTTCCCTGCTTGTG
        TCTCTTGCatgaTTCTTCTTggtctactgtgaaCTCTTACCCTTCCCCTCACCTCTGCCCC
        CTCCCCACGTCTCTCTCTCggCCCGTCCCTCTCCggtggCCTCTTTTCTTTCag
SEQ2:   acagag
END

>IDB1087501.37187
GB_MAP: IDB1087501 = AC007193.1 (91811..136295)
PROD:   Human serine-threonine phosphatase (PP5) mRNA, PPP5_HUMAN
AGEZ:   232
ROI:    36949..37191  ->  -239..3
AG:     -239, -234, -6, -2, 1, 4,
PPT:    -221..-175, -171..-155, -144..-112, -107..-100, -86..-40,
        -37..-25, -19..-7,
U2BP:   -222 [3.45], -201 [5.27], -173 [5], -81 [4.64], -69 [5.27],
        -4 [4.39],
SEQ1:   agctcaggaactcacggaTCCACCTCCCTCTCTCCCTCACACCCCACCCCTGTGCCTTTCC
        TCCTgaaTATCCCATTTCTCTCCTggcctcttggTCTTCGTTTGTGTTCCCTGCTTGTGTC
        TCTTGCatgaTTCTTCTTggtctactgtgaaCTCTTACCCTTCCCCTCACCTCTGCCCCCT
        CCCCACGTCTCTCTCTCggCCCGTCCCTCTCCggtggCCTCTTTTCTTTCagacag
SEQ2:   agaag
END

>IDB1087509.6784
GB_MAP: IDB1087509 = AC007229.1 (1020..31417)
PROD:   Homo sapiens dynamin II (DYN2) mRNA, partial cds, Homo sapiens dynamin (DNM) mRNA, partial cds, DYN2_HUMAN [AA 474- 870], dynamin II {AA 474- 866] [Homo sapiens]
AGEZ:   162
ROI:    6543..6800  ->  -242..15
AG:     -242, -207, -164, -2, 5, 16,
PPT:    -232..-209, -155..-36,
U2BP:   -207 [4.93], -199 [3.28], -184 [6.09], -166 [3.36],
        -74 [4.36], -34 [7.35], -17 [7.32],
SEQ1:   aggtaatacaTATGTTGTTGCTTTTTTGTTTCTTgagataataatgaattaaatattaaca
        ccatgaatatgattaatagcatgtaaTTTTTTTTCTTTTGCTGTTTTTTCCCCTGCTCTTC
        TCTTCTCCTGTTTTTGTGCTTTTCCTGCTTTTTCTTTGTCCCCTTCACGTCCCTTCCATCT
        CTTTTCCTTTGCCTGCTCTTCCCTgatttacccacaaccctaactttgcatattcaaag
SEQ2:   ggggagatcctggtaag
END

>IDB1087588.411
GB_MAP: IDB1087588 = AY028430.1 (1..5728)
PROD:   N-myc downstream regulator 2
AGEZ:   178
ROI:    199..419  ->  -213..7
AG:     -213, -184, -180, -2, 2, 8,
PPT:    -211..-199, -177..-157, -154..-126, -123..-109, -106..-98,
        -95..-53, -38..-23, -19..-3,
U2BP:   -190 [3.44], -155 [7.12], -149 [3.87], -86 [3.76], 8 [3.21],
SEQ1:   agTCTCTCTCCCCATacactataattgggagtcaggCCCTTGTCTCGTCACTACACTaaCC
        TTCATCCTTTCCGTGTCTCTCTTTGTCaaTCTCTTTCTGTCTTTggTCATTTGTTggTCTG
        TCTTTACTTGCCTCTCTTTGTCTGTTTGTCTCTCCATCTgggacgccacatggTCATGTGT
        TTCTGTGTgaaTCCGTGTGTGTCTCTCCag
SEQ2:   gaggctgag
END

>IDB1087803.22521
GB_MAP: IDB1087803 = AY129465.1 (1..469206)
PROD:   polycystic kidney and hepatic disease 1
AGEZ:   192
ROI:    22311..22554  ->  -211..32
AG:     -211, -208, -194, -2, 18, 33,
PPT:    -206..-195, -187..-169, -166..-85, -55..-39, -19..-3,
U2BP:   -167 [4.02], -11 [5.76],
SEQ1:   aggagCCTGTCTACTTCagtctggTCTTGCCATCACATCTCCCgaCTGCCTCTCTCTCTCT
        CTGTCTCTCTCTCTCTCTCTCTCTCTCTCTCTATATATATATATATATATATATATATATA
        TATATaattatacatatacccacacacatatacaTATATATGTATACCTACacacacacac
        atacataaaTTTCTTTAATTCGCTTTag
SEQ2:   gcattccatgtgatattagacacgtgtctcccag
END

>IDB1088362.4665
GB_MAP: IDB1088362 = AL078633.32 (14921..21206)
PROD:   not determined
AGEZ:   159
ROI:    4477..4701  ->  -189..35
AG:     -189, -181, -161, -2, 21, 36,
PPT:    -96..-84, -30..-5, 23..35,
U2BP:   -122 [6.84], -119 [3.61], -82 [7.84], 17 [4.36],
SEQ1:   agtggccaagtcgctggccgtcatcgtgagcatctttgggctctgctgggccccatacacg
        ctgctgatgatcatccgggccgcctgccatggCCACTGCGTCCCTgactactggtacgaaa
        cctccttctggctcctgtgggccaactcggctgtcaaCCCTGTCCTCTACCCTCTGTGCCA
        CCacag
SEQ2:   cttccgccgggccttcaccaagCTGCTCTGCCCCCag
END

>IDB1088375.2161
GB_MAP: IDB1088375 = complement( AL109804.41 (101590..106522) )
PROD:   not determined
AGEZ:   185
ROI:    1958..2174  ->  -204..12
AG:     -204, -193, -187, -2, 11, 13,
PPT:    -185..-168, -159..-107, -103..-83, -80..-3, 1..8,
U2BP:   -166 [6.63], -160 [5.79], -140 [4.18], -81 [4.99],
        -57 [5.11], -42 [4.67], -2 [3.39],
SEQ1:   aggtatgctggagacttagTCTCCTCTACCTATCACTaatcttaaTGTCTTTGTCTCCCTC
        CTTATCCTTCCCCTTTCCGCATCTCCACCCCTCCATTgggTTCCACCACTCTGCCATGCCT
        gaTTCTCCCACCCCCACCTTCTCTCACCTCCTCCTTCCTTACCCATGCCCCCACTTTCCAT
        GTCTGCTCCCCTCTCCCTCag
SEQ2:   TCCTTGTTgcagag
END

>IDB1088404.72581
GB_MAP: IDB1088404 = AL121581.41 (69020..147797)
PROD:   not determined
AGEZ:   943
ROI:    71330..72598  ->  -1252..16
AG:     -1252, -1051, -945, -2, 7, 17,
PPT:    -13..-3,
U2BP:   -1073 [4], -1051 [3.21],
SEQ1:   agctggctgtggtgggtgaccctgggctggccgtggtgggtgaccctgggatggccgttgt
        gggtgacactgggctggtggtggtgggtgacccttggctggccatggtgggtgatgctggg
        atggtcatggtgggtgaccctgggatggccgcggtgggtgaccctggaatggtcatgatgg
        gtgaccctgggctggctgagtgaccctgggctggccatggtatgtgacccggggctggccg
        tggtatgtgaccccgggatggtcatggtgtgtgacccggggctggccatggtgggtgaccc
        cgagctggctgtggtgggtgaccctgggctggccgtggtgggtgaccctgggatggccgtg
        gtgggtgacactgggctggtggtggtgggtgacccttggctggccgtggtgggtgaccctt
        ggctggctgtggtgggtgacccttggatggctgtggtgggtgaccctgggatggctgtggt
        gggtgacactgggctggctgtggtgggtgacactgggctggctgtggtgggtgaccctggg
        ctggccgtggtgggtgacgctgggatggtcatggtgggtgaccctgggatggccgcggtgg
        gtgaccctgggctggccgcggtgggtgaccctgggctggacgtggtgggtgaccctgggat
        ggccgcggtgggtgaccctgggctggccgcggtgggtgaccctgggctggccgcggtgggt
        gaccctgggatggtcgcggtgggtgaccctgggctggccgtggtgggtgaccctgggatgg
        ccgtggtgggtgaccctgggctggctgtggtgggtgaccctgggatggtcgcggtgggtga
        ccctgggctggccgtggtgggtgaccctgggatggccgtggtgggtgaccctgggctggct
        gtggtgggtgaccctgggatggctgtggtgggtgaccctgggatggcggtggtgggtgacc
        cggggctggccgcggtgggtgaccctgggatggccgcggtgggtgaccctgggctggccgc
        ggtgggtgaccctgggatggccgcggtgggtgaccctgggatggccgtggtgggtgaccct
        gggctggccgtggtgggtgaccctgggatggtcgtggtgggtgacccggggctggccgtgg
        tatgtgaccctgggctggccgtggtatgtgaccctgggatggtcgtggtgggtgaccctgg
        gctggtgaatgatatgtggCCTCTGCTTCCag
SEQ2:   tttgtcaggctgtcccag
END

>IDB1088928.56137
GB_MAP: IDB1088928 = AL163302.2 (153758..213001)
PROD:   human type XVIII collagen
AGEZ:   205
ROI:    55911..56156  ->  -227..18
AG:     -227, -216, -207, -2, 5, 19,
PPT:    -203..-193, -135..-121, -110..-97, -95..-76, -58..-36,
        -12..-3, 7..18,
U2BP:   -138 [4.14], -61 [3.94],
SEQ1:   aggacatgcccaggggctgcagaaCCCCACCCCCCaaaaaaacacacacccacacacacac
        atccacaacaccccacatacacccccaaacaCCCCCCACACCCCACacacacaacaCACCC
        CCCCCCCACaCATCCACACCCCACATCCACacacccccccacaaacaCCCACACCCATCCA
        CACCCCCACacaccacacacacatacacacggTTTCTCTTCCag
SEQ2:   gacgagCTGCTGTTTCCCag
END

>IDB1089853.12692
GB_MAP: IDB1089853 = AJ007973.1 (18578..36133)
PROD:   dysferlin
AGEZ:   300
ROI:    12344..12712  ->  -349..19
AG:     -349, -324, -302, -2, 14, 20,
PPT:    -337..-329, -318..-308, -291..-266, -261..-230, -227..-218,
        -215..-201, -198..-158, -155..-19, -16..-6,
U2BP:   -341 [4.47], -327 [6.62], -306 [7.32], -216 [4.63],
        -199 [3.46], -176 [3.87], -168 [3.39], -111 [3.27],
        -107 [4.05], -101 [5.11], -17 [6.67], 8 [4.46],
SEQ1:   aggtacttacaaTATTTTATTgaccagaaaaCCCTATTCCCTaacggagctgaacaaaTAT
        CTTTCCTTTTGCTCCCTTCCCCTggaaTTTTCTGTCCATCTCCTCCTCTGTTCCTTTCTgg
        CTCCCTCTGTgaCCTCTCCATCTCTCCaaCCCTGCCCTCTTCTTTGCCTTCATTCCTTTAT
        TTTGTTTTTggTCACTTTCCCTCCTTTTCTTCTTCTCTCTTCCTTCTCTCTCTTTATTCAC
        TCTCACACTGTCATGTTTCCCCTCCTTCTCTTGTTTCCTTTCCTTTGCTGTTGTTCTACTT
        TCTTTCTGTCTCTTGTCCCCTCCTCTaaTCCCCATGTGTggcag
SEQ2:   gtctatgacacacagctggag
END

>IDB1090103.27415
GB_MAP: IDB1090103 = AJ243213.1 (9122..94502)
PROD:   5-HT4 receptor
AGEZ:   291
ROI:    27108..27450  ->  -308..34
AG:     -308, -298, -293, -2, 21, 35,
PPT:    -291..-272, -269..-143, -140..-130, -127..-3, 2..20,
U2BP:   -193 [3.61], -174 [3.24], -166 [4.18], -160 [3.11],
        -141 [3.98], -72 [4.62],
SEQ1:   agaaactcacaggccagTATATCATGTTGTATTATATaaTCACTTTTCCTTTCCTCTGTTC
        TTTTCTCTCTCTTCCTTCTTTTTCCCTTCCTCTGCCACTTGCTCTCCTCTTTTTACCCTGT
        ATTCTTTCTTTTATTTCCTTATTTTTATTCTCTGCTTCCCCTCCgaCTCTTCTCCTCaaTG
        TTTGCTGTTCTCTATCCCTTGCTCCATCCCCTCTTCCTCCCCTTTTCTCTCTCATATATTC
        TCTTTTCTCTCCCTCCCATTCCTCCTTGCCCATGCCTATGCTCTGCCCTCTATTCTCTCTC
        Cag
SEQ2:   gTATTACGCCATCTGCTGCCagcctttggtctatag
END

>IDB1090103.40737
GB_MAP: IDB1090103 = AJ243213.1 (9122..94502)
PROD:   5-HT4 receptor
AGEZ:   221
ROI:    40496..40745  ->  -242..7
AG:     -242, -233, -223, -2, 3, 8,
PPT:    -208..-128, -125..-10,
U2BP:   -213 [6.84], -183 [3.89], -175 [3.24], -134 [3.11],
        -89 [4.99], -57 [4.09], -39 [3.61], -26 [4.65], -8 [3.46],
        -2 [3.23], 1 [4.01],
SEQ1:   aggcttataagaaaaccaaagctttgctgataaaCTTTCTTTTCTTTCCTTTCCCCTTTAC
        TCTTTTATTCTCCCATTTTCTTTCCTTGTTCTCTTCCCCTTCTTTTTATCTTCCaaTCCTC
        CACTTTCTTCCTTTTCCCTTTTTCTTTTCTCACACTCTTCCCCATTTTTCCCACTTCTTTT
        TCACTTTTTCTTTCCTTTTTACCTCCTTTCCTCATTTCCTCTCTCCCTCCaactctcag
SEQ2:   atagaaaag
END

>IDB1090419.7936
GB_MAP: IDB1090419 = AJ277662.1 (1055..10952)
PROD:   tubby (mouse) homolog
AGEZ:   238
ROI:    7669..7968  ->  -268..31
AG:     -268, -262, -240, -2, 19, 32,
PPT:    -236..-215, -202..-152, -145..-124, -110..-80, -71..-53,
        -50..-9,
U2BP:   -242 [3.53], -207 [3.85], -122 [4.01], -98 [4.99],
        -83 [4.78], 15 [4.17],
SEQ1:   agtctcaggcacgggaacaccctttaaaaggaCTTTTCCTCTTTTCTGTCCCCTggtgttc
        acatgCATCTTACTTTGTCCTTTGCCATCTGCCACCTCTTTCCTGCCACTTCTCCCaattg
        gCCTTTGTTTTACTTCCCTTTGTgattcccctggcaTCTCTGCTTCTCACTTGTTCTTCCC
        TCATGTggtttgggTGTCTGTCTATCCTTCCCTggCTCTACCATTCCTGTCCTGTCCTTTT
        CTCTGTGCCTGTGCTTggccccag
SEQ2:   cggactacatcgtgatgcagtttggccgggtag
END

>IDB1090423.130974
GB_MAP: IDB1090423 = AJ277892.2 (12191..294540)
PROD:   Titin, N2B-Titin Isoform, Novex-3 Titin Isoform, Titin Novex-1 Isoform, Titin Novex-2 Isoform, Titin fetal Isoform
AGEZ:   201
ROI:    130712..130990  ->  -263..15
AG:     -263, -215, -203, -2, 8, 16,
PPT:    -261..-252, -249..-235, -198..-155, -142..-134, -125..-114,
        -112..-106, -103..-92, -90..-49, -46..-35, -32..-28, -10..-4,
U2BP:   -250 [3.44], -243 [3.89], -233 [4.13], -229 [4.38],
        -201 [4.54], -187 [4.02], -131 [3.37], -115 [3.37],
        -93 [5.15], -80 [3.71], -26 [5.64], -16 [3.37], -2 [4.25],
SEQ1:   agTTTTATCTATaaTCCTTTACCCTCTGTgattgaccatctaaatcttagaaaacattcca
        gacaTGTGTGTTCTTATTGTGTATCTGCCTTGTGTATCTGTCTATTGTaaatcatctaaaT
        GTCTTTTCaaatcacaTATTATGTTTACaTGTTTGTggTCTTATCCTCACgTGTCTCTTTC
        ATATATATATATATATATATATATATATATATgaCCATGTATATGTggTTTTTaatgcctt
        caaatgaaaTGTTTTTaag
SEQ2:   tgcctgaagtgccaaag
END

>IDB1091297.203983
GB_MAP: IDB1091297 = AJ310932.1 (1..288888)
PROD:   myosin heavy chain
AGEZ:   459
ROI:    203511..203991  ->  -473..7
AG:     -473, -464, -461, -2, 5, 8,
PPT:    -458..-8,
U2BP:   -215 [5.27], -40 [4.5],
SEQ1:   agcctcatgaggaggCCTCTCCTCTCCCCTCGCCTCCCCTCTCCCCTCGCCTCCCCTCCCC
        TCCCCTCGCCTCCCCTCGCCTCCCCTCCCCTCCCCTCGCCTCCCCTCCCCTCGCCTCCCCT
        CCCCTCCCCTCCCCTCGCCTCCCCTCCCCTCCCCTCCCCTCGCCTCCCCTCCCCTCCCCTC
        CCCTCCCCTCGCCTCCCCTCCCCTCCCCTCCCCTCGCCTCCCCTCCCCTCCCCTCGCCTCC
        CCTACCCTCCCCTCACCTCCCCTTGCCTTGCCTCGCCTCGCCTCCCCTCCCCTCTCCCTTC
        CCCTCCGCTCTCTTCCCCCCTCCCCTCCCACCTCCCCTCCCCTCCCCTCCCACCTCCCCTC
        CCCTCCCACCTCCCCTCCCCTCCCACCTTCCCTCCCCTCCCCACCTCCCTTCCCCTCTTCC
        CTTCTCATTTTCTTTTCTTCTCTTCTCCACCTCTTGCCTggtccag
SEQ2:   ctggagcag
END

>IDB1091325.2577
GB_MAP: IDB1091325 = AJ314898.1 (1..11391)
PROD:   obscurin
AGEZ:   352
ROI:    2206..2602  ->  -372..24
AG:     -372, -356, -354, -2, 8, 25,
PPT:    -352..-296, -293..-240, -237..-208, -205..-197, -194..-131,
        -127..-24,
U2BP:   -294 [5.4], -195 [4.63], -116 [3.39], -55 [3.85], 15 [5.1],
        22 [3.1],
SEQ1:   aggggtcctgctgggcagagCCTCATGTCTGTCTCCCCACTTTCCTCCTTTCCCCCTCCTG
        CCTCCTCTATCTTGTTaaTCTTTTCCCTTCCGTTTCTTTCCTGCTTTTTTCTGTCTCTGCC
        ATCCCATGCCTggCTGTTCCACCTCTGTCTCCCCTGCTTCTCTggTGTATCTGTgaCCTCT
        GTTCTGCCATTGTCTCCCCTGCCTGCCTCTCCCTCGCTGTCCTCCTGTGCTGTTCTCCTgg
        gTCCCTCCCTTTATCTTTCTCTGCCCCGTGTCTGTCTCTCCTTGTCTCCCCTTCCGTCCAT
        TCCCCTCTGTTCACCTTTCTGTGCCCCTCCGTCCATTCCCCTCTggccacgcatacctggc
        ccccag
SEQ2:   cggccccagggctgactgccaacaag
END

>IDB1091969.39787
GB_MAP: IDB1091969 = AJ400879.1 (220540..264823)
PROD:   KIAA0298 protein
AGEZ:   195
ROI:    39547..39813  ->  -241..25
AG:     -241, -211, -197, -2, 17, 26,
PPT:    -239..-229, -224..-212, -189..-4,
U2BP:   -199 [4.68], -127 [4.65], -104 [4.21], -100 [4.1],
        -64 [4.02], -40 [5.11], -17 [4.65],
SEQ1:   agCCTCCCCCACCacaaCTGCTACTGTATCagatcctacttgacaggtgacaCATTCCTCC
        TTTTCCCTTGCTCTTTGTCTTCTTTCTCCATCCTTTTCTTCCTGCTGCTCCTCATCATTCC
        TCTTCCTATTCTTTCACTTATATTTCACCTCATTTTCCATTTCTTCTTCCTTCTTATCCAC
        ACCTCCATTTCTTCTCTCACTCCCTTTGCCTCCTTCTCCTCATGTCTCCTCCCCCaag
SEQ2:   gcccggcattattaccagattatcaag
END

>IDB1094814.5969
GB_MAP: IDB1094814 = Z20656.1 (3985..31143)
PROD:   cardiac alpha-myosin heavy chain
AGEZ:   206
ROI:    5619..6022  ->  -351..52
AG:     -351, -218, -208, -2, 49, 53,
PPT:    -344..-305, -302..-221, -204..-178, -174..-165, -152..-70,
        -67..-8, 32..48,
U2BP:   -338 [3.01], -279 [3.27], -186 [4.21], -153 [7.33],
        -110 [4.17], -98 [4.79], -68 [3.49], 1 [4.15], 19 [3.42],
SEQ1:   agtcacaCACCTCACTCCTTCTCCACCCTTCTCTCCACTCCTCCCTCggCTTGTCTTTGCC
        TTCTCCTCTTTATTTGCCTCCCCATCTCCCATGTGTCACTCCCCTGCCACCCTCCCTCCTC
        CTTGTTACTggagcccctgccagggCCCCTCTTCTACCCTTTCACTTCCTCTgggTTCACT
        CCTTggtccttgctgaCTTCTCTTCTCTCCCTGCTCCCTGTCCTCCCTTCCTCCATTCACC
        CCGTCCCTTACCCCTCCCTGCCCCTCCCTCCCTTTCCCaaCTCTACCTGCCCCTTCCCTGC
        CCTCCGCCTGCCCCCTTGCCCCTGCCTCACCCCTTGCCTggtgcag
SEQ2:   acatgctgctggtcaccaacaatccctacgaCTACGCCTTCGTGTCTCagggag
END

>IDB1095407.5320
GB_MAP: IDB1095407 = X56832.1 (368..7194)
PROD:   muscle specific enolase
AGEZ:   159
ROI:    5114..5348  ->  -207..27
AG:     -207, -179, -161, -2, 14, 28,
PPT:    -205..-183, -159..-13,
U2BP:   -167 [7.56], -10 [4.02], 25 [6.78],
SEQ1:   agCTCTTCTGCCCTGTCACCCCTCCatgaggctccttctgacctctagCCGTGTCTCTGCC
        CTGTCTCTGCCTTGTCTCTGCCCTGTCTCTGCTCTGTCTCTGCCCTGTCTCTGCCCTGTCT
        CTGCCCTGTCTCTGCTCTGTCTCTGCCCTGTCTCTGCCCTGTCTCTGCTCTGTCTCTGCCC
        TGTCTCTGCTCCaaaccccaccag
SEQ2:   tggtctccatcgaagacccctttgaccag
END

>IDB1096707.15369
GB_MAP: IDB1096707 = complement( AL121829.30 (86591..103744) )
PROD:   dJ697K14.6 (Novel protein, KIAA1769)
AGEZ:   493
ROI:    14860..15408  ->  -510..38
AG:     -510, -499, -495, -2, 2, 39,
PPT:    -452..-441, -432..-421, -391..-380, -371..-360, -330..-319,
        -293..-282, -273..-262, -232..-221, -212..-201, -192..-181,
        -172..-161, -131..-120, -111..-100, -70..-59, -50..-39,
        -15..-5, 5..33,
U2BP:   -487 [3.63], -476 [5.49], -470 [7.84], -464 [3.98],
        -459 [5.59], -453 [7.84], -439 [5.59], -433 [7.84],
        -419 [5.59], -413 [7.69], -409 [5.29], -398 [5.43],
        -392 [7.84], -378 [5.59], -372 [7.84], -358 [5.59],
        -352 [7.84], -348 [5.29], -337 [5.59], -331 [7.84],
        -317 [5.59], -311 [7.84], -305 [3.98], -300 [5.59],
        -294 [7.84], -280 [5.59], -274 [7.84], -260 [5.59],
        -254 [7.69], -250 [5.29], -239 [5.43], -233 [7.84],
        -219 [5.59], -213 [7.84], -199 [5.59], -193 [7.84],
        -179 [5.59], -173 [7.84], -159 [5.59], -153 [7.69],
        -149 [5.29], -138 [5.43], -132 [7.84], -118 [5.59],
        -112 [7.84], -98 [5.59], -92 [7.84], -88 [5.29], -77 [5.59],
        -71 [7.84], -57 [5.59], -51 [7.84], -37 [5.59], -31 [7.84],
        -27 [5.29], -16 [5.43], -4 [5.27],
SEQ1:   agggctgggctagggagctgccgactcctgcctgaccctgactccgacctgaccctgaCTC
        CTCCCACCTgaccctgaCTCCTCCCACCTgactctgactgactcccatctgaccctgaCTC
        CTCCCACCTgaccctgaCTCCTCCCACCTgaccctgactgactcccacctgaccctgaCTC
        CTCCCACCTgaccctgactccgacctgaccctgaCTCCTCCCACCTgaccctgaCTCCTCC
        CACCTgactctgactgactcccatctgaccctgaCTCCTCCCACCTgaccctgaCTCCTCC
        CACCTgaccctgaCTCCTCCCACCTgaccctgaCTCCTCCCACCTgactctgactgactcc
        catctgaccctgaCTCCTCCCACCTgaccctgaCTCCTCCCACCTgaccctgactgactcc
        cacctgaccctgaCTCCTCCCACCTgaccctgaCTCCTCCCACCTgaccctgactgactcc
        catctgaCTCCCACCCTCacag
SEQ2:   gagaCCACCTCCTTCTGCGCTGCTGCCCCCTCTggcgtag
END

>IDB1096943.12522
GB_MAP: IDB1096943 = U89337.1 (12147..25868)
PROD:   cAMP response element binding protein-related protein
AGEZ:   261
ROI:    12235..12533  ->  -288..10
AG:     -288, -286, -263, -2, 1, 11,
PPT:    -260..-239, -236..-222, -219..-210, -205..-169, -165..-144,
        -141..-132, -128..-75, -72..-55, -50..-20, -17..-5,
U2BP:   -255 [5.11], -251 [4.6], -237 [6.32], -142 [3.9],
        -117 [5.15], -88 [4.76], -73 [7.56], -18 [6.41], -4 [4.99],
SEQ1:   agaggcggggggccgggaacctgctagaCTCTCACTTACTTTTTTCTCTTgaTGTCCTCTC
        CTGTGTgaCCCCACACTCaatgCCCTTTTCTTTTCCTACCCTCTCCTTGCCCCTGCACCaa
        aCTCTGTCCCTGCCATCCTGTTTaaCTCCCGCTATggaTCTGCCTCCTCACTATTGCCCTT
        TCTTTTTCTCTCTGCTCACCTCTACTTTTCTgaCCTCCTCCCCTCCTCCCTgcaaTCCCTG
        TTTGCCTCCCCATCTCCTCTTCCTTaaCTCTCCCCTTCTCacag
SEQ2:   agaccctgtcag
END

>IDB1097982.5549
GB_MAP: IDB1097982 = U47924.1 (116351..126422)
PROD:   B7
AGEZ:   173
ROI:    5342..5569  ->  -208..19
AG:     -208, -206, -175, -2, 17, 20,
PPT:    -192..-184, -162..-144, -141..-93, -89..-64, -61..-30,
        -23..-11,
U2BP:   -193 [7.33], -164 [5], -155 [3.76], -142 [7.03], -132 [4.95],
        -62 [7.56], 16 [4.61],
SEQ1:   agagggttactgctgaCCTTTCTCTgggatggcagcttctcctgaaCTTCTTTACTTTCTA
        TACTgaTCTCTACTCACCCCCACTCCTTTCTTCCACTCCTCCCTCTCTACCTCTTggaTTT
        CCTCTTTTGCTTTATCTCATTCTgaCTTCTCTTTCTTCCCTATCCCTGCTCCCTCTCaatc
        aaTCCACTGTGCCCTgggggtctag
SEQ2:   gcccaaaacatgctgaagaag
END

>IDB1098017.5720
GB_MAP: IDB1098017 = U51243.1 (388..23643)
PROD:   alpha-albumin
AGEZ:   188
ROI:    5480..5740  ->  -241..19
AG:     -241, -231, -190, -2, 13, 20,
PPT:    -204..-193, -188..-181, -171..-148, -143..-3, 1..10,
U2BP:   -222 [4.14], -207 [3.17], -191 [3.89], -179 [3.94],
        -157 [3.73], -57 [3.67], -35 [5.27], -17 [3.71], -11 [3.11],
        -4 [3.11], 7 [3.11],
SEQ1:   aggacttcaaaggactcttatcgggaactggttaatgCTGCCTTATATTgaagTTTTCTAT
        aactggaaaCCTTTCTTCCTTTTACCTTGTTTTacaaCTTGCTCTTCTTGTCTCTTTCTAT
        TTTTTCTTTTCCTTCCCATCTTACCCTCCCTTCCCTTCCCTTCCCTTCCCTTGTCTACATT
        CATTGCTTCCTGTTTCTTCCCTCACCCGTCTTCTCTCTTTCATTTTTATTTTTTATag
SEQ2:   CTTTTTATATgaagttgccag
END

>IDB1098199.26118
GB_MAP: IDB1098199 = U63963.1 (1236..34758)
PROD:   CSF-1 receptor
AGEZ:   198
ROI:    25908..26140  ->  -211..21
AG:     -211, -206, -200, -2, 19, 22,
PPT:    -197..-136, -108..-89, -85..-75, -72..-56, -51..-24, -13..-3,
U2BP:   -202 [4.59], 16 [6.84],
SEQ1:   agctcagtgacaggCTCATCCCTTCTCTCTCTCTCTCTGCCATCTGTGTGTCTGCATTTTT
        CCTTCTCCTTCTTTTggcttctggtcactccgggtcttgggaTATGCCCTGCTTTCTCCCC
        TgggTCTCTGCATTTggTCCCCATGTATCTGTGTggtgCTCTCTGTCCTGCCCTCTCCCTG
        TCTTTgggactgtggTTCTTCCTCCCag
SEQ2:   ccacggcccatgctgatgagaag
END

>IDB1098519.14194
GB_MAP: IDB1098519 = U81031.2 (14434..30953)
PROD:   KIAA0167
AGEZ:   164
ROI:    13960..14230  ->  -235..35
AG:     -235, -228, -166, -2, 4, 36,
PPT:    -225..-213, -201..-182, -170..-124, -119..-63, -60..-11,
U2BP:   -226 [4.05], -212 [4.62], -171 [7.65],
SEQ1:   aggttccagaTCTGCCTACTCTCatggctcttggCTTCTGTTCCACTCTGCTCCggggcca
        ctgaCTTTAGTTCTGCTTTCTCTCCCCATCTGTCTGTCCTGCTTTGTCTCTggcaCTCTGT
        CACTATCTCTCTCCATCTCTCCATCTACCTGTCTTTTTCTCCTTCTTTCTTggTCTCTCTT
        TCTCTGTTCTGCTCTCCATTCTATCTCTATCTCCTTCGCTTCgggaaaccag
SEQ2:   ccaagcgcaaaatgtggaaactaaaatcctttggtag
END

>IDB1098914.4981
GB_MAP: IDB1098914 = Y19205.1 (46..8594)
PROD:   not determined
AGEZ:   157
ROI:    4813..5001  ->  -169..19
AG:     -169, -164, -159, -2, 11, 20,
PPT:    -133..-114, -111..-62, -54..-4, 2..10,
U2BP:   -134 [3.93], -112 [6.8], -104 [4.78], -60 [5.64], -2 [3.17],
        20 [3.7],
SEQ1:   agcggagaaaagaaaccgctttggaaaatgcaatgaTTTCATTCTGCCGTGTTGCTaaCCC
        CCTCATTCTCCCTCGCTCCCACTCCGCCTCCTTGCTTTACCATTTTTaatcgggCTTCCTT
        GTTTCTTTCTTCCCTGCACCCGCTTCTTCCCCCTGCCCCCACCTaag
SEQ2:   gTTTGCCTGTaggtacctgag
END

>IDB1099371.30035
GB_MAP: IDB1099371 = L23982.1 (3273..35404)
PROD:   collagen type VII
AGEZ:   287
ROI:    29740..30048  ->  -296..12
AG:     -296, -294, -289, -2, 7, 13,
PPT:    -287..-241, -238..-213, -199..-3,
U2BP:   -200 [3.49],
SEQ1:   agagtgaagCTGTCTCTTCCCGTCTCTGTCTGCACCACCTGCCTGTTTCTGTGTCTggCCT
        GCTTCTGTCTCTTGCCTTTTGTTggcctgttcccaaCTTCCCTCTCCTCTGCCTTCTTCTC
        TTTTTCCATCTCTCTATCTACCTCCCACCCTCTCTCTTCCTCTCTCTCCTGTTACCCTCTC
        CTGCTATCTCTTTGTGTATCTCTACCCCCTCTGCCTGTGTGTCTCTGTCTGTCTCTCCATC
        TTCCCATCCTTCTCTCTGTCATTGTCTCTCTATCCCTCTCTGCCCCCTCTag
SEQ2:   cctgccagggccag
END

>IDB1099825.10986
GB_MAP: IDB1099825 = M63962.1 (1680..16150)
PROD:   H,K-ATPase catalytic subunit
AGEZ:   297
ROI:    10565..11038  ->  -422..51
AG:     -422, -364, -299, -2, 10, 52,
PPT:    -400..-368, -353..-328, -325..-315, -310..-301, -297..-275,
        -264..-176, -173..-160, -157..-104, -101..-19, -14..-3,
        12..20,
U2BP:   -366 [4.51], -326 [7.69], -311 [4.62], -299 [5.8],
        -158 [6.94], -102 [6.94], 31 [7.65],
SEQ1:   agtgcctgcatttggtcctgggTCTCCGTTGTCCTCCGTGTCCCTCTCTGTTTGTgacagt
        ctctctggTTCTGCTGTGTCCCTGCTCTCTCTCTgaCCTTGCTCTCCatgaCCCTGTCTCT
        gagTTGTTGCCTATTTCTGTCTTTTTgggtcctggaTGTGTCTTTTTCTCTCTGTCCCTGC
        CTCTGTCTCTCTGTCCCTGCTTCTCTCTCTGCCTCTGTGTCTCTGTCACTGTTTCTGTGTC
        CCTggCTCTGTGTGTCCTTgaCCTTGTGTATCTGTGTCCCTGTCTCTCTTCCCGTGTCCCT
        GTCTGTGTGTCCTTgaCCTTTGTGTATCTGTGTCCCTGTCTCTCCATGTCCCTCTCTTCCT
        GTGTCCCTGTCTCTGTGTCCATCTCTGTCTCCCTGTGTggggTTGTCTCTCTCCag
SEQ2:   gtgccattcagTCCTTTGCTggcttcactgactacttcacggcaatggcccag
END

>IDB1100426.1844
GB_MAP: IDB1100426 = L36936.1 (1..2688)
PROD:   metase
AGEZ:   221
ROI:    1607..1861  ->  -238..16
AG:     -238, -227, -223, -2, 12, 17,
PPT:    -212..-199, -191..-161, -155..-85, -80..-5,
U2BP:   -185 [5.27], -83 [7.65], -42 [5.11], -25 [4.76],
SEQ1:   agggacgggacagggagaactgggcaCCCTCCTGTCCCCCacgggtgCCCCTCACCCCCAC
        TGCGCCCTCCCCCCGCTggcgaCCCTCCCCCCGCACTGCTGCCCCTCCCCCCGCACTACTG
        CCCCCTCCCCCATTGCCCACCCTCCCCCCACTgacaCCCCTCCCCCCGCTGCCGCCCCCTG
        CCCCCGCACTCTCACCCCCTCCCCCTGCTCACCTGCCCCTTCCTGTCACTCgtag
SEQ2:   ctggacgggaaagtgaag
END

>IDB1101772.40688
GB_MAP: IDB1101772 = complement( AC010582.6 (58365..99660) )
PROD:   TFIIA-42
AGEZ:   163
ROI:    40507..40698  ->  -182..9
AG:     -182, -168, -165, -2, 7, 10,
PPT:    -162..-153, -113..-105, -97..-89, -85..-73, -69..-41,
        -38..-28, -25..-21, -16..-3,
U2BP:   -130 [3.13], -39 [7.07], -19 [3.41],
SEQ1:   agcctgcacaacataggagaCCCTTCTTCTacaaaaacaaaccaatttgcaaatacaatac
        tgtaaataCTGTTTTGTgggggggTGTGTGTGTacgTGTGTGTGTGTATgggTTTTTTGTT
        ACTTGTTTTCTCTGTTTTCTgaTTGTATCTCTCaaTTTTTaaaaTGTTGTTTTTGTTTag
SEQ2:   atacacagaag
END

>IDB1101787.24028
GB_MAP: IDB1101787 = AC016526.6 (36652..85139)
PROD:   FLJ20689
AGEZ:   195
ROI:    23814..24054  ->  -215..25
AG:     -215, -199, -197, -2, 16, 26,
PPT:    -213..-202, -194..-174, -150..-134, -131..-86, -81..-59,
        -56..5,
U2BP:   -200 [4.06], -162 [4.17], -151 [3.5], -132 [7.19],
        -98 [3.76], -93 [3.66], -84 [3.33], -57 [3.61], -37 [3.24],
SEQ1:   agCCTTTTTCCTTTgaagaggTTTTTTTTTGTTTTTGTTTTTgcaaaacattcacatacat
        ttaaTCTCTTTCTCCTCCTCTgaTTACATCTTTTCTCTATTCCCTTCTTTGTCTTTACTTA
        ATTATTCCaacaTCTTATCTTCTTCTCCCTTCTGTaaTTTTCCTATCACTTCTTTTATTGT
        TTTCTTTCCTGTTATTCTCTCCCTCTCTTTAG
SEQ2:   TTTCTggttaccatcagctgggaaaag
END

>IDB1101814.91553
GB_MAP: IDB1101814 = AC044790.4 (3367..112324)
PROD:   NRXN2
AGEZ:   173
ROI:    91307..91577  ->  -247..23
AG:     -247, -192, -175, -2, 7, 24,
PPT:    -245..-232, -226..-215, -171..-162, -159..-115, -112..-83,
        -80..-54, -51..-6,
U2BP:   -178 [5.1], -142 [4.65], -117 [4.79], -42 [5.27], 12 [5.2],
SEQ1:   agCCCATGTGTACCCTgggtgCCCTCCCCTTCTggggtccccacctggctgggctaggggc
        tgtggctgacaaggaCTTTCCCTTTggCTTTCTGCCCCTTCCTCATTTCTCCCCGTCCCCT
        CCTCCCTTACTggCTTTCTCCTCCATTCCTCTTTCCTCTCCTTggCTTCCTTCTTTTCTTC
        CTTCCCTTCCTggTCTCCCCTCACTGCCTGCCCCTTCTCTGTCACCCCCTTCCACTCCTgc
        aag
SEQ2:   gccgccagctgaccatcttcaacag
END

>IDB1101820.16085
GB_MAP: IDB1101820 = AC067969.1 (1..29865)
PROD:   ryanodine receptor 1
AGEZ:   185
ROI:    15796..16089  ->  -290..3
AG:     -290, -196, -187, -2, 2, 4,
PPT:    -286..-277, -274..-262, -259..-244, -240..-224, -185..-164,
        -159..-143, -134..-125, -99..-79, -71..-63, -49..-39, -27..-3,
U2BP:   -281 [4.58], -275 [7.19], -270 [3.01], -153 [4.99],
        -149 [4.58], -101 [3.56], -87 [5.11], -37 [3.33],
SEQ1:   agtgCACTCATCCTaaCCTCACTCCTCCTggCTCGCCCATTCCCTGTggaCCCATTTGCCG
        CCCCTCaatgcctgtggtttgcacgcacaccccagcccttgcagCTTCCCCTTGTATACCT
        GCCTTgcaaTTTCTCACTCATCCTTCaatcacgaTCACCCCTGCatgcacaccttggcaca
        ctcttaaaTCCCCTTCTCTCACATCCCTTgggatggCTGTTTTCTggtgggtggaacaCAC
        TGCCTTCCaactgggtggaCCATCTTTTTTCTCCCACTCCCTCCag
SEQ2:   gagag
END

>IDB1101820.17694
GB_MAP: IDB1101820 = AC067969.1 (1..29865)
PROD:   ryanodine receptor 1
AGEZ:   448
ROI:    17169..17724  ->  -526..29
AG:     -526, -453, -450, -2, 13, 30,
PPT:    -524..-504, -499..-454, -448..-417, -411..-399, -388..-378,
        -375..-360, -338..-314, -302..-292, -288..-180, -177..-135,
        -131..-90, -87..-70, -65..-12,
U2BP:   -428 [4.99], -412 [3.04], -389 [3.64], -362 [4.14],
        -358 [5.6], -349 [6.82], -339 [3.17], -312 [4.51], -303 [4.8],
        -289 [3.64], -255 [3.75], -222 [3.71], -207 [3.73],
        -201 [4.78], -178 [6.31], -156 [4.18], -88 [7.84], 22 [3.37],
SEQ1:   agTCCCACCCCCTCCATCCCCCTggggTCTCCCTCCCCATGTCCACCACCCACCTCCGCCC
        CCCCCCGCCACCagaagTCATTCTGTCTTGTGTTCTCACCCATCACTACatggaCCCCACC
        CTCCACgtgccccaaaTGTCACGCCCTggTTGCTGTTCTCTTATTaatgtccctaatccgg
        gttaaTCGCGTCTCCTCTTTGCCGTGTTGTgacgtgtctaaCCTTTCTACCCggaTCCTCG
        CTCCTGCCTTTCTACCTCTATGTCTTCATCTCTCTCTCTCCCTCTCCATCCTCTTCTTTCA
        TTCCCTCTGCTTTTACCCTCATTTCCTACCCTCTTCCCTGCTaaTCCATTTCCTTCTGTCT
        CCTTATCACTCTGCCTTTCTCTCTGTgggTTGTTCCTCTCTCTCTGTGTGTCTTTCTGTGT
        CTCTGTCCCTgaCTGTCATTGTGTGTGTTTgcggTCTGTCTCCCTCTCTTTTTCTCTCTTT
        TCTCCTGCTTCCTCCTCCCATCCTGTTggctgccccag
SEQ2:   tcatcaatcgccagaacggtaattcccccag
END

>IDB1119868.959
GB_MAP: IDB1119868 = AX646913.1 (1..1360)
PROD:   not determined
AGEZ:   654
ROI:    282..979  ->  -678..19
AG:     -678, -671, -656, -2, 5, 20,
PPT:    -638..-430, -427..-26, -23..-16, -12..-3, 8..19,
U2BP:   -642 [7.15],
SEQ1:   agcacccaggggccctcctgtgaggactgcacactgatggCTCTCTGTCTGCCTGCCTGCC
        TGCCTGCCTGCCTGCCTGTCTGTCTGTCTGCCCGTCTGCCTGCCCATCTGCCTGTCTGTCT
        GCCTGTCCGTCTGTCTGTCCATCTGTCCATCTGCCTATCCATCTGCCTGCCTGTCTGCCTG
        TCCGTCTGCCTGTCTGTCTGCCTGTCCATCTGTCCATCTGCCTATCCATCTGCCTGCCTGT
        CTGTCggCCTGCCTGCCTGCCTGTCTGTCTGCTGCCTGTCTGTCCGTCTGCCTGTCTGCCT
        GTCCGTCTGCCTGCCTGTCCGTCTGCCTGTCCGTCTGCCTGCCTGCCTGTCTGTCTGCCTG
        CCTGTCTGCCTGCCTGTCCGTCTGCCTGTCCGTCTGCCTGCCTGTCTGCCTGCCTGTCTGC
        CTGTCTGCCCGTCTGCCTGTCTGTCTGCCTGTCCGTCTGCCTGTCTGTCCGTCTGTCCATC
        TGCCTATCCATCTGCCTGCCTATCTGTCTGTCCGTCTGCCTGCCTGTCTGTCTGCCTGTCT
        GCCTGTCTGTCTGCCTGTCTGTCCATCTGCCTATCCATCTACCTGCCTGCCTGTCTGCCTG
        TCTGTCTGCCTGTCTGTCTGCCTGCCTGTCTGTCTGTCTGTCTggTTGCTTGTgcaTGTGT
        CCCCCag
SEQ2:   ccacaggTCCCCTCCGCTCag
END

>IDB1120000.20503
GB_MAP: IDB1120000 = AX647177.1 (1..280229)
PROD:   not determined
AGEZ:   227
ROI:    20245..20528  ->  -259..24
AG:     -259, -248, -229, -2, 5, 25,
PPT:    -189..-184, -170..-136, -132..-85, -82..-36, -21..-3, 8..19,
U2BP:   -171 [7.65], -141 [5.15], -123 [4.5], -7 [4.02], 21 [3.82],
SEQ1:   agtgtggccacagccctggcctggttgtggaggggggtgctgcgctggcccgcggctgctg
        ggactgcaaTTGTTTggattgtcactgaCCGTGCTTTGTTTTTGTTTTTTTCTCCTCACTC
        CTgggCTCGTTCTCATTGCTTTCTTTCTCTCTCCGCTTCCCCCTCCCGTGTCTggTCCTAT
        CTCTCCCCTTCCCCACCCCATTCTCTTGTCCTCTGCTCTTCggcctcttccggcaTCTCTC
        TGTTTCTTATCTCag
SEQ2:   ctggaggTTCTGCACTACCgactcag
END

>IDB1129804.11397
GB_MAP: IDB1129804 = AY280502.1 (2450..19482)
PROD:   EPHB6
AGEZ:   233
ROI:    11131..11419  ->  -267..21
AG:     -267, -264, -235, -2, 19, 22,
PPT:    -249..-238, -230..-209, -206..-170, -167..-155, -151..-134,
        -130..-93, -90..-75, -72..-59, -56..-35, -24..-11,
U2BP:   -168 [7.84], -25 [3.08],
SEQ1:   agcaggcaacactgggggCTCTTTGCATTTggagtgaCTTGTTTTTCCCCTATTTTCTTgg
        CTTCCTCCCCTCCCTGTCCCCACCCCCTTCTCTCCCTgaCCCATCCTTCCCTgggCCCACA
        TCCTGCCTCTCTgggCTACCCCCACCCCACGCTCTTCTGTCTCCTTCCCTCTCggCCACCC
        ACCCTCCCCTggCTCCTTCCTTCCTCaaTCACCCCCACTGCTGCCCTCTTggcccttggaC
        TGCCATATCCTCCggccccccag
SEQ2:   gtcctccatcggctccccaggag
END

>IDB1130052.4287
GB_MAP: IDB1130052 = AY297813.1 (1335..8415)
PROD:   properdin P factor, complement
AGEZ:   176
ROI:    4069..4315  ->  -219..27
AG:     -219, -192, -178, -2, 10, 28,
PPT:    -217..-193, -190..-180, -175..-160, -157..-145, -134..-119,
        -116..-105, -96..-58, -54..-45, -42..-32, -24..-5,
U2BP:   -178 [5.44], -158 [7.19], -137 [7.35], -106 [4.17],
        -97 [4.94], -69 [4.78], -56 [4.96], -43 [6.84],
SEQ1:   agTCCCCCTTGCCCTTCTCTGCTGCCCagCTCCTGCTGCTgaggCCTTGTTCCTGTCTCTg
        aTTCCTCCTTTCCTggccctgataCCTTGTTTCCACCCCTggTCCCCCATTCACacatctg
        aTCACCTCTACTCCCTCCTACCGCCCTCATTCCTTCCTCTgaaCCCCCTTGCTgaTTCCCT
        GCTTTggtccaaTCCCCTGTTGCCCTGTCTCTgcag
SEQ2:   tggatggggagtgggactcgtggggggag
END

>IDB1130914.12504
GB_MAP: IDB1130914 = AL022319.2 (14622..70794)
PROD:   not determined
AGEZ:   274
ROI:    12092..12554  ->  -413..49
AG:     -413, -406, -276, -2, 42, 50,
PPT:    -401..-361, -357..-278, -274..-209, -206..-194, -187..-77,
        -72..-9, 6..15, 24..39,
U2BP:   -276 [5.68], -236 [3.01], -73 [4.62], -59 [5.11], 16 [3.75],
        19 [4],
SEQ1:   aggcctcagcgaTCTTTTCCTGTCCCCATCTGTGTCTGTGCCTGTGTCTCTCTgggCCCCT
        CCACCTCCCCTGCCCTTTTCTTTCCCTGTTTCCACTCGTCCCCTGCATCTCCCCTCCCTTG
        CATCTGTCTTTTCTgagCCCGTCTTACTCTCTTTGTCATCGCGTCTCTGTACCTCACTGTC
        TCTTTCTACCTGCCCTTGCTCTggCCTCTGTGTCTCCggttggTCCCTGCCCCTCCTCCTT
        GCTTCATTTCTGCCTCTGTACCGCCATCTCCATCTCCATCTCCCCATCTCCCTCTGCCTCC
        CTCTCCCCATGTCTCCCTGCTGTCCCCACTCCatgaCTCTGCCTCTCTCACCCTTCTGTCC
        CCTCCATCCCTGTCCCTGTCCCTGTCCTCTCCTCCCGTTggtcacag
SEQ2:   gtgggCTCCTTCTTCatgatcaaCCTGTGCCTCGTTGTCatagcgacccag
END

>IDB1130962.96176
GB_MAP: IDB1130962 = complement( Z85996.1 (64774..165000) )
PROD:   not determined
AGEZ:   166
ROI:    95974..96220  ->  -203..43
AG:     -203, -197, -168, -2, 8, 44,
PPT:    -190..-170, -164..-71, -68..-54, -30..-3, 10..33,
U2BP:   -175 [3.27], -168 [5.8], -114 [3.85], -69 [7.35], -52 [6.13],
SEQ1:   aggcgcagcctggTTTCCTTTGCTCTTTATCTCTgagtgCCCTCCCTCTCCCTACCCCCTT
        TTCTGTGTTTCTCTGTCTCTCCATGTTCACTCTCCCATTTCTTTCCTGCCCACCCCTTCCT
        GTCCTACCCCTgaTTTCTCCTTCCTTTTaactgggtcccaattgggtccaaCCTTTCCCTG
        CCCCCCATGCTGTCTCCCag
SEQ2:   gctgccaagCTCCCCATGTCCATCATTATCGTCggcgtgggccag
END

>IDB1141126.5377
GB_MAP: IDB1141126 = complement( AC005081.3 (143263..164151) )
PROD:   not determined
AGEZ:   792
ROI:    4563..5402  ->  -815..24
AG:     -815, -804, -794, -2, 1, 25,
PPT:    -792..-765, -747..-737, -719..-711, -705..-697, -693..-685,
        -669..-661, -655..-647, -631..-623, -605..-597, -579..-571,
        -567..-557, -551..-543, -539..-531, -525..-517, -513..-505,
        -499..-491, -487..-477, -471..-463, -459..-449, -443..-435,
        -431..-421, -415..-407, -403..-393, -387..-379, -375..-367,
        -361..-353, -349..-339, -333..-325, -321..-311, -295..-287,
        -283..-267, -261..-251, -245..-237, -233..-225, -209..-201,
        -197..-181, -175..-165, -159..-151, -147..-139, -72..-62,
        -56..-48, -44..-3, 9..24,
U2BP:  
SEQ1:   agcatgatcacagctcactgcagCCATATATATGTATATATATATATATATgaaaaaatat
        atataaaTATATATATATgaaaaaatatatataaaTATATATATgaaaaTATATATATaaa
        TATATATATgaaaatatatataaaTATATATATgaaaaTATATATATgaaaatatatataa
        aTATATATATgaaaatatatatgaaaaTATATATATgaaaatatatatgaaaaTATATATA
        TaaaTATATATATATgaaaaTATATATATaaaTATATATATgaaaaTATATATATaaaTAT
        ATATATgaaaaTATATATATaaaTATATATATATgaaaaTATATATATaaaTATATATATA
        TgaaaaTATATATATaaaTATATATATATgaaaaTATATATATaaaTATATATATATgaaa
        aTATATATATaaaTATATATATgaaaaTATATATATaaaTATATATATATgaaaaTATATA
        TATaaaTATATATATATgaaaatatatataaaTATATATATgaaTATATATATATATATAT
        gaaaaTATATATATATgaaaaTATATATATaaaTATATATATgaaaatatatataaaTATA
        TATATgaaTATATATATATATATATgaaaaTATATATATATgaaaaTATATATATaaaTAT
        ATATATgaaaataatatatataaatatatataaatatatataaaaatataaatatatataa
        aaatatataaaTATATATATATaaacaTATATATATaaaTATATATATATATATTTTTTTT
        TTTTTTTGTATTTTTTTTGTag
SEQ2:   agatggaaTTTCACCGTGTTGCCTag
END

>IDB1141217.94452
GB_MAP: IDB1141217 = complement( AC007314.3 (35252..136287) )
PROD:   not determined
AGEZ:   193
ROI:    94228..94483  ->  -225..30
AG:     -225, -209, -195, -2, 13, 31,
PPT:    -219..-210, -207..-198, -193..-185, -150..-131, -120..-107,
        -95..-81, -66..-59, -37..-30, -20..-14,
U2BP:   -169 [4.3], -151 [4.57], -138 [3.2], -129 [3.17],
        -108 [3.37], -73 [6.54], -56 [3.37], -32 [6.16], -28 [3.36],
        -12 [3.93], 12 [4.21],
SEQ1:   agtgggTGTTTTTGCCagCCATTGTTTTacagTCTATCTCTggaatatgaataatgactat
        ttgaatgcacctaaTTCTTTCCATTTATTGTGTTaaatgaatgaTATTTTCTGTTTACatg
        tgtaaacaTTTTTCTTCGCTATCaattctaatcaaaaCTTGTTTCaaatggtaaattaaaa
        cataaTTTTGATTaatgtggcaTTCTTTTgaatttcccatag
SEQ2:   caaaacccttgaagatcgtttgaaaattgaag
END

>IDB1141294.137218
GB_MAP: IDB1141294 = AC010134.5 (31131..174934)
PROD:   not determined
AGEZ:   267
ROI:    136940..137237  ->  -279..18
AG:     -279, -276, -269, -2, 15, 19,
PPT:    -267..-224, -212..-204, -201..-155, -152..-134, -131..-94,
        -77..-21, -17..-5,
U2BP:   -256 [4.02], -250 [4.09], -222 [4.1], -191 [4.62],
        -153 [4.51], -132 [6.13], -92 [6.16], -57 [3.27], -18 [4.14],
        -4 [4.09],
SEQ1:   agtagattgcagTATTTTTTCTTATTTTCACTTCTCTTTCTCTCCTTTTTTCCTGTaactg
        tgctggTTTTGTTTTggTCTTCCTCTCATACCCGTTTCTGCATTTCATCTTTTCTTTCTAT
        TGTgaCTTCATTTCATTTTTTTTTaaCCTTATCTTTTGTTTCTCTTGTTTATCCCATCCTT
        TTTgataaaatccatcgcaTGTGTCTTCTTTTTTTCTTTATTTTCTTTCCTTTCCTTTTTC
        CTTTTTCTTTCTCCCaaaCTTTTTCCTTTTCacag
SEQ2:   cattggaacacgggaggtag
END

>IDB1141448.41107
GB_MAP: IDB1141448 = AC022261.8 (75454..131981)
PROD:   not determined
AGEZ:   180
ROI:    40900..41157  ->  -208..49
AG:     -208, -191, -182, -2, 4, 50,
PPT:    -179..-168, -154..-144, -121..-75, -54..-43, -39..-19,
        -14..-3, 6..19, 31..49,
U2BP:   -176 [3.17], -155 [3.37], -149 [5.64], -84 [3.27],
        -46 [5.76], -26 [6.16], -17 [5.33], -5 [4.24], 21 [6.13],
        43 [3.59],
SEQ1:   agggtggacatggcctcagaatccctaggTTAATTCTGTCTaaatcatttcaaaTTTTAAT
        TTCCaaaatacaaaaaattcactggaCTTTTTTCCTTTTCTTTCCTTTTTTTTTTTTTTCT
        TTATCCCATCTCaatgtctcctggccatacaaCCACTTTAATTTgggCCCATTTGTTTTGA
        TTTGTCTgacaCTGCTCTTCACCag
SEQ2:   tgcagCCGCTGCATTTTTTaacatgggataCCTGTTATTTTCATTATTTag
END

>IDB1141489.32384
GB_MAP: IDB1141489 = AC073046.7 (106420..139555)
PROD:   not determined
AGEZ:   173
ROI:    32180..32424  ->  -205..39
AG:     -205, -196, -175, -2, 17, 40,
PPT:    -185..-176, -173..-163, -143..-102, -48..-42, -17..-5,
U2BP:   -161 [4.18], -101 [5.15], -52 [4.02], -40 [3.17], -18 [7.07],
        27 [4.1],
SEQ1:   agggaaatgagactactggaTTCTATTCCCagCTCTGCCACTTgatgctatatgaccctgg
        gCTGCCCACATTTCTTCTCCATGCCTATTATTTTCCTTTCCTCacaaaaacctcatgggct
        tggctgcatatgcattgggggtggaccattgaaaaTTCTGTTaaaaatgtgaaattaaact
        tctgaTTTTCTCCTTCCCacag
SEQ2:   gtaaacacctttgtaaagaatctgtaaccaataccatgaag
END

>IDB1142384.25873
GB_MAP: IDB1142384 = complement( AL136089.15 (3150..33566) )
PROD:   not determined
AGEZ:   251
ROI:    25584..25892  ->  -290..18
AG:     -290, -267, -253, -2, 9, 19,
PPT:    -263..-254, -247..-3,
U2BP:   -7 [5.27],
SEQ1:   agtgcatgtgctcggggctgtcaagcgCGTTTGTTTCagtgaaCTCTCCTCTCCCCGCCCT
        GTCCCTCTCCCGCTCCCCTGCTTTCCTCTCCCTCTCCCCTTCCCCTGCTTTCCTCTCCCTC
        TCCCCCTCCCCCTCCCCTGCTTTCCTCTCCCTCTCCCCCTCCCCCTCCCCTGCTTTCCTCT
        CCCTCTCCCCTTCCCCTGCTTTCCTCTCCCTCTCCCCCTCCCCTGCTTTCCTCTCCCTCTC
        CCCCTCCCCTGCTTTCCTCTCCCTCCCCATCTTTCCCTCACCCCag
SEQ2:   gcatgttcagtatttcccag
END

>IDB1142466.29107
GB_MAP: IDB1142466 = complement( AL136233.14 (34605..63747) )
PROD:   RUN and FYVE domain containing 2
AGEZ:   298
ROI:    28785..29133  ->  -323..25
AG:     -323, -319, -300, -2, 26,
PPT:    -291..-284, -275..-264, -259..-242, -230..-206, -195..-171,
        -167..-159, -138..-132, -123..-112, -107..-55, -49..-5,
        10..15,
U2BP:   -253 [4.09], -247 [3.24], -185 [3.24], -169 [4.06],
        -160 [3.98], -141 [5.6], -130 [6.62], -114 [3.24],
        -110 [6.62], -73 [3.27], -61 [3.61], -44 [3.11], -24 [6.29],
        17 [5.9], 23 [3.98],
SEQ1:   agctaggaccctcaacccaaccgaggatataaTTTTGTTTaaattgaaTTGTTTTATATTg
        gcaTTTTTCACTTTTATTGTTggaaaatgtaaTGTATTTCCATTGCCCTGTCATGTTggtg
        tcaacaTATGTCTTTTATCATTGCTTTCTTTgaaTCTACTTATgaaaaacataactattaa
        tgCTTTATTgacatgaaTATTCTTTTATTgacaTCCTCTTTCTTCTTTTTTCTTTTTTGTT
        TTCTTTATCCCCATTTTTACATTTTggacaTTTTTATTACCTTTTTCTGTCTTTGATTTCT
        TTCCATTCCATTATgaag
SEQ2:   tgacaacgaTTTGTTaactcaaactag
END

>IDB1142579.4820
GB_MAP: IDB1142579 = complement( AL137008.9 (26782..37019) )
PROD:   bullous pemphigoid antigen 1, 230\/240kDa
AGEZ:   167
ROI:    4615..4892  ->  -206..71
AG:     -206, -189, -169, -2, 49, 72,
PPT:    -186..-172, -167..-152, -140..-132, -128..-113, -109..-94,
        -84..-74, -70..-58, -55..-5, 2..14,
U2BP:   -196 [4.01], -187 [4.05], -183 [3.89], -170 [3.41],
        -159 [3.67], -121 [4.09], -117 [4.1], -111 [3.41], -98 [4.52],
        -42 [3.11], -26 [3.59], -21 [4.03], 1 [3.85], 16 [6.25],
        43 [4.19],
SEQ1:   agcctttgtgatcttccagaTTGATTTTTCTTTTTaaagCTTCATTCATTTTTTTggtgtg
        tatgaTTTGCCATTggaTCTTTTCACTTATTTTaaaTTATTATTCTTACTGTgaaatgtga
        CTCTTTGCTATgaaTATCTCTTTCTGTggCTTTGTTTTTTTTATCTGCTATCCTTTTCATT
        TGATTTGCCATTGTTCCATacag
SEQ2:   aTTCTCCATCCTTTaacacgcaattatggtaaaccatggttgacaaacagcaaaatgtcaa
        ctccttgtaaag
END

>IDB1142701.1885
GB_MAP: IDB1142701 = complement( AL137802.7 (22381..48646) )
PROD:   novel transcript, ciliary rootlet coiled-coil, rootletin (CROCC) pseudogene
AGEZ:   153
ROI:    1709..1898  ->  -177..12
AG:     -177, -169, -155, -2, 11, 13,
PPT:    -153..-58, -55..-3, 1..10,
U2BP:   -161 [7.72], -74 [3.75], -2 [3.26],
SEQ1:   agtgtgtgaggtcctgacctccagCTGCCTCCCCTCCTTTCCTCCCCCCATTCCCTCTTCT
        CTCTCCTCCCTCCCTTTCTCTCCCTTCTCCTCCCCTCTCTTCATCCTTCCTCTTCCTTTgg
        CTCCCCACCTCTGCTTCCCTCCTCTCCTGTCCTTTTCCATCCCCTCCCTCCTCag
SEQ2:   CCCCCACCCCagag
END

>IDB1142773.23305
GB_MAP: IDB1142773 = complement( AL138724.12 (73808..120397) )
PROD:   not determined
AGEZ:   168
ROI:    23124..23320  ->  -182..14
AG:     -182, -178, -170, -2, 13, 15,
PPT:    -168..-161, -157..-149, -146..-122, -120..-111, -105..-100,
        -97..-77, -74..-31, -26..-3,
U2BP:   -170 [5.64], -147 [5.64], -123 [4.64], -98 [7.04],
        -83 [3.27], -75 [6.67], -57 [3.27], -42 [3.59],
SEQ1:   agacaggtactgagTTTGTTTTgggTTTTTTTTTaaTGTTTTCTCTCTGTTCCACTCTTAC
        aCATTGTTTCTggggaTTTTCTaaCTATTTGTATCTTTATTCTCTaaTCCTTTTCCCCTTC
        TTTATCCCGTTCCTTTTCATTATCATTCCTggcaCCCATACTCCTCCCCACCCTCTTCag
SEQ2:   ggtcattcccgtagag
END

>IDB1142812.31286
GB_MAP: IDB1142812 = AL138785.8 (30347..109088)
PROD:   erythrocyte membrane protein band 4.1 (elliptocytosis 1, RH-linked)
AGEZ:   155
ROI:    31092..31313  ->  -195..26
AG:     -195, -164, -157, -2, 18, 27,
PPT:    -184..-173, -155..-30, -20..-9, 2..17,
U2BP:   -171 [3.29], -162 [3.26], -136 [3.57], -131 [3.66],
        -105 [4.18], -51 [3.27], -28 [7.33], 10 [3.07],
SEQ1:   agcgcaatgaaCTACCATATACCaactacctagattgaagTTATTATTATCTCATATTTAC
        TTAATTGCTTTCTTTTCTTCTGTGTCCTTATTTTTTCTCTCTCTCCCTTTCTGTTTCTCCC
        CTTTTCTCCTTTTTCTCTCTTTATATTTTGTTGTTGTTGTTGCTgacataacaTTTTTCTC
        TTTTggctgtag
SEQ2:   aTATTATTTATGTCTTCagcttcggcag
END

>IDB1143051.116424
GB_MAP: IDB1143051 = complement( AL139239.18 (7349..141289) )
PROD:   cartilage acidic protein 1
AGEZ:   182
ROI:    116193..116482  ->  -232..57
AG:     -232, -202, -184, -2, 24, 58,
PPT:    -222..-205, -198..-185, -178..-148, -145..-68, -65..-39,
        -25..-5,
U2BP:   -188 [3.87], -160 [3.67], -37 [6.84], -13 [5.11],
SEQ1:   agtccctcggCTTTTGTCTCCTCTGTCTgcagtgCCTCTCCTTCATTCagccaaTCTGTCT
        TCGCCTCATTCATTTTTCTTGTTTggCTTCCTGTTTCTATCTTTTTCCTCTGCCTGCTTTC
        TTCTCTTCCTCCTTCTTCTCCCTCTCCCCCTCCCGTCCTCCCTggCTCCCTGCTCTTCCCA
        CCCACCATGCTgatgcccaccgggTGTCTGCCTCTCACCCTCTCTgcag
SEQ2:   ggcttcaacaacaactggctgcgagtggtgccacgcacccggtttggggcctttgccag
END

>IDB1143051.132036
GB_MAP: IDB1143051 = complement( AL139239.18 (7349..141289) )
PROD:   cartilage acidic protein 1
AGEZ:   152
ROI:    131863..132053  ->  -174..16
AG:     -174, -169, -154, -2, 5, 17,
PPT:    -167..-157, -136..-119, -96..-85, -81..-5, 10..16,
U2BP:   -156 [3.59], -137 [4.86], -124 [4.46], -105 [4.31],
        -104 [3.11], -97 [3.25], -82 [4.14],
SEQ1:   aggtcagCCCGTATTTTCatagctgggatataaactaaCTCCTACTACTCATCTTTggctg
        aatttctaaactggtaaTTTCTTCTTCCCaaaCTCCTTCCTCCACCCCCACCCCGTCCCCA
        CCCCCTTTCTCTTTTTCCCATTTTCTGTCTCCCCGCCGCATCGTTTTTgcag
SEQ2:   ctcaagtggCCTTTTTag
END

>IDB1143152.21403
GB_MAP: IDB1143152 = AL139349.36 (27790..51620)
PROD:   not determined
AGEZ:   183
ROI:    21206..21420  ->  -198..16
AG:     -198, -187, -185, -2, 12, 17,
PPT:    -176..-159, -148..-117, -114..-102, -99..-74, -71..-57,
        -53..-28, -15..-3,
U2BP:   -92 [4.3],
SEQ1:   aggctggatgcagagccgggaaCCGCCTCCTGTGTGCTTCatggccatggTCCTTTCTGCC
        TGTGTTTTTTCTTTTTTTCTCaaCCGTCTCTTTTCTggCTCCCTTATTTCTCTGTCTGCCT
        CCCggTCCCTCTTTTGCCTTgggTGTTTCTCTCCTGCCGTCCCGTCCACacgcttcccggg
        TTCCTGCCCGCCCag
SEQ2:   ggcattgccacagggaag
END

>IDB1143187.15050
GB_MAP: IDB1143187 = complement( AL139396.18 (118915..168653) )
PROD:   novel protein (KIAA0522), IQ motif and Sec7 domain 2
AGEZ:   179
ROI:    14850..15056  ->  -201..5
AG:     -201, -190, -181, -2, 4, 6,
PPT:    -159..-149, -146..-135, -132..-110, -86..-72, -60..-30,
        -27..-9,
U2BP:   -181 [5.76], -133 [7.84], -67 [3.63], -63 [4.37],
SEQ1:   agggctgtcccagcacactgagttgggtgtgaccctggataaTCCATCACACTggCCTCCC
        CACCCTgaCCCCCATTCTCGTCCCACCTTCTggttccggtcctggcccttcgcgTATCTCC
        CCTGCTCTgcaaactaatgCCTCTGCCTCTCTCTGTCACCCACCGCCTGTggCCTCTACCC
        CGCCCTTCCTggccccag
SEQ2:   ggaagag
END

>IDB1143192.50939
GB_MAP: IDB1143192 = AL139398.20 (66881..125999)
PROD:   discs, large homolog 3 (neuroendocrine-dlg, Drosophila), novel transcript
AGEZ:   159
ROI:    50741..50972  ->  -199..32
AG:     -199, -193, -161, -2, 16, 33,
PPT:    -171..-162, -157..-96, -92..-9, 24..30,
U2BP:   -185 [3.75], -172 [3.48], -154 [4.76], -93 [3.64],
SEQ1:   agtgctaggtcttcatggtgtttcataaTTCTGTCACTagtgCTCACCTACCTCTGTATTC
        TTCCTCCCCCCTTGTCTTTTTCTCTATTTTTTCTCTTCTCCCCaaaTCTCTCCCTCTCTTC
        CATTCCCTCCCATCCCTTCCCCTTCCCCCCTCTTCTCCCCGTCGTCCTCTCTCCGCCCTTG
        CTGTCTGTgaaatcag
SEQ2:   gacttcccggggttaagtgacgaTTATTATggag
END

>IDB1143207.22564
GB_MAP: IDB1143207 = complement( AL139412.10 (26267..51420) )
PROD:   MADS box transcription enhancer factor 2, polypeptide D (myocyte enhancer factor 2D)
AGEZ:   207
ROI:    22336..22604  ->  -229..39
AG:     -229, -211, -209, -2, 8, 40,
PPT:    -201..-170, -156..-144, -141..-130, -125..-78, -75..-3,
        10..22,
U2BP:   -202 [4.37], -193 [4.02], -173 [3.87], -157 [7.07],
        -128 [3.61], -106 [4.5], -88 [5.11], -50 [5.07], -35 [3.11],
        38 [5.27],
SEQ1:   agatgacatgggatggaaagagaactaaTATTTCTTATTTCCCTTCTCTTCCCTTCATTCg
        accctcttctgaTCACTCTCCATCCaaTTGCCTCTCCCCaacaCCCCATCCCCCATATTCT
        CATCCTCTTGTTCTCTCTCACTTTCTGTCTggTGTCCTATCACTTGTTCTGTCACTCACCC
        CCTCTGTTTTTATCCCTTGTACCCCATTTCCATTGCCTGCCTCCag
SEQ2:   cccgggcagCCCCCTGCCCCACgtgggtgctgccctcacag
END

>IDB1143506.3701
GB_MAP: IDB1143506 = complement( AL158207.15 (87740..128780) )
PROD:   formin binding protein 1
AGEZ:   222
ROI:    3457..3787  ->  -245..85
AG:     -245, -235, -224, -2, 29, 86,
PPT:    -233..-225, -221..-191, -179..-159, -156..-146, -144..-134,
        -117..-91, -80..-73, -68..-39, -36..-24, -19..-7, 1..14,
        19..28, 31..75,
U2BP:   -193 [4.47], -189 [4.27], -180 [3.49], -174 [4.62],
        -162 [3.75], -157 [4], -113 [3.5], -81 [3.37], -71 [4.03],
        -65 [3.79], -37 [7.07], -31 [3.61], -8 [4.64], 16 [6.13],
        77 [3.49],
SEQ1:   agtctgcacgagCTTCTTGTCagaTATTTCTTGCTCTTCTGTCGCATTACTTACTaaacct
        cccaaCTCTCATCATATTCTTCATTTaaCCACCTCCTACaTGTTTTCTTTTggaccatggc
        ctaaaaTTTAATTGTTTGTGTTTTACTTGCGTTggatttcaaaTATTATTTgatgCTTATT
        TTTGTTTTGTGTCTTCTTGTTTCTgaTTTTTACTCTGTCacggCTCCATCTCTTACatgta
        g
SEQ2:   CTTATGTCCCTTTTaacaTCCCCCCATCagCCTCCCCCTCCCCCTCCTGCCTCTGCCTCAC
        CCTCTGCTGTTCCCaacggcccccag
END

>IDB1143557.6000
GB_MAP: IDB1143557 = complement( AL158827.27 (97203..149722) )
PROD:   family with sequence similarity 22, member G
AGEZ:   168
ROI:    5785..6010  ->  -216..9
AG:     -216, -199, -170, -2, 2, 10,
PPT:    -196..-189, -183..-173, -158..-148, -139..-113, -110..-57,
        -45..-37, -34..-20, -18..-10,
U2BP:   -204 [4.15], -184 [3.13], -123 [3.11], -78 [3.27],
SEQ1:   agaatatacttaacgggagaCTATTTCTgcaaaTTATATCCTGTaaaggatttaaaaaTAT
        ATATATATaaataaaaTATATATTTTCTTTTTATTTTATATATaaTATATATATTTTTTTC
        TTTTTTCTTTTTCTTTATTTTATATATATTATATATATaatatatataaTATATATGTaaT
        TATATATATATTACaTATATATATaattcacag
SEQ2:   tagccaaaaag
END

>IDB1143645.84463
GB_MAP: IDB1143645 = complement( AL160060.11 (40393..133558) )
PROD:   supervillin (archvillin) (SVIL)
AGEZ:   156
ROI:    84284..84472  ->  -180..8
AG:     -180, -158, -12, -2, 6, 9,
PPT:    -149..-140, -128..-121, -116..-108, -76..-37, -24..-18,
        -7..-3,
U2BP:   -138 [3.12], -99 [3.89], -77 [3.48], -54 [4.09], -50 [4.1],
        -40 [3.27], -25 [4.15], -16 [5.6],
SEQ1:   agaaatataaataaatgaaaaaagttaccaaTTTACTCCCCaatataaaacaTTTTACCTg
        caaTCTATGTGTacatattgaatgatgtgtaacaatatcataaTTTTTGTGTTCTGCATTT
        TTTCACTTATATATCTTTATTTaaatggacttaaCTTTATTaatggagtaaTTTTTag
SEQ2:   ctttcagaag
END

>IDB1143768.13975
GB_MAP: IDB1143768 = AL161627.13 (65651..131542)
PROD:   FSD1-like
AGEZ:   152
ROI:    13765..13989  ->  -211..13
AG:     -211, -200, -154, -2, 11, 14,
PPT:    -147..-135, -106..-99, -73..-43, -25..-7,
U2BP:   -186 [3.82], -175 [3.93], -140 [5.72], -133 [3.17],
        -126 [6.62], -115 [3.7], -107 [3.09], -97 [3.93], -88 [3.37],
        -76 [3.37], -70 [3.46], -50 [3.89], -41 [6.16], -11 [3.07],
        11 [4.37],
SEQ1:   agatatgcataagtgtaaaatacaaactgaattttgaacactccgtaccaaaaaaaaagaa
        aaaCTCATTAATTGTTaaatattgactacatgttgaaatgataaTATATTTTgaatctatt
        aaataaaatattaaaaTTAATTTATCCTGTTTTTCCTTTACTTTTTTgatgtggctgctat
        tggCTCCTACTGTATTTATATTggacag
SEQ2:   tactgctttaaggag
END

>IDB1143816.85873
GB_MAP: IDB1143816 = AL161725.13 (1..99618)
PROD:   not determined
AGEZ:   190
ROI:    85656..85888  ->  -218..14
AG:     -218, -215, -192, -2, 12, 15,
PPT:    -204..-194, -187..-165, -161..-129, -91..-3,
U2BP:   -183 [3.5], -174 [3.87], -154 [3.55],
SEQ1:   agaagtcactccaaTATTTTCTCCCaagcaaTTTAATTTCCTTCATATATGTATgaaTATA
        TTCATATATATGTGTGTGTATATATATATacatatatatgcatatacatatacatatgcat
        atacaTATATATGTATGTGTATATATATATGTGTGTGTGTGTATATATATATATATATATA
        TATTTTTTTTTTTTTTTTTTTTTTTTTCCCACCag
SEQ2:   ggaccactggaagtag
END

>IDB1144066.6184
GB_MAP: IDB1144066 = complement( AL162741.44 (102562..110229) )
PROD:   centaurin, beta 5
AGEZ:   151
ROI:    5975..6205  ->  -210..20
AG:     -210, -206, -153, -2, 3, 21,
PPT:    -191..-169, -143..-122, -119..-107, -99..-73, -70..-61,
        -56..-29, -13..-3, 6..18,
U2BP:   -120 [4.14], -27 [4.14], -14 [3.98], -2 [3.39], 20 [5],
SEQ1:   agacagccggggccgggcgCCCCTGCACCACGCCACGCTGCTgggccgcaccgggtgagac
        gcgcaaCCCACGCCCCGCCCTGTGCCCCgaCCACGCCTACCCCggcccggCTACGCCCTGT
        CCGCCATGCCCTATCCggCCACGCCCCCgcgaCCACACTCGCCCCGCCCCGCCCCGCCCCg
        acacgcccctccgaCCTCGCCCCTCag
SEQ2:   ccaggTTTGCCTGTTCCTgaag
END

>IDB1144094.1060
GB_MAP: IDB1144094 = AL353140.13 (3876..10469)
PROD:   novel protein (FLJ33610)
AGEZ:   193
ROI:    820..1086  ->  -241..25
AG:     -241, -195, -6, -2, 21, 26,
PPT:    -215..-203, -193..-8, 3..19,
U2BP:   -216 [4.48], -201 [5], -62 [4.64], -6 [4.77],
SEQ1:   agtgggtgcccgtggtgtggaattgaCCATGTTGCTCCTgaaacacagTTTCTTTTTCTCT
        CTTTCTTTTTTCTTTCTTTCTTTTCTTTCTTTCTTTCTTTCTTTCTTTCTTTCTTTCTTTC
        TTTCTTTCTTTCTTTGTCTTTTTCTTTCTCTCTCTTTCTTTCTTCTTTCTTTCTCTTACCC
        TCTCTCTCTTTCTCCCCTTCCTTCCTTCCTTCCTTGCTTCCTTCCTTTTTTgagacag
SEQ2:   ggTCTTGCTCTATTACCCCgagtggag
END

>IDB1144135.5256
GB_MAP: IDB1144135 = AL353596.13 (50502..56593)
PROD:   not determined
AGEZ:   168
ROI:    4977..5268  ->  -280..11
AG:     -280, -262, -170, -2, 7, 12,
PPT:    -270..-264, -250..-230, -218..-194, -167..-150, -138..-129,
        -126..-116, -106..-88, -73..-61, -59..-6,
U2BP:   -262 [4.77], -228 [5.4], -225 [3.28], -211 [4.26],
        -205 [6.32], -160 [3.07], -148 [5.93], -127 [3.94],
        -99 [4.52], -74 [7.84], -62 [5.15], -4 [6.81],
SEQ1:   agttttgcaaTTGTTTTgaggacttgtgaaTTATACTTGTTATTATATGTTaataatgtaa
        aTCTGCTCATCTTGATTATTGTCACCaaatatctgtaaaatttataaacagaTGTATTTAT
        TTTCCTGTTgatatgccgaaTTACTTCTATaaCCCTCTGTCTCaacgaatgaTATTCTTAC
        CTTCCTATTTgcaattccccctgaCTACTTTCCTCACaTATTGTTCTCTCTTTCTCTCTCT
        CTCTCCCCCACTCCCTGCCCCTTTGTTTCTTgacag
SEQ2:   aaatccagctaag
END

>IDB1144143.5098
GB_MAP: IDB1144143 = AL353607.20 (123684..131005)
PROD:   proprotein convertase subtilisin\/kexin type 5
AGEZ:   307
ROI:    4776..5108  ->  -323..9
AG:     -323, -312, -309, -2, 8, 10,
PPT:    -302..-274, -271..-258, -255..-241, -225..-212, -202..-187,
        -143..-132, -96..-86, -73..-57, -55..-35, -32..-15,
U2BP:   -283 [5.6], -279 [3.99], -272 [6.54], -256 [6.54],
        -240 [4.09], -236 [3.45], -217 [3.69], -185 [4.21],
        -169 [4.19], -130 [6.42], -120 [5], -97 [3.64], -13 [7.33],
SEQ1:   aggtatctcaaagaagacaaaTTTCTTGCTTGTGTTATTAATTGATTTCTaaTTTATTCTT
        TTTCTaaTCTTTTTTTTTTTTCacaaatggataccaaTTACATTTACCATTggactgcaaT
        GTCTCTCCTCTCCTTgaaaaacaatgcggttgactgaaatcactttgggtggaccaaaTTT
        CCTCCTGTTgactactcctgaatgatctcttccaattccccaaaTCTGCCTCTCTggccaa
        tcacaaCCTTCTTCCATGTGTGTaCATCATGCTGCTCTCGTCTTCaaCTCCCCTTCTCTCT
        TGCTgacttctggaaaag
SEQ2:   caacggaagag
END

>IDB1144269.13958
GB_MAP: IDB1144269 = complement( AL353740.14 (53789..68629) )
PROD:   novel transcript
AGEZ:   268
ROI:    13660..13981  ->  -299..22
AG:     -299, -287, -270, -2, 5, 23,
PPT:    -275..-271, -255..-233, -210..-193, -190..-157, -154..-140,
        -137..-127, -117..-102, -92..-81, -76..-58, -46..-32, -20..-3,
        7..22,
U2BP:   -287 [4.25], -220 [3.28], -35 [3.07], -21 [3.28],
SEQ1:   agtataattttaagccgtataaaaTTTTTagaaacatatttaaaTATATATGTGTGTATAT
        ATATATaattatataataatatatataaTTATATATTATTATATATaaTTATATATATTAT
        TATATATATTATATTATATATaaTTATATATATTATATaaTTATATATTATacaatataaT
        ATATATTATATATATaatatataaTATTATATATGTaaaaTATATTATATATTATATATaa
        tatatataaTTATGTTATTTATATaaaaataataaTATATGTATTATTTTTTTag
SEQ2:   atggagTCTCACTGTGTTGCCCag
END

>IDB1144356.5661
GB_MAP: IDB1144356 = complement( AL354661.14 (71129..82031) )
PROD:   not determined
AGEZ:   174
ROI:    5441..5677  ->  -221..15
AG:     -221, -210, -176, -2, 13, 16,
PPT:    -208..-204, -187..-180, -174..-3, 2..12,
U2BP:   -211 [4.61], -182 [5.76], -169 [3.07], -131 [4.14],
        -66 [4.78], -62 [3.2], -42 [3.24],
SEQ1:   agtcatgctgaagTTTTTggggaaatttcaatggCTTTAATTaaaagTATTTATTGTTTTA
        TTTCTCTTTTTCCTGCTTTTCTCTCTCTTATCCTCCCCACCTTCTCTCTTTCTCTTTCCCT
        CTTCCTTTCTCTTGCTCTCTCTGCCTGTCCCTCATTTATTCCATCTCTTGTTCTTTTATAC
        TGTCTCCTGCTCTGTCCCACCTTGTCTTTTTTTCCCag
SEQ2:   gTTGTTATCGTCaggag
END

>IDB1144420.9258
GB_MAP: IDB1144420 = AL354743.33 (116323..126499)
PROD:   PR domain containing 16
AGEZ:   216
ROI:    8966..9314  ->  -293..55
AG:     -293, -277, -218, -2, 30, 56,
PPT:    -250..-237, -235..-219, -211..-185, -177..-164, -162..-146,
        -138..-125, -123..-107, -99..-86, -84..-68, -60..-47, -45..-3,
        16..27, 35..55,
U2BP:   -230 [5.07], -157 [4.88], -118 [4.88], -79 [4.88],
        -40 [4.88], 13 [3.93],
SEQ1:   aggctgggaacggacgaggcttggccctgctggccggggatggCCTGTCCTGCCCACaCAC
        TCACCTGCCTGTCCaggatggCCTGCCCTGCCCATCTGCTGCCTGTCTgggatggCCCGCC
        CTGCCCACgCGCTCACCTGCCTGTCTgggatggCCCGCCCTGCCCACgCGCTCACCTGCCT
        GTCTgggatggCCCGCCCTGCCCACgCGCTCACCTGCCTGTCTgggatggCCCGCCCTGCC
        CACgCGCTCACCTGCCTGTCCTGTGTGTGTGTCATCCCCTCCCCGCCag
SEQ2:   gcatatgcaatgatgCTGTCCCTTTCCgaagacaCTCCTCTCCACACCCCCTCCCag
END

>IDB1144454.80142
GB_MAP: IDB1144454 = complement( AL354808.24 (9027..118405) )
PROD:   paraspeckle component 1
AGEZ:   172
ROI:    79923..80163  ->  -220..20
AG:     -220, -202, -174, -2, 10, 21,
PPT:    -197..-186, -160..-136, -73..-53, -35..-11,
U2BP:   -200 [3.89], -184 [3.41], -170 [3.94], -166 [4.37],
        -128 [7.23], -98 [4.5], -58 [4.1], -40 [3.52], -17 [4.18],
        8 [4.42],
SEQ1:   agcaatatgtaaatcttcagatgCTGCATTTTTTTaaaaaaaacatagtaactaattaaaT
        TGCTCCTTTCTTCCTTCTATGTGTgatcctgattctgctggactttctgccgaacttcatg
        acaccaccacttgggattttgccaaTTTTTCTTGTCACTTATATTTggcgtgttccaaatg
        gaCTTCATATTCTATTCCTTATTGTGTggtatcatag
SEQ2:   cacaatgacagatttcctcaag
END

>IDB1144475.50034
GB_MAP: IDB1144475 = complement( AL354836.13 (73386..132237) )
PROD:   not determined
AGEZ:   670
ROI:    49349..50042  ->  -686..7
AG:     -686, -682, -672, -2, 4, 8,
PPT:    -661..-624, -619..-606, -603..-353, -350..-148, -138..-23,
        -20..-3,
U2BP:   -662 [4.14], -351 [3.12], -345 [4.65], -296 [4.62],
        -278 [5.15], -155 [4.78], -149 [4.95], -139 [7.04],
        -115 [5.15], -49 [3.39], -38 [4.52], -31 [4.78], -21 [3.61],
SEQ1:   aggaagccctggtgaggaccccggaCTTGTTCTTCCTCCTGCTCCTCTTCCCGCCTCCTCC
        CTgcaaTCCCTCTCCTCTCCggCTCCTCCCCTCCCCTCCCCTCGTCCTCCCCTCCCTCCGT
        CCTCCCCTCCCTCGTCCTCCCCCCCTCCTCCTCTTCTTCCCCCCCTCCTCCTCTTCCTCCC
        CTCCCCTCGTACTCCCCTCCCCCTCCTCCTCTTCCTCCTCCCCCTCTCCCCTTCTCCTCTC
        TCCTCCCTCTTCTCCTGTCCTCTTCTCCTGTCCTCTCCCTCCCCACTCCCCATCTGCCCAT
        CATCCCCCTCCCCCTCCTTGTCCCTCCCCaaTCCTCATCCCTTTCCCCACCTCCTCTATTC
        TCTCCTTCCCCTTCTCCTCCTCTCATTTCCCCATCTCTCCTCACCCCCTCCCATCCTTTCC
        TCCTCTTCTCCCCCTCCCTGTCCCCTCCCCCTTTTGCCCCCTTCCGCCTTCCTTTCTCTTC
        TTCCCCACTTTTCTCTCTACCCCTCCATCCTCCTCCTTCCCTCATACTCACacgttctaaC
        CCTCCCCTCCTCCCCCCTCCTCACCCCCCATACTCCCCCTCTTTTCTTCTCCCTTCCCTGC
        CCTGCTGTCCACCCCATCACATCCTTTATTCTTTTCTTACCCCTCATTGTCCCCaaCTCCC
        CTGCATTGCCTTCag
SEQ2:   caaaggaag
END

>IDB1144475.54010
GB_MAP: IDB1144475 = complement( AL354836.13 (73386..132237) )
PROD:   not determined
AGEZ:   460
ROI:    53526..54041  ->  -485..30
AG:     -485, -483, -462, -2, 9, 31,
PPT:    -458..-424, -422..-3,
U2BP:   -467 [3.46], -407 [4.36], -98 [4.78], -70 [4.78], -42 [4.78],
        -2 [3.39],
SEQ1:   agaggccggatgcctccaactgcagggCCCTTGCCCGTTCGCCATCTCTCCCCTCTCCGTG
        TgCACCCACCACCCTTCACCTCTCCATGCCCACTCGCCACCCCTCGCCTCTCCGTGCCCAC
        TCGCCACCCCTCGTCTCTGTGCCCACTCGCCACCCCTCGTCTCTGTGCCCACTCGCCACCC
        GTCTGTGCCCACTCGCCACCCCTCGTCTCTGTGCCCACCCGCCACCCCTCGTCTGTGCCCA
        CTCGCCATCCCTCGTCTCTCCGTGCCCACTCGCCACCCCTCGTCTCTGTGCCCACTCGCCA
        CCCGTCTCTGTGCCCACTCGCCACCCGTCTCTCCATGCCCACTCGCCACCCCTCGTCTCTC
        CGTGCCCACTCGCCACCCCTCATCTCTCCGTGCCCACTCGCCACCCCTCATCTCTCCGTGC
        CCACTCGCCACCCCTCATCTCTCCGTGCCCACTCGCCACCCCTCGCCTCTGCCCTCag
SEQ2:   gactctccagtttggccacatgtccgtcacag
END

>IDB1144557.1343
GB_MAP: IDB1144557 = AL354980.16 (91443..95571)
PROD:   aquaporin 10
AGEZ:   212
ROI:    1094..1358  ->  -250..14
AG:     -250, -214, -5, -2, 12, 15,
PPT:    -236..-226, -203..-82, -79..-70, -58..-45, -33..-6, 1..10,
U2BP:   -223 [3.49], -93 [4.26], -89 [3.67], -59 [3.49], -20 [4.65],
        -5 [3.11], 7 [5.15],
SEQ1:   agccctgccatgggTTTGTACCCTCaaatgcctatgagttgggtaaaTTCTTTTCTTTTTT
        CCCACATTCTTTCCCTTTCTTCTTCCTCCACTTTCCCCATTTCTTTTCCCTTCCCTCCTTC
        TGCTTTTCTCCTTCCCTTGCTTGTCTTCTGTGCTCATTCATCTCCTTggCTGCTCCCCTgg
        ccttcccaaCCTTTCTCCCTGTTggtctcctgggCTCCCTGTTCCTCATCTCTCCTCTTCT
        Cagcag
SEQ2:   CTCCTCACCCaaggag
END

>IDB1144626.2480
GB_MAP: IDB1144626 = complement( AL355338.33 (25001..32713) )
PROD:   Zic family member 5 (odd-paired homolog, Drosophila)
AGEZ:   155
ROI:    2269..2499  ->  -212..18
AG:     -212, -199, -157, -2, 10, 19,
PPT:    -192..-182, -179..-158, -155..-69, -45..-8,
U2BP:   -203 [4.46], -99 [5.91], -53 [4.14],
SEQ1:   agcgtactcatacaggtgggTGTCTGTCCCCggCCGCGCCGCCGCCGCCGCCACCagCTCC
        TGCGCCGCCGCCGCTTCCGCCGCTGCTTCTCCTCCTCCTCCTGCTCGCCTTAATTTTTTTC
        TCCTTCTGCTGCTTCTCTTCGCatacgtataacccggacatgtgaCTTCTTTTTTTTTCTC
        TCCCCCCCTTTTTTTTTTCTATgaataag
SEQ2:   taattcgatagcacacacag
END

>IDB1144667.20580
GB_MAP: IDB1144667 = complement( AL355388.30 (6223..28580) )
PROD:   novel protein
AGEZ:   283
ROI:    20286..20593  ->  -295..12
AG:     -295, -287, -285, -2, 8, 13,
PPT:    -282..-273, -270..-209, -194..-183, -172..-160, -148..-144,
        -84..-71, -57..-40, -20..-3,
U2BP:   -271 [6.8], -210 [4.52], -181 [6.84], -131 [6.74],
        -123 [4.63], -101 [4.86], -87 [3.96], -73 [5.64], -69 [3.96],
        1 [3.14],
SEQ1:   agccctcaagagaCTCACTTGCTaaCTTTCCTTTTTTTCTTTTTTTTTCTTTTTTTGTGTT
        TCTTTTTTCTTTCTCTGTTTTCTTACatggttctggtggaTTCACATTTGCTgatgctggt
        gCTGTTTTTCGTGTgatcttcaacgTTTTTgggtgaccattgaccctgtgacctcaaaatg
        gtgtccaactaaccacttaaaattaacaTCTTTTTTTTAATTaacgaatttatggTATTTT
        TTTTTTTCCCTTggcggggatggggttggggTTGTTTTTTCTCTATTCTag
SEQ2:   attatccagccaag
END

>IDB1144722.16464
GB_MAP: IDB1144722 = AL355498.10 (85368..102555)
PROD:   not determined
AGEZ:   181
ROI:    16219..16480  ->  -246..15
AG:     -246, -187, -183, -2, 11, 16,
PPT:    -244..-235, -208..-195, -172..-158, -152..-133, -130..-117,
        -114..-104, -101..-89, -85..-80, -76..-56, -52..-35, -24..-14,
U2BP:   -233 [3.98], -217 [3.4], -197 [4.21], -142 [4.62],
        -131 [3.5], -110 [3.5], -78 [3.93], -54 [4.59], -47 [5.64],
        -28 [5.6], -25 [3.81], -4 [4.5],
SEQ1:   agCCTTGCTTGTaaccatgtgggcgtttaatattccaaTGTGCCCTTTCACTggtgccaag
        ggagtgattgtggTATATGCTTCCATTTggaaaTTCCTCTCTCATTATCATTTaaTATGTT
        TTTCCTTCaaTTTAATTTTTCaaTATTTTACCTTATaaaTCTTTTgaaTTGTTATCTTATT
        TGCACCCTaaaTTTTAATTTGTTTTTTGCatattaatgaTTCCCTTTTTCaatattctcat
        ag
SEQ2:   cttatatcatagttgag
END

>IDB1144879.7256
GB_MAP: IDB1144879 = complement( AL356104.6 (26571..37995) )
PROD:   Rho guanine nucleotide exchange factor (GEF) 11
AGEZ:   172
ROI:    6991..7267  ->  -266..10
AG:     -266, -242, -174, -2, 4, 11,
PPT:    -262..-244, -238..-226, -208..-190, -172..-158, -153..-141,
        -138..-39, -36..-23,
U2BP:   -256 [3.59], -209 [5.39], -128 [3.85], 4 [3.31],
SEQ1:   agcaTTTTTCATTCCATCTGCCCaagggCCACCTGTCTCCTgggtttctgggaactgaCCT
        TCCTTCTCTGTCTCTCggtgaattggtggaaagTTCTCTGCACTGCCTgggaTGTCATCGT
        GTATgaTCTTGTGTTCACCTTGTTCTTCCCATTTTCTCCTCCCCCTGTCCCCACCTCCTGC
        CCTCTCTCCTTCCTGTTCTCTCTCCCTTCCCTTTCCTTGTGTTTTggTCTCTCCTCTTCCT
        ggtggtggtggtgtcggtgcag
SEQ2:   ctgaggtggcag
END

>IDB1145209.8402
GB_MAP: IDB1145209 = complement( AL357134.13 (42293..57001) )
PROD:   development and differentiation enhancing factor-like 1
AGEZ:   156
ROI:    8233..8454  ->  -170..51
AG:     -170, -160, -158, -2, 18, 52,
PPT:    -156..-138, -135..-62, -53..-44, -41..-19, -15..-3, 39..49,
U2BP:   -129 [5.15], -60 [7.84], -54 [6.29], -46 [4.78], -42 [6.24],
        -17 [5.12], 27 [7.33],
SEQ1:   agaacgggtgagagCCTCCCTGCCTGTCTGTCTggCTCCTCACACTCCCTCTCCTTTCCTT
        CCTCTTCTCCCATTCTCTTCCCTCCTTTCCCCTCCCACTTTTTCCCCTgactttgaTCCCC
        TCATTgaTCTGTTCCCCTTCCTTTCTCCCTgaaCCCTCCTCTCCCCag
SEQ2:   tggtcacctggatgccaaggctgctgacgggaacacggCTCTGCACTACgcag
END

>IDB1145220.85254
GB_MAP: IDB1145220 = AL357150.7 (91215..185343)
PROD:   polypyrimidine tract binding protein 2
AGEZ:   439
ROI:    84755..85302  ->  -500..47
AG:     -500, -455, -441, -2, 16, 48,
PPT:    -497..-475, -468..-456, -453..-444, -427..-419, -411..-391,
        -388..-361, -358..-269, -263..-176, -116..-102, -94..-81,
        -74..-52, -49..-5, 18..33, 36..47,
U2BP:   -455 [3.07], -432 [3.04], -417 [7.56], -389 [7.52],
        -359 [3.12], -352 [4.18], -293 [3.85], -266 [3.64],
        -236 [3.39], -215 [3.75], -189 [3.36], -158 [3.98],
        -144 [3.12], -140 [3.96], -131 [4.21], -124 [4.13],
        -117 [4.62], -109 [3.01], -67 [3.36], -50 [3.23], -3 [4.31],
        25 [3.37],
SEQ1:   agaTGTACTTTACCCATATTTGTCTTggatgaCTACATTTTACTCagTTTTTCTTGTacag
        tacataaaccaaCCATTTTCTgaccaaaTTCCTGCATTTCCTATGTACTgaCCTATATTTT
        ATTTTGTTTTTGTTCCCCaaTTCCTTATTTTTTTCTTCTGCATTGCTGTTTCCCTTCCCCA
        TTTCATCCTTTTCCCTGTGTGTTCACCTTCCCTTTCCTTGTCTTTTCCCaaatgCCCATTC
        CCTTCCCTGTCTTATCCTTTATTTTCCTTGTCCTTGTCTTCATTCCCTGTCTCCATTCCCT
        ATGTTCATGCTTCTGTGCTTgaacaaatgttcctcggaccaacttgccccaattaaccgcc
        ttgaaccatgatccatgaCCACCTCACCATTCTgcgggaaCCACCCTTCGTTATggatgaT
        CTGTTCATCTCCGCTCTTCCTCgaCTCTTCTCTCTTCTTGTCTTACGCTGCTTGCTCTTCT
        CTCCTTCTaaag
SEQ2:   atggttacgccccaaagTCTGTTTACCCTCTTCggTATGTTATTGTTag
END

>IDB1145569.20968
GB_MAP: IDB1145569 = AL359707.18 (63939..131413)
PROD:   tankyrase, TRF1-interacting ankyrin-related ADP-ribose polymerase 2, signal recognition particle 9kD pseudogene
AGEZ:   188
ROI:    20751..20982  ->  -218..13
AG:     -218, -195, -190, -2, 10, 14,
PPT:    -214..-204, -187..-167, -161..-155, -143..-135, -128..-113,
        -107..-99, -95..-82, -68..-60, -53..-10,
U2BP:   -202 [5.64], -168 [3.75], -162 [3.13], -153 [3.41],
        -133 [5.4], -115 [3.2], -96 [3.52], -80 [3.32], -46 [5.72],
        -33 [5.64], -8 [6.54],
SEQ1:   agaaTCTTTTTTTTTaatcccatagcaaaggTATTTCATGTTTGCTCTTCATgcaaaTATT
        TTTaaactacacaaTATTCTGTTaatgaaCTATTTTCCATTTATTggaaaTTTGTTTCCaa
        aTTTATCTACTTTATaattcattgggcaTCTTTTTGCataaaaCTCATTAATTTTTCTTTT
        TAATTTCTATACTTTTTTTTTTTTCTaattcacag
SEQ2:   gtgaatataagaaag
END

>IDB1145628.20630
GB_MAP: IDB1145628 = AL359813.23 (42603..66031)
PROD:   ATP-binding cassette, sub-family C (CFTR\/MRP), member 10, EGF-like-domain, multiple 9
AGEZ:   178
ROI:    20400..20665  ->  -231..34
AG:     -231, -224, -180, -2, 23, 35,
PPT:    -210..-181, -147..-15,
U2BP:   -214 [5.27], -180 [3.11], -170 [4.09], -160 [3.75], -157 [4],
        -154 [4.11], -141 [4.24], -115 [4.62], -107 [4.62],
        -98 [5.11], -82 [4.5], -65 [5.15], -52 [4.65], -10 [3.04],
        19 [5.1],
SEQ1:   aggccccagtctccctcacaaTTCCTTTCTTTTTGCCCACCCATCTTTCTCagctcccata
        acctctcttcatgatgaccacaaTTCTTCACCATGTCCCTTCTTCCCCATCTCTCATTCTC
        TCATTCCTCTCACACTGTCCATTTCTCATTATTCTCCCCTCCTCACCATCGCTCCTCATCT
        CCCCTATCTCCCTTTCCCCGTCTGTCTCCCACCCatggaccccaccag
SEQ2:   ctgggcaccggctggctgacccaggggggcgtggag
END

>IDB1145632.65896
GB_MAP: IDB1145632 = complement( AL359815.26 (20507..94594) )
PROD:   RAP1, GTPase activating protein 1
AGEZ:   608
ROI:    65269..65924  ->  -628..27
AG:     -628, -625, -610, -2, 22, 28,
PPT:    -600..-579, -574..-488, -485..-472, -469..-379, -365..-349,
        -335..-303, -299..-281, -278..-267, -256..-244, -237..-168,
        -165..-52, -49..-3, 1..15,
U2BP:   -606 [4.06], -545 [3.71], -397 [4.99], -347 [7.69],
        -50 [7.69], 10 [3.79],
SEQ1:   agcagcacccaccatggcagtaaccggaCCCATTTCTGTTTTGTTTTTGCacaaCTCTCCC
        TCTCTCTGTGTTTCCTCCTTTCATTCTACTCTCTCTCCTTGTTTTTTTGTTCCCTCCTCCC
        TTCCCTTTCCCCGTCCTGTggCCTCTCTGCCCTTTggCTCTCTGTTTCTCCTTCCTTCTTG
        CACCTGTCTTTTTTGCTCCCTCTCCTCCTTCCCTTCTCCGCTCTTCTCACCCTCGCTTTTT
        CCTTTCggccttcccctggCTTCCTTCTCTGTCTCTgaccctccctgggCCTGTGTCTGTG
        TCCTTGCGTCCCTGTCTCTCTggaTTTCCCTCTGTGCCCATCTggTGTGCCCTCGCTggct
        cacgcgTGTCCCTGTCTCCgggtaaCTGTCTGTCCATCTCTCCCCCGTCTCCCTTGTCCTC
        TGTCTCTCCTTGTGCTTCTCGCCTTCCTTTCCCCggCCCTATCTCTCCCATTGCCTCCTGC
        ACCGTTCTCTTCCTTTTTCTGTCTGTCTTCCTCCTTTCCCTGCCTCTCCTCCTCTCTGTGT
        CTCCCTCCCACCATCTCTCTTGCTCTCTgaCTCTCTCTCTGTCTCTCTCTCTCTGCCCCCG
        CCCTCTGCTGCTTGCCag
SEQ2:   TCATTGCTTATTCCTgggaaaagtgcgag
END

>IDB1145795.53567
GB_MAP: IDB1145795 = complement( AL365190.16 (6632..61531) )
PROD:   transducin-like enhancer of split 1 (E(sp1) homolog, Drosophila)
AGEZ:   194
ROI:    53347..53572  ->  -221..4
AG:     -221, -214, -196, -2, 2, 5,
PPT:    -188..-155, -152..-134, -130..-82, -76..-6,
U2BP:   -206 [6.16], -189 [6.63], -132 [3.7], -17 [5.11], -4 [3.42],
SEQ1:   aggtgaaagcttttgatgaactgaaagcactaaTCGCATTTTTTCCCCTTTCCTCCCTCTC
        TTTCTTggCTCCTTTTGTGTGTTTGTTgaaCCTCCTGTTCTGTTTCCGCCTTCCCCTCCTG
        TCATGTCTGTTTTCCCCTggatgCCGCCTCCATCGCCATCACTGTCACCACTACCTCCTCC
        TCCTCCTCCTTTTTCTCTCTCACCACCACCACCaacag
SEQ2:   cagcag
END

>IDB1145795.53570
GB_MAP: IDB1145795 = complement( AL365190.16 (6632..61531) )
PROD:   transducin-like enhancer of split 1 (E(sp1) homolog, Drosophila)
AGEZ:   197
ROI:    53354..53575  ->  -217..4
AG:     -217, -199, -5, -2, 2, 5,
PPT:    -191..-158, -155..-137, -133..-85, -79..-9,
U2BP:   -209 [6.16], -192 [6.63], -135 [3.7], -20 [5.11], -7 [3.42],
SEQ1:   agcttttgatgaactgaaagcactaaTCGCATTTTTTCCCCTTTCCTCCCTCTCTTTCTTg
        gCTCCTTTTGTGTGTTTGTTgaaCCTCCTGTTCTGTTTCCGCCTTCCCCTCCTGTCATGTC
        TGTTTTCCCCTggatgCCGCCTCCATCGCCATCACTGTCACCACTACCTCCTCCTCCTCCT
        CCTTTTTCTCTCTCACCACCACCACCaacagcag
SEQ2:   cagcag
END

>IDB1145863.857
GB_MAP: IDB1145863 = complement( AL365356.13 (12834..16152) )
PROD:   novel transcript
AGEZ:   330
ROI:    522..863  ->  -336..5
AG:     -336, -334, -332, -2, 3, 6,
PPT:    -320..-309, -290..-3,
U2BP:   -276 [4.09], -102 [3.71], -75 [3.39], -33 [3.27],
SEQ1:   agagaggactcactggTTTTCTCTTCCTgggccgtgcgtgcgtgcgTGCTTGCTTGCTTGA
        TTTCTTTCTTTCTTTCTCTTTCTTTCTCTCTCTCTTTCTTTCTTTCTTTCTTTCTTTTTCT
        TTCTTTCTTTCTTTCTTTCTTTCTTTCTTTCTTTCCTTTCTCCTTCCTTTCTTTTGTTTTC
        TTTCTTTTCTCTTTCTTTTTCTTTCTCTCTCTCTCCTTCCTTCCTTCTTTCATTCTTTTTC
        TTTCCTTCTTCTCCTTTATTCCCTTCCCTTCCCTTCCTTCCCTCCTTCTTTCTCTCTTTAT
        TATCCTTTCTTTCTTTTTTTTTTTTTTTTag
SEQ2:   aaagaag
END

>IDB1146336.10163
GB_MAP: IDB1146336 = AL442067.16 (2704..38507)
PROD:   not determined
AGEZ:   180
ROI:    9879..10204  ->  -285..40
AG:     -285, -253, -182, -2, 15, 41,
PPT:    -275..-269, -248..-241, -219..-211, -206..-187, -180..-132,
        -124..-114, -96..-86, -83..-71, -64..-51, -44..-20, -15..-6,
        19..38,
U2BP:   -220 [7.15], -209 [3.41], -197 [5.76], -185 [3.49],
        -164 [3.11], -130 [4.01], -107 [3.9], -100 [4.13], -84 [7.19],
        -78 [4.05], -47 [3.6], -28 [3.36], -4 [5], 9 [4.13],
SEQ1:   agaaataaaaTGTTTATaaatacatcaaccaaagtaaTCTGCTTTggcctttctgggaatc
        actgaTTATGTTTTaaaaCTTCCTTTAATTGTACTTGTaataagCTATTTTCCCTTTTTTA
        TTTCTCTCCCATGCTTCCTTGCTTTGCATTGTgattgcaTGCCATCTGCTggtttaaccca
        tgatggCTTGCTGCTCTgaTATTCACCATGCCaaaataCCACTTCTATTACCataatgCTA
        CACCCTCCTGTTCATTGCTCCCatggTTCCCCTCCTgaaag
SEQ2:   tacccatgatgcacagcgCTACGTCCGCCACTGTCTCTgcag
END

>IDB1146416.13828
GB_MAP: IDB1146416 = AL445230.11 (3780..20460)
PROD:   nicastrin
AGEZ:   196
ROI:    13623..13892  ->  -206..63
AG:     -206, -204, -198, -2, 36, 64,
PPT:    -196..-186, -183..-112, -105..-82, -62..-32, -28..-14,
        20..35, 49..61,
U2BP:   -184 [3.9], -178 [3.39], -144 [4.52], -117 [4.5],
        -110 [4.03], -2 [3.19], 46 [3.42], 55 [4.1],
SEQ1:   agagaaaaagTCTTTTGGTTTaaCCTTTATTATTTTTTTTCTTTTTCCTCTCTGTTTTTCT
        TACCCCCTGTTTTCCTTTCTTTCTTCTCATATTTgatggaTCCTTTTCCATTGCCCTTCTT
        TCTggctgctgccaatcttgggCTTTTCCTATTTCACCCACCATCCACCCACCaaaTCTTC
        CCTTCCCTTTggtctgcactcag
SEQ2:   gtgacgggcctcttcaacaTTACATCGCTGTCTCCagccccaccaacaCCACTTATGTTGT
        acag
END

>IDB1146418.18916
GB_MAP: IDB1146418 = AL445230.11 (61094..90186)
PROD:   vang-like 2 (van gogh, Drosophila)
AGEZ:   171
ROI:    18720..18946  ->  -197..29
AG:     -197, -178, -173, -2, 27, 30,
PPT:    -151..-24, -17..-3,
U2BP:   -189 [6.78], -160 [6.29], -142 [5.93], -79 [5.27],
        -44 [4.02], -30 [4.18],
SEQ1:   agactttgacacacattggagctcagtaaatactttgatggttgcgTATTTGTTGATTACC
        CTCTCTTCTTTCTGCCTTCTCCTTTCCCATGTGTTCTTCTCTGTCTCCTGTCCCCTCACCC
        TTTCTCCTGTTTCCCTCCTCTTCCTCTTCTTATCCTTTCCTCCTTATTGTGTggctggCCC
        CCTTCTGCCTGTag
SEQ2:   gatgacaactggggggaaacgacgacagtag
END

>IDB1146757.24148
GB_MAP: IDB1146757 = complement( AL451042.10 (14072..46822) )
PROD:   EPH receptor A2, putative novel transcript
AGEZ:   173
ROI:    23453..24173  ->  -696..24
AG:     -696, -693, -175, -2, 4, 25,
PPT:    -688..-679, -676..-616, -611..-594, -589..-574, -569..-465,
        -460..-336, -331..-250, -245..-229, -218..-176, -173..-46,
        -36..-5,
U2BP:   -677 [4.63], -592 [3.12], -572 [7.19], -529 [4.67],
        -463 [3.64], -443 [4.67], -400 [4.67], -334 [3.64],
        -314 [4.67], -227 [3.12], -29 [4.6], -22 [5.11], 1 [4.35],
        12 [4.13], 15 [3.61], 25 [5.76],
SEQ1:   agcaggggCTCTGTCTGTgaCTGTGCCCACCTCCCCTATACCTGTGCCCACCTTCCCCCCA
        CACCTGCACCCACCTCCTCTacaaCTGTGCCCACTTCTCCCCaataCCTGTACCCACCTCC
        TaacaCCTGTGCCCACCTTCCCCCCATACCTGCACCCACCTCCTTACACCCGTGCCCACCT
        CTCCCCATACTTGTACCCACCTCCTCTACACCTGTGCCCACCTCTCCCCgataCCTGTACC
        CACCTCCTTACACCTGTGCCCACCTTCCCCCCATACCTGCACCCACCTCCTTACACCCGTG
        CCCACCTCTCCCCATACTTGTACCCACCTCCTCTACACCTGTGCCCACCTCTCCCCgataC
        CTGTACCCACCTCCTTACACCCGTGCCCACCTCTCCCCATACTTGTACCCACCTCCTCTAC
        ACCTGTGCCCACCTGTCCTCaataCCTGTGCCCTCCTCCCCaatacctgaaCCCACCTCTC
        CCCATACCTCTGCCCACTCCTCCGCCTGTGCCCagCTTTCCCCACACCTCTCCCCATACCT
        GTACCCACCCTCCCCACACCTGTTCCACCTCTCCCCACACCTGTGCCCACCTCTCCTACAC
        CTGTGCCCACCTTCCCCCATATCTGTGCCCACCTCTCCCACatgcctgggCCCACTTACCT
        CTCACCTGTGCCCACCCCCCTacag
SEQ2:   acaagcccatgatgatcatcactgag
END

>IDB1147179.44502
GB_MAP: IDB1147179 = complement( AL513547.16 (14170..69564) )
PROD:   not determined
AGEZ:   168
ROI:    44300..44546  ->  -203..43
AG:     -203, -195, -170, -2, 12, 44,
PPT:    -186..-175, -166..-152, -146..-137, -128..-79, -75..-59,
        -38..-28, 19..31,
U2BP:   -189 [4.6], -179 [4.5], -141 [4.02], -135 [3.17], -95 [3.87],
        -26 [5], -11 [4.58], 18 [5.29],
SEQ1:   agaatacaaggctgatgCGTTCTCATTGTggttagggCTGCTGCATTGCTTTgcgaaTTCT
        TATGTTaaaatatgCATTCCGTACTTCCTTCCATCCTTCTGTCCTTCATGTCTCTGCCTCT
        CGTgcgTGTTCCATGTCCGCTGTggtggggaacttgctgggtgCTTCGCCTCCTgaattgg
        ccatcactcatgggattcag
SEQ2:   caacgtgcccaagactgaCCGCTGTTCCTCTggtgcctgttgcag
END

>IDB1147246.33465
GB_MAP: IDB1147246 = complement( AL589685.17 (33981..93893) )
PROD:   chaperonin containing TCP1, subunit 3 (gamma), SSTK-interacting protein (SSTK-IP)
AGEZ:   156
ROI:    33296..33505  ->  -170..39
AG:     -170, -158, -12, -2, 28, 40,
PPT:    -155..-146, -99..-71, -66..-49, -46..-36, -34..-13,
U2BP:   -109 [7.65], -93 [3.36], -69 [3.46], -60 [4.99], -47 [7.19],
        1 [3.66], 12 [3.49], 36 [4.13],
SEQ1:   agcaacatggtgagaCCCCATATCTaaaaataaaataaaattaaaataaaataaaacactg
        actctgtgggTTGTTCATGCCCCTTTTCCCTATTACTCCaacaTTTCTCACACTGTCCTCT
        gaTTTGTGCTTGCgTATTTTATGTTCCCTTTCCATTagactattgcag
SEQ2:   atatcatccgaacatgtttgggacccaagtccatgatgaag
END

>IDB1147345.45187
GB_MAP: IDB1147345 = AL590101.9 (47382..96713)
PROD:   TNF receptor-associated factor 5
AGEZ:   170
ROI:    45004..45210  ->  -184..22
AG:     -184, -180, -172, -2, 10, 23,
PPT:    -166..-154, -140..-130, -126..-99, -90..-84, -35..-30,
        -21..-9, 2..9,
U2BP:   -152 [4.13], -146 [4.65], -142 [4.02], -114 [3.59],
        -105 [5.4], -101 [3.99], -65 [5.64], -48 [4.08], -40 [6.09],
        -36 [4.37], -28 [3.41], -7 [3.49], 20 [6.74],
SEQ1:   aggaagataattaggtggCTCATCTCTCTGTgatcctcattgaaTTTTATTTTCTgggCTT
        GTATTTTTCATTCTGTTAATTGATTaaatgtgaTATGTTTgaattgaaaaaaattttaatc
        tcaatgaattgctaaaatattaactaaTTTTTTaaacatgaTTATCCATTTTGTaatgaaa
        g
SEQ2:   gTTTTTGCCagtcacattgacaag
END

>IDB1147459.20529
GB_MAP: IDB1147459 = complement( AL590431.11 (3252..40028) )
PROD:   tropomyosin 3
AGEZ:   151
ROI:    20323..20541  ->  -207..11
AG:     -207, -203, -153, -2, 10, 12,
PPT:    -190..-154, -126..-108, -104..-58, -55..-41, -31..-18,
U2BP:   -196 [4.61], -168 [4.64], -136 [4.5], -106 [3.93],
        -56 [6.66], -14 [4.78], -4 [7.12],
SEQ1:   agtcagtgctgaatgcaTATGTATTTGTGCTTCCCTCTTACATTCCCGTCTGCCagacata
        acatatcatgaccatggtggTGTTCTCTTCCCATTTTTTgaaTTTTTTTTTTTCGTTTTGC
        TGCTTGTTTTCTTGCTGTGTTCCTTTTTgaCCTTTCTCCCTCCCCacaacctggCTTGTGC
        CATCCCCgtgactatcactaacag
SEQ2:   ccgttgccgagag
END

>IDB1147464.9055
GB_MAP: IDB1147464 = complement( AL590434.16 (61427..79197) )
PROD:   splicing factor proline\/glutamine rich (polypyrimidine tract binding protein associated)
AGEZ:   183
ROI:    8843..9075  ->  -213..19
AG:     -213, -202, -185, -2, 8, 20,
PPT:    -154..-128, -63..-55, -22..-6,
U2BP:   -163 [4.37], -155 [3.37], -101 [3.78], -82 [6.55],
        -66 [4.31], -58 [3.57], -53 [4.15], -43 [3.04], -30 [3.98],
        -27 [3.32], -16 [5.4], 8 [5.64],
SEQ1:   agaatggctcaagtgggaacataccacaaggcatgtattaccgtaaactaattttcaaaTT
        ACCCTTTTTTCCTTTCTATGTTCCCggtacctgtggatcgactcattggtgattgtatcga
        cgaacgttgactacggaaccttctaaaaTATTTACTTaacacacatggacatcaactactt
        ataatgaaCTGTTAATTACTGTTCCaatag
SEQ2:   cgtactgagcgctttgggcag
END

>IDB1147555.23156
GB_MAP: IDB1147555 = AL590708.18 (104184..156843)
PROD:   dynamin 1, CDKN1A interacting zinc finger protein 1
AGEZ:   190
ROI:    22940..23196  ->  -217..39
AG:     -217, -196, -192, -2, 34, 40,
PPT:    -184..-137, -134..-90, -86..-72, -69..-44, -39..-9, 7..19,
        22..31,
U2BP:   -209 [3.1], -174 [4.88], -145 [3.27], -64 [4.21], 14 [4.24],
        21 [5.59], 33 [3.93],
SEQ1:   aggtgccaaccccgggtggcaagggagggccggTCCCACGCTCACATTGTCTTCTGTTCTC
        TCTCTCTCTTTATCTGTGTCgaTGTCTCTCTCTCTTCCCCCGTGCCCGTGCCATCCTCTCC
        ACCCCTggaTTCCTGTCTCTGCTTggCTTTCACCCACTTCTCCTCCCCACCCacggCTGCT
        CCTCCTCCTGTCCCCACCTCCTCCCCgggtgcag
SEQ2:   gacgggCCTCTTCACACCTgaCCTCGCTTTTgaagccacag
END

>IDB1147608.40701
GB_MAP: IDB1147608 = complement( AL591063.6 (21689..63859) )
PROD:   not determined
AGEZ:   587
ROI:    40007..40722  ->  -695..20
AG:     -695, -692, -589, -2, 10, 21,
PPT:    -686..-674, -671..-652, -649..-601, -587..-558, -552..-532,
        -529..-462, -458..-446, -389..-375, -370..-361, -357..-329,
        -326..-304, -300..-120, -117..-3,
U2BP:   -658 [4.24], -650 [6.25], -556 [4.44], -515 [4.5],
        -506 [3.87], -500 [3.75], -494 [4.46], -449 [5.11],
        -437 [7.69], -419 [7.69], -401 [7.69], -373 [7.35],
        -359 [4.96], -345 [5.11], -327 [7.32], -289 [5.15],
        -178 [4.24], -27 [5.27], 18 [3.46],
SEQ1:   agtagcgggTGTCCCTTTGTATaaTTTCTGCTTCTTCACACTTTaaCCTCTCTGCCTCTCT
        GTCTCTCCCTCTGCCTGTCCCTGTGTGTCCTCTCaactctgcttgagTCTCCCCCACTCCT
        CTTTCCCTCCACCTCTaaatgCCTCCCCTTTTCTCTTCTTTCaaCTACCTCCTTTCTCATT
        CCCTTCATCTTCATACTCATTGTGTTTTTGTGTTTTTGTTTCCATATATCTggaTTTTCTC
        TCACCCggtctctgacacatcctcggtctctgacacatccttggtctctgacacatcctcg
        gTCTATACCTCTCCCTgatgCTCCATCTCTgaaTCTCCCTCTCTCACCTTCCTTTCCACCC
        TaaCCTGTCCCTTGGTTCCCTTGTCTgggTCTCCCTCCTCACATCTCTTTCTTCTCTATTC
        CCTATGCCCTATTCCTGTTGCCTGCCTGCCCCTGCCCCTCCCTCCTCCCCTCTCCTCTGTC
        TCTCCTTCTCTCTCCTTCCATGTCTCTTCACTCCTCTGTCCCTTTCTTTCCCTCTGCCCCA
        TTCTCTCTGTGTCCCCGTGTCTGTCTTggCCTCCCTCCCCTCCCCCTCCCCATCTCTGTCA
        CTCTGTTTCTACCTCTGTCCACTCCCCATCACCCTGTCCTTCCACCCCACCACCCCTCACT
        ATTTCTGTCCACCTCCCTCCCCag
SEQ2:   gatgatcccagcctccaacaag
END

>IDB1147635.2243
GB_MAP: IDB1147635 = AL591368.6 (33637..42146)
PROD:   not determined
AGEZ:   172
ROI:    2030..2269  ->  -214..25
AG:     -214, -207, -174, -2, 19, 26,
PPT:    -205..-196, -180..-175, -172..-160, -154..-6, 3..18,
U2BP:   -158 [7.19],
SEQ1:   aggcattagCCACTGCGCCgggtcaatttatgaaTTTTCTagTTACCTTTTTCCTaacggT
        TTCTTTCTTTCTTTCTTTCTTTCTTTCTTTCTTTCTTTCTTTCTTTCTTTCTTTCTTTCCT
        TCCTTCCTTCCTTCCTTCCTTTCCTTTCCTTTCCTTTCCTTTCCTTCCTTTCTTTTCTTTT
        CTTTTCTTTCTCTCTCTCTTTCTTTCgacag
SEQ2:   ggTGTCTCTCTACTGCTCaggctggag
END

>IDB1147652.23985
GB_MAP: IDB1147652 = AL591423.6 (1672..26703)
PROD:   not determined
AGEZ:   153
ROI:    23797..24012  ->  -189..26
AG:     -189, -184, -155, -2, 22, 27,
PPT:    -149..-132, -127..-99, -96..-73, -70..-57, -53..-20, -16..-3,
U2BP:  
SEQ1:   agtaaaggatggccccggccaaaataaaccccgaagaataCTTTCTCTCCCGTCCTCCggc
        aCCTTCGTCTCTCCTTCTCTTCTCCACTCTggCTCTTTCCTTTGCCCCTCTCTCCTggCTG
        CATCTCACTCTgggTTTTCTCTCTCCCCACCTCTTTCTCTGTCCCTTCgggTTCGCTCTCC
        TTCCag
SEQ2:   ggcccgggcggccatccacgaagcacag
END

>IDB1147656.27342
GB_MAP: IDB1147656 = complement( AL591424.12 (86686..117595) )
PROD:   calcium channel, voltage-dependent, L type, alpha 1B subunit
AGEZ:   182
ROI:    27154..27372  ->  -189..29
AG:     -189, -186, -184, -2, 11, 30,
PPT:    -179..-154, -136..-129, -122..-45, -41..-25,
U2BP:   -173 [4.78], -164 [3.07], -158 [6.16], -145 [4.06],
        -131 [6.29], -127 [3.86], 21 [4.42],
SEQ1:   agcagagaaaTCCCTCATTTTATTTATTTTGATTTTgggctttgaatccgacaCTTTGATT
        aactggCTCTGTTTTCTTGTCTGCTTCCTCCCTGCCCCTACCCCGCTCCCCTCCCCGCTCC
        CCTCCTGCTGCCGCTCCTCCTGTggaCCACCCCACTGTGCCCTggcctcgctgggacgggt
        ttccag
SEQ2:   tgggcgcatcagttacaatgacatgtttgag
END

>IDB1147767.3225
GB_MAP: IDB1147767 = complement( AL592071.12 (38023..50417) )
PROD:   tubulin, gamma complex associated protein 2
AGEZ:   187
ROI:    3009..3255  ->  -217..29
AG:     -217, -207, -189, -2, 9, 30,
PPT:    -215..-208, -169..-152, -121..-104, -73..-56, -27..-8,
        13..22,
U2BP:   -164 [4.76], -116 [4.76], -68 [4.76], -20 [4.76], 23 [4.65],
        27 [3.04],
SEQ1:   agTGTGTTTTagggtgatggctatggcgagcatctgtgggtgggcacgTGCTCACGCCTGC
        TCCCTggccgtggcgggcacctgcgggtgggcacgTGCTCACGCCTGCTCCCTggctgtgg
        cgggcacctgcgggtgggcacgTGCTCACGCCTGCTCCCTggctgtggcgggcacctgcgg
        gtgggcaCCTGCTCACGCCTGCTCCCTggcgcag
SEQ2:   gtccatcaagcgCTACTTCCTCatggaccag
END

>IDB1147897.37928
GB_MAP: IDB1147897 = complement( AL592483.6 (39304..78035) )
PROD:   novel transcript
AGEZ:   151
ROI:    37758..37958  ->  -171..29
AG:     -171, -164, -153, -2, 4, 30,
PPT:    -141..-107, -98..-93, -82..-74, -69..-26, -17..-3, 8..29,
U2BP:   -144 [6.16], -115 [3.11], -105 [6.66], -91 [3.41],
        -83 [6.78], -72 [7.04], -24 [3.44], -9 [3.11], 15 [6.24],
        25 [4.79],
SEQ1:   agtgggcaggtgatggcaagggttttgataCTTCCCTTCTCCCCACCCCATTTTTTATTTT
        TTTTgactttggCTTTTTaaaactttgaCTGTTTTCTaacaTTCCTTTTTCCTGTTTCCTG
        TTTCCTGTTTTTCCTGTTTCCTATaatgtaaaTATTTTTTATTTTTCag
SEQ2:   tgaagcaCCCATTGATTGCCCCTTACTCTag
END

>IDB1148273.4298
GB_MAP: IDB1148273 = AL645940.4 (93037..98259)
PROD:   ring finger protein 1
AGEZ:   204
ROI:    4066..4336  ->  -233..37
AG:     -233, -224, -206, -2, 26, 38,
PPT:    -202..-191, -189..-91, -88..-48, -45..-3,
U2BP:   -213 [4.8], -119 [3.24], -72 [4.62], -68 [3.67], -46 [3.46],
        -13 [3.73], -2 [3.26], 1 [4.51], 7 [3.82], 19 [7.45],
SEQ1:   agaaccatgagcctggtctaactcatcagcaCTCTTCCCCTATaCATCCTCTATCTCTTTC
        TATGTCCCCTCTCCTTTCCCATCATCCATGTCCTTTTTTGCCTTATCGCTTTTATTATTCC
        TTTTTTCTTTCCTCCTCCCTTggTCACCTTTTGCCTCTCATTCATTTCCTTTTCCATCTTC
        TCCaaCTTTCCTCTCTCTTTTCCCCTCTCTCCCTTTTACCCCCTCCTCag
SEQ2:   acgttgaatggctcgctgaccctggagctggtgaatgag
END

>IDB1148328.22883
GB_MAP: IDB1148328 = AL662799.16 (71939..110413)
PROD:   synaptic Ras GTPase activating protein 1 homolog (rat)
AGEZ:   175
ROI:    22686..22914  ->  -198..30
AG:     -198, -192, -177, -2, 15, 31,
PPT:    -190..-181, -169..-141, -132..-101, -94..-3,
U2BP:   -179 [7.07], -148 [4.26], -139 [6.16], -136 [3.61],
        -97 [4.62], -60 [3.71], 9 [3.04], 23 [3.87],
SEQ1:   agtcccagCCTCCATTCTgataggtggtgCCCGTGCTTCATTTGCTGCTCATTATTTTgat
        gatggCCCTGCTTTTTCCTCTGCCCGTGTCTTCCTCCatgacaCCATACCCATCCCACCAT
        TCCCGCCTCTCCTTTCATTTGTCCACATCTCTCTCCTTCTCTGTCTGTGCTCGCCCCTCTT
        TCCATCTCTCTCCag
SEQ2:   ctccatcgaccttcagtccttcatggctcgag
END

>IDB1148621.3507
GB_MAP: IDB1148621 = complement( AL671681.4 (63579..81524) )
PROD:   transporter 2, ATP-binding cassette, sub-family B (MDR\/TAP)
AGEZ:   210
ROI:    3237..3529  ->  -271..21
AG:     -271, -269, -212, -2, 13, 22,
PPT:    -228..-213, -210..-116, -111..-101, -98..-77, -74..-52,
        -49..-5, 1..10,
U2BP:   -229 [3.85], -218 [4.99], -169 [4.67], -139 [4.62],
        -99 [7.84], -17 [4.14],
SEQ1:   agagtgcactccataaatacttgtaaatttgtacatgttatgaTTTTGTTCTCACATCTag
        CTCACCATGTCTCCTCTTTCTTCTTCCTCTGTGTATTCCTTACCTCTTCTCTCTCTGTGTG
        TCTGTCTCTCATTTCTTTCTCTTTTGCCCCTCCTggcaTGCTTTCCCCTgaCTTTGCGCTT
        CTCTGCACTCCTggCTTGCTCCTCTGTTTCACCCGCTggCTTGCTCCTTCTCTGCATCTCC
        CTCCCCTCTTATTCTCCTACCCCacag
SEQ2:   CTCACTGTCTgcaggctgccgag
END

>IDB1149139.1649
GB_MAP: IDB1149139 = complement( AL929554.20 (23305..28940) )
PROD:   dipeptidylpeptidase 7
AGEZ:   217
ROI:    1392..1684  ->  -258..34
AG:     -258, -246, -219, -2, 14, 35,
PPT:    16..27,
U2BP:  
SEQ1:   agctggcggccgagcggggggctctactggtcttcgcggagcacgtgggtgccgggcgggg
        tcgcgggcggggtcgcggggcacgtgggtgccgggcggggtcgcgggcgggggtcgcgggg
        cacgcgggtgccgggcggggtcgcgggcgggggtcgcggggcacgcgggtgccgggcgggg
        tcgcgggcgggggtcgcggggcacgcgggtgccgggcggggtcgcggggccgggctcaatg
        gcacgttcccccag
SEQ2:   cgctactacgggaagTCGCTGCCGTTCggtgcgcag
END

>IDB1149566.45032
GB_MAP: IDB1149566 = AY505564.1 (1..58255)
PROD:   catenin (cadherin-associated protein), delta 1
AGEZ:   174
ROI:    44838..45047  ->  -195..14
AG:     -195, -187, -176, -2, 4, 15,
PPT:    -156..-144, -142..-84, -68..-18,
U2BP:   -164 [4.37], -91 [3.79], -80 [4.13], -71 [7.33], -47 [4.02],
SEQ1:   agtggggcagtggaaaatgagaactcaactaatctgggaCCTTCTTCCCCATaCGTCCTTT
        GCATTTTCTGTGTTTTTCTTTTCTTCTCTGTGCTTCCCTGCTTATTTGCCCatgattctgc
        tgacaTCTTTCTCCTGCATTTTTCTTATTTCATTTCTCTTCTCTGCTTTCTACCTTgggtg
        atgcactggaag
SEQ2:   atgagtggttctccag
END

>IDB1149897.412633
GB_MAP: IDB1149897 = AY528719.1 (1478..588862)
PROD:   estrogen-related receptor gamma
AGEZ:   157
ROI:    412458..412658  ->  -176..24
AG:     -176, -161, -159, -2, 11, 25,
PPT:    -154..-148, -137..-61, -58..-48, -43..-9,
U2BP:   -146 [6.25], -116 [3.73], -87 [4.09], -46 [4.58],
SEQ1:   aggaaactctctcaaagagcaaTGTCTTTaacatatgaaTTCTGTTTTTTTCCTCCTTTTA
        CCTTTCCCTTTCCCTTTCTCTATTTTTCACCATCTCTTTTGTTTCTACCTCTTTTggTCTC
        TGTGCTTgacaCTCTCTCCTCTTTCTGTCTCTCTTTGTATCTCCTCaatctcag
SEQ2:   gcttctctgcagaatgtcaaacaaag
END

>IDB1150082.27541
GB_MAP: IDB1150082 = AY623109.1 (1501..100692)
PROD:   TAF1 RNA polymerase II, TATA box binding protein (TBP)-associated factor, 250kDa
AGEZ:   166
ROI:    27359..27565  ->  -183..23
AG:     -183, -171, -168, -2, 8, 24,
PPT:    -180..-172, -166..-153, -150..-143, -135..-124, -103..-94,
        -78..-18, -15..-5, 10..19,
U2BP:   -117 [4.8], -92 [4.06], -83 [5.12], -29 [3.07],
SEQ1:   agaTATTGTTTTaggagTTATCTTTCTATGTaaTCTGCTTTggggtgaTTTTTCTTTTTTg
        gtctaactgtgtacattggCTTGTCCTTTgaaatccctgaatgaTTTGTGTGTGTGTGTGT
        GTGTGTGTGTGTGTGTGTGTGTGTGTATATTTATATTTGTGTGTggCTATTTGTCTCgtag
SEQ2:   attaaaaagTTGTCCCGCTgggaag
END

>IDB1150259.3561
GB_MAP: IDB1150259 = AY750146.1 (1910..8792)
PROD:   acetylcholinesterase (YT blood group)
AGEZ:   178
ROI:    3373..3587  ->  -189..25
AG:     -189, -185, -180, -2, 20, 26,
PPT:    -168..-138, -135..-117, -98..-85, -82..-3,
U2BP:   -136 [7.35], -99 [4.1], -92 [3.36], -8 [5.27],
SEQ1:   agacaggaaagccaccatgggTCTATTTTCTCTTTCTCTGCATCCCTCCCCTgaTCTCGTC
        CTCTCTCTGTCCatggttccgggtctgtaaCTGTTCATCTCTCTggCTCTTTGTCTGTCCA
        TCTGTTTCTGTCTACTTGTCTGTCTGTGCCTGTCGCTCCATCCCACCCCCCTCTCCCTCAC
        CCCCag
SEQ2:   gtgctggtgggtgtggtgaaggatgag
END

>IDB1150259.6044
GB_MAP: IDB1150259 = AY750146.1 (1910..8792)
PROD:   acetylcholinesterase (YT blood group)
AGEZ:   334
ROI:    5687..6063  ->  -358..18
AG:     -358, -352, -336, -2, 13, 19,
PPT:    -306..-281, -278..-245, -242..-201, -198..-162, -149..-130,
        -125..-108, -106..-78, -51..-18,
U2BP:   -343 [4.14], -314 [3.94], -279 [3.61], -182 [4.78],
        -150 [7.23], -90 [4.58], -66 [3.64], -52 [4.14], 1 [4.28],
SEQ1:   agtgggaggccccggacggggtagcaccccccattggggctataacggtcaaCCATTTCTG
        TCTCTTCTTTTTCCCCCaaCCTCCCCCTCCTGTCCCCTCTGTTCCCGTCTTCCggTCATTC
        TTTTCTCCTCCTCTCTCCTTCCTGCTGTCCTTCTCCggCCCCGCCTCTGCCCTCATCCTCC
        CTCTCGTCTTTCGCacattctcctgaTCCTCTTGCCACCGTCCCACgtggTCGCCTGCATT
        TCTCCGTgCGTCCTCCCTGCACTCATACCCCCCCTTCaacccgcccaaatgtccgatcccc
        gaCCTTCCTCGTGCCGTCCTCCCCTCCCGCCTCGCTgggcgccctggccgcag
SEQ2:   acacgctcgacgaggcggag
END

>IDB1150320.27837
GB_MAP: IDB1150320 = AY796340.1 (1501..32639)
PROD:   calpain 1, (mu/I) large subunit
AGEZ:   165
ROI:    27660..27888  ->  -178..50
AG:     -178, -171, -167, -2, 19, 51,
PPT:    -165..-140, -137..-98, -69..-60, -53..-37, -22..-3, 2..18,
        38..50,
U2BP:   -112 [4.58], -102 [3.61], -91 [4.27], -65 [4.09], -58 [4.08],
        -35 [7.23], -32 [3.61], -26 [3.82], 37 [6.94],
SEQ1:   agcctacagcaagCCCTGCCCTGCCCCATCTTTCTACCCaaTTTCTCGCTCTTCTGTTTCA
        CACTCATTTCTTTTTACTTTggactaattgtggctgttgggactttggCTTGATTGCTaaa
        ataCTTTACTTGTACTTCCTgatgatacaaacaaTCCTGCCCACTTCCTCTGCCag
SEQ2:   aTATTGCACCCACTCGTCaggatttgtgcgtccttgaCTCTGCCCCACCCag
END

>IDB1150399.3135
GB_MAP: IDB1150399 = AY898963.1 (1205..9390)
PROD:   FBJ murine osteosarcoma viral oncogene homolog B
AGEZ:   157
ROI:    2937..3199  ->  -199..63
AG:     -199, -165, -159, -2, 2, 64,
PPT:    -194..-185, -182..-173, -143..-132, -123..-94, -83..-67,
        -63..-52, -49..-5, 30..42,
U2BP:   -187 [4.62], -183 [6.21], -130 [4.63], -108 [4.88],
        -97 [4.76], -93 [5.07],
SEQ1:   agaaaTCCTCTCATTaaCCACTGCGTCacggtgtagtggaagggtgggtgttgtggCTTTT
        TCCCTGTgacacacaCATCCACACTCGCTCACCCTGTGCTCACTCacggggtcggTGTGTG
        TTATGTGTGTTgggTGTGTGTGTGTCggTGTCTTTGTTTGTGTGTCTACGCCTGTGTGTGT
        ATGTGTCACCCCgtag
SEQ2:   gagtgcgccggtctcggggaaatgcccggTTCCTTCGTGCCCacggtcaccgcgatcacaa
        ccag
END

>IDB1150404.30959
GB_MAP: IDB1150404 = AY902237.1 (1431..55257)
PROD:   calpain 3, (p94)
AGEZ:   191
ROI:    30758..31032  ->  -202..72
AG:     -202, -197, -193, -2, 53, 73,
PPT:    -171..-122, -119..-10, 26..36,
U2BP:   -120 [5.93], 11 [3.42], 58 [3.8], 67 [3.45],
SEQ1:   aggtcagttagcacacaacaccatggatgaaCTTTTTTTCTGTATCACTTTTCTCCGTCTT
        TCCTCCATTCGTGCTCTGTTgaTCTCTCCTCTCTCCCTTTGTCTGTCCCATCTCTTTCTCC
        TCTCTCCTTCCCTTTCCACCCTTCTGTGTTTGTTCTCTCCCTCCCCTGTGTTGTTCCCTAC
        ATTCTCCATCgggcctcag
SEQ2:   gatggcacgaacatgacctatggaaCCTCTCCTTCTggtctgaacatgggggagttgattg
        cacggatggtaag
END

>IDB1150405.78364
GB_MAP: IDB1150405 = AY904026.1 (1463..105796)
PROD:   tumor protein p53 binding protein, 1
AGEZ:   164
ROI:    78187..78395  ->  -178..30
AG:     -178, -176, -166, -2, 23, 31,
PPT:    -142..-119, -101..-84, -44..-32, -24..-3, 7..21,
U2BP:   -158 [3.09], -151 [4.58], -143 [5.59], -127 [4.67],
        -116 [3.49], -51 [3.97], -34 [3.56], -30 [4.48], -17 [3.27],
SEQ1:   agaggcctcccaaggtgataatgcttgactacctgaCTTTCTCCCTTCCTTACATTTCTCa
        aattgtcaaaatatggCTCCCCCCTTGCCACTACacacacacatgcacacgcacacacaca
        cgttcacacataCACTTGCTTAATTgacatggCTTCTTTATATGTTGCATTTTCag
SEQ2:   ggggaaCTTGCTCCACTTTCCaagttctcaag
END

>IDB1150769.29945
GB_MAP: IDB1150769 = complement( BX000688.11 (69421..101354) )
PROD:   gamma-aminobutyric acid (GABA) B receptor, 1
AGEZ:   287
ROI:    29611..29950  ->  -335..4
AG:     -335, -333, -289, -2, 3, 5,
PPT:    -298..-293, -274..-239, -235..-219, -216..-201, -198..-183,
        -180..-21, -18..-3,
U2BP:   -321 [3.33], -312 [4.19], -299 [7.19], -275 [7.65],
        -237 [3.41], -226 [4.14], -217 [7.35], -191 [4.18],
        -161 [6.16], -148 [5.64], -131 [4.6], -46 [3.87],
SEQ1:   agagggatgttccaactgggttgacacatctctctgaTTTATTggaagctctgtgcactga
        CTTTTCTCTCCTTCCCCACTTTTTCCTTTTGTTTTTaaaTTCTCTCTTATTTCCCTgaTCG
        CATTTTTTCTATCggTATCCTTATGTTCTCTggCTTTTCTTGTTCTGTTTTGATTTCTCCT
        TTTAATTTATTCTGTCCACTTACCCTACGTCCTCCCCCTACATTTTTCTGTGCCCTTCCTC
        TCTTTCCCTGTGCCCTTCCTCTCTTTCCCTCCTCCCCACTCCTTCATCACCTCCTCTTCTC
        CTACTATCCCaaTTGTGCTTCTTCCTCCag
SEQ2:   aaagag
END

>IDB1151324.39521
GB_MAP: IDB1151324 = complement( AL022314.1 (17616..62853) )
PROD:   not determined
AGEZ:   193
ROI:    39317..39545  ->  -205..23
AG:     -205, -201, -195, -2, 13, 24,
PPT:    -188..-172, -169..-137, -124..-3,
U2BP:   -128 [7.23], 1 [4.66],
SEQ1:   aggaagctggagggaaaTCTCACTGTTGTCCCCTggTCTCTCTCTATCTCATCCTCTGCCC
        CCTTGCCTgggtcctgatggTCTCTCCCCCTCCATCATTCTCCTGTTCTCTGTCTCTCCAT
        CTCTTTCCTTTGCCCTTCCTCTCTGTCTGCTTCTCCCCTTCCCCTCCTCCTCTGTCCACCC
        CACCACCTGCCCCCATCCCCag
SEQ2:   actgtggcctccagggcccctccag
END

>IDB1151362.2025
GB_MAP: IDB1151362 = complement( AL031847.17 (63328..66778) )
PROD:   novel protein, possible ortholog of rodent transcription factor HES-3
AGEZ:   199
ROI:    1771..2048  ->  -255..22
AG:     -255, -219, -201, -2, 18, 23,
PPT:    -182..-158, -153..-5,
U2BP:   -211 [3.11], -183 [5.33],
SEQ1:   agcccgggctggctgtgcgattgcaatctgggtggtaggtctggaccccgggggagacgtt
        cgggtcgtctgaCCTCCGCCCTCCTCTTCCCTTCCTCaacaCGCTTCCTCCCTCCTTTCCC
        CTCCACCTCCACTCCCCTCTCCTCCCTCCCTTCCTCCCCTCCCCTCCCTCCCCCTTCCCCT
        CCTCTCCCTCCCCCTCCCCTTCCCCTTCCCTCTCTTCCCCTCCCTGTTTCTCGCGTCCGCT
        CTTCCCCacag
SEQ2:   ggctctggcctgtgcccaggggag
END

>IDB1151397.19904
GB_MAP: IDB1151397 = Z98752.16 (5604..28847)
PROD:   not determined
AGEZ:   238
ROI:    19637..19939  ->  -268..34
AG:     -268, -262, -240, -2, 14, 35,
PPT:    -235..-163, -160..-121, -119..-84, -80..-52, -47..-13,
        17..29,
U2BP:   -111 [3.89], -62 [4.36], -48 [4.78], -2 [3.39], 1 [4.01],
        8 [4.38], 31 [7.33],
SEQ1:   agaacaagtgtgtgaacacggggaaaccagtggCTGTCTTTCTTTCCTTCTCCGTCCCCAT
        TGCTGTCTTCCTTTTTTCCTTTCTCCCTCCCTTCTCCTTTCTCCCggTCCTTTCTCTCCCC
        TTCTCTCCTCCTTCCCTTTCTCCCGCaTATCCTTTACTCCTACTCCCCTCCCCCATTCCCC
        ATgcaCACCCCTCCCTTTCCTTCACCCCTGCCCCgtgaCCCTTTCCACCTTCTCCACTTTC
        CACCTCCCTCCCgcaacccctcag
SEQ2:   atgattgacggcgaggCCTTCCTTTTGCTgacacag
END

>IDB1151578.25460
GB_MAP: IDB1151578 = AL035406.25 (11206..38864)
PROD:   chromodomain helicase DNA binding protein 5
AGEZ:   2158
ROI:    23269..25476  ->  -2192..15
AG:     -2192, -2186, -2160, -2, 10, 16,
PPT:    -2176..-2166, -2158..-2055, -2052..-2000, -1995..-1981,
        -1978..-1408, -1405..-559, -549..-5,
U2BP:   -2152 [3.87], -2061 [4.21], -2046 [4.78], -2039 [4.3],
        -1996 [3.6], -1979 [3.46], -1937 [3.87], -1847 [4.78],
        -1829 [3.87], -1786 [3.87], -1767 [3.87], -1740 [3.87],
        -1564 [3.87], -1553 [3.87], -1545 [3.87], -1406 [3.46],
        -1261 [4.36], -1227 [3.87], -1055 [3.87], -1014 [3.87],
        -951 [4.78], -883 [3.87], -864 [3.87], -829 [3.39],
        -810 [3.87], -791 [3.39], -772 [3.87], -699 [3.87],
        -666 [4.78], -658 [3.87], -577 [3.87], -557 [3.46],
        -536 [3.71], -471 [3.87], 6 [5],
SEQ1:   agccccagctctcgggCTACCTCCCCTggcacagCCCTTCATCCCTCCATCCCTCCATGCC
        TCCATCCTTCCACCCCTCCATCATCCCTCCATGCCTCCGTCCTTCCACCCCTCCATCCCTC
        TATTCTTTCACCCCTCaaTCCCTCATCCCTTATCCCTCCATCCTTCCACACCTCCATCCTT
        CCATCCCTCCataaTTCTTCCATGCCTCCaaCCCTCCATCCCTCTGTCTCTCCATCATCCC
        TCCTTCCCTTCATCATCCCTCCATTCCTCCATCCTTCCACCCCTCCATCCTTCCATCCTTC
        CATTATCCCTCCATGCCTCTGTCCTTCCACTCCATCCCTCATCCCTCTGTCATCCTTCATC
        CCTCCATCCTTCCACCCCTCCATCCCTCCATTATCCCTTCATCATACCTCCATCCCTTCAT
        CCTTCCATCTCTCCGTCATCCCTTCATCATCTCCATCATTGCTTCATCCCTCCATCATCCT
        TCCATTCTCCCTCCATCCTTCCACCCCCATCCCCCATCTCTCCATCATCTCTCCATCCTTC
        CATCTCTCCATCTCTCTACCCGTCCATCCCTCCATCATCCCTTCGTCCTTCCATTCCTCCA
        TCCCTCCATTATCCCTTCATCATACCTTCATCCCTTCATCCCTCCGTCTCTCCATCTTCCC
        TCTATCATCTCTCCATCATCACTCCATCCCTCTATCATCCTTCCGTCATCTCTCCATCCCT
        CCATCCTTCCACCCGTCCATCTCTCCATCATCCCTCCATCTCTCCACCCCTCCaaCCCTCC
        ATCATCCCTCCATCTTTCCACCCCTCCATCATTCCTCCATCCCTCCATCATCCCTCTATGC
        CTCCATGTCTCCACCATCCCTCCATCATCCCTCCATCTCTCCATCATCCCTCCATCCCTCC
        ATCCCTCCATCCCTTCACCCCTCCATCACCCATCCCTCCACCGTCCCTTCATCCCTCCATC
        CCCCATCTCTCCATCATCCCTCCATCCTTCCATCCCTCCATCATCCCGTCCCTCCACCTTC
        CTTCCATCCTTCCATCTTCCATTATCCCTCCATCTCTCCATCCTTCCACCCCTCCATCCCT
        CCATCATCCCTCCATCCCTCCATCTCTCCATTATCCTTCATCATCCCTCCATCCCTCCATT
        ATTCCTCCATCATCCCTTCATTCTTCCATCATCCCTCCATCCCTCCATCATCCCTCCATCT
        CTCCATCATCCATCATCCCTCATCCCTCCATCATCCCTCCATCTCTCCATCATCCCTCCAT
        CCCTATATTATCCCTCCATCATCCCTTCATTTTTCCATCATCCCTTCATCCCTCCATCATC
        GCTTCATCCCTATATCCCTTTATCTATCCATCATCCCTTCATCATCCCTACATCCCTTTAT
        CTCTCCATCATCCCTTCATTATCCCTCCATCCCTCCATCTCTCCACCGCTCCATCCCTCCA
        TCGTCCCTCCATCTATCCATCATCCCTTCATCATCCCTCCATCCCTCCATTATCCCTCCCT
        CATCCCTTCATTCCTCCATCATCCCTCCATCCCTCCATTTCTCCACCCCTCCATTCCTCCA
        TCATCCCTCCATCTCTCCATCATTCCTTCATTATCCCTCCATCCCTCCaacatccaaCCAT
        CATCCTTTCATCATCCCTCCATCTCTCCACTCCGCCATCCCACCATCATCCCTCCATCTCT
        CCATCATCCCTTCATTATCCCTCCATCCCTCCATCATCCCTCCATCCCTCCATCATCCCTC
        CATCCCTCCATCTTCCCCCATCCCTCCACCTTCCCTCCATCCCTCCATCTTCGCTCCATTA
        TCCCTACATTATCCCTCCATCCCTCCGTCCTTCCACCCCTCCATTCGTCCGTCCTTCCACC
        CCTCCATCATCCTTCCATCGCTCCATCATTCCTCCATCCCTCCATCTTCCCTCCATTATCC
        CTCCATCATCCCTCCATCATCCCTCCATCCTTCCACCCCTCCATCCTTCCACCCCTCCACC
        CCTCCTCTCCTCCATCCCTCCACCCCTCCACCCCTCCATCCCTCCATCCTTCCATCCCTCC
        ATCCTTCCACTGCTCCACCCCTCCACCCCTCCACCCCTCCATCCCTCCATCCTTCCACTCC
        TCCATCCCTCCACCCCTCCATCCCTGCATCCTACCATCCCTCCGCCTCCCACCacag
SEQ2:   tcctgaaccagctggag
END

>IDB1151731.26468
GB_MAP: IDB1151731 = AL022326.1 (82505..119124)
PROD:   not determined
AGEZ:   202
ROI:    26244..26583  ->  -225..114
AG:     -225, -218, -204, -2, 7, 115,
PPT:    -202..-152, -126..-112, -109..-91, -84..-56, -53..-14,
        22..37, 40..79, 84..98,
U2BP:   -204 [3.6], -199 [3.8], -158 [5.11], -137 [7.69],
        -127 [7.84], 20 [4.09], 62 [5.07],
SEQ1:   aggctgcagaaatgcggcctgagTTGATTACCTTCTTTCTCTGTCTCTCCCTCCATCCTCC
        CCTCTCACTGCCCgtggctctcctctgactggccctgaCCCTGCCCTGTCTGTggCCTCCT
        CCCCCCTGCATCTggctggCTTCCCTCTTCTCGCCTGCATCTTCTCTTggCTCCCCTCTCT
        CTTCCCCTACCCCCTTTGCCTGTCCCTTTgggggtgggggag
SEQ2:   catgggagatgcactcttgaaTGTCCCTCTGTTCCTCggCTTCCCCATTTTCTCCCCACTC
        ACCCTCTCCCCCATGTGTggcaCTGCCTATTCTGCCCggtcctgggaccccccag
END

>IDB1151872.36972
GB_MAP: IDB1151872 = complement( AL024498.13 (30411..107219) )
PROD:   not determined
AGEZ:   154
ROI:    36777..36984  ->  -196..11
AG:     -196, -169, -156, -2, 1, 12,
PPT:    -189..-172, -143..-122, -89..-65, -44..-8,
U2BP:   -190 [3.56], -162 [4.4], -154 [3.44], -131 [3.59],
        -99 [3.86], -63 [3.41], -51 [4.27], -17 [4.1], -6 [5],
SEQ1:   agcttaaTGTTCTTTCTATACTGTCgtagcactaaattatagacgtggtctggTATTTCAT
        TTTCATGTTTATATggatcaacatgaaaatgttcaaacataaatgaTGTTTATATTACTGC
        TGTGTTTTTTaaatggattactaaaaacaaTTTGTTTTGCCCTCCCCACCTGCACTTATAT
        ATTCCTgaaacag
SEQ2:   agtgactggccag
END

>IDB1151915.3554
GB_MAP: IDB1151915 = AL022331.1 (23425..27821)
PROD:   DEP domain containing 5
AGEZ:   202
ROI:    3316..3586  ->  -239..31
AG:     -239, -204, -6, -2, 26, 32,
PPT:    -230..-221, -196..-184, -177..-134, -122..-104, -100..-65,
        -62..-43, -30..-10, 9..25,
U2BP:   -182 [4.8], -108 [4.21], -102 [5.12], -36 [4.27], 6 [7.56],
SEQ1:   agctgtgaaTCCCATTTGCatgatgggattggataagcatgtgCACTGCATTGTCTaacaa
        aCTCTGTTTCTCTCTCTTTCTCCCTCCCCTACCCTGTTTCTTCCCaatcctggcaaTTTTA
        CCATCTTTCACCCTgaaCTTTTTTCCCCACTCTTCCCTCCCCTTCCCTCCCCTggCCCCCC
        ATCCCACACTTGCCatggtgaccacaTGTACCTTTTCCCCCTGTTACgtgaggcag
SEQ2:   ttctgacaCTGTCTGCTCCCCCTGTagtgccag
END

>IDB1152314.17378
GB_MAP: IDB1152314 = complement( AL034553.12 (55814..80034) )
PROD:   not determined
AGEZ:   223
ROI:    17122..17403  ->  -257..24
AG:     -257, -245, -225, -2, 7, 25,
PPT:    -238..-226, -204..-194, -185..-177, -158..-146, -98..-91,
        -87..-70, -66..-3, 9..24,
U2BP:   -220 [4.18], -54 [3.07], -16 [4.05], 3 [3.97],
SEQ1:   agctgggactgcaggcacgTACCACCATGCCCagctaatatatataatatgaaTATATATA
        TATaatatgaaTATATATATgaatatatataatatgaaTATATATGTATATgaatatatat
        aatacgaatatatatgaatatataatatgaatatacaTATTATATgaaTGTGTATATATAT
        TATATgaaTGTATTTTATTTATATATATATATATATATATATATATATATATATATTCACT
        TTTTTTTTTGTag
SEQ2:   tgatggagTTTTGCCATGTTGCCCag
END

>IDB1152372.1379
GB_MAP: IDB1152372 = Z83307.1 (1..14796)
PROD:   paired box gene 6 (aniridia, keratitis)
AGEZ:   168
ROI:    1193..1390  ->  -187..10
AG:     -187, -179, -170, -2, 6, 11,
PPT:    -156..-3,
U2BP:   -89 [4.78], -52 [4.24], -2 [3.26],
SEQ1:   aggttggcagggggatgaggatgcattgtggTTGTCTCCTCCTCCTCTCCTTCTTCCTCTT
        CCCCTTCCTCCTCTCCTTTCTGTTCTTGTTCTCCCTCATCTTCCTCTTCCTTCTTCTCCCT
        CTTCTTCCTCTTCACTCTGCTCTCTTCTCTTCTTTTCCCCTTTCCTCTCCTCTCCCTTTCC
        TCag
SEQ2:   gtcacagcggag
END

>IDB1152585.2367
GB_MAP: IDB1152585 = AL121986.12 (52..5184)
PROD:   CD1A antigen, a polypeptide
AGEZ:   159
ROI:    2138..2383  ->  -230..15
AG:     -230, -205, -161, -2, 10, 16,
PPT:    -226..-210, -203..-181, -178..-164, -149..-137, -116..-100,
        -89..-68, -65..-11, 2..8,
U2BP:   -223 [4.17], -208 [6.78], -188 [4.65], -179 [5.6],
        -135 [4.96], -127 [7.84], -66 [3.44], -50 [4.46], -7 [3.97],
        1 [4.17], 10 [4.77],
SEQ1:   agcaTTCACATCACCTTCTTTgaccagTTTGCCCTCTTCCTCATGTTATTaaTCTTTTCCT
        CCACCTacagctcccaccaaTTCCTCTTTCTCTgaatccctgaccaaaccaaaTTTTATTC
        CATTATGTCaaaccctgcaCACTTCCCCCTTCTGCTTCTATaaTCTTTGCTTCTACTCATT
        TCATTTTATATTTTTTTCTCCCTCTTTCCTCTATTTCataaccccag
SEQ2:   aTCCTTTTgagatacag
END

>IDB1152597.5920
GB_MAP: IDB1152597 = complement( AL121928.13 (47938..67405) )
PROD:   pleckstrin and Sec7 domain protein, novel protein
AGEZ:   201
ROI:    5701..5964  ->  -220..43
AG:     -220, -214, -203, -2, 27, 44,
PPT:    -194..-176, -164..-157, -153..-113, -109..-96, -89..-42,
        -39..-30, -24..-8, 13..22, 29..43,
U2BP:   -180 [3.85], -174 [4.96], -165 [5.76], -155 [4.31],
        -111 [4.96], -82 [5.64], 38 [4.62],
SEQ1:   aggctcagcctcctgtcagacatgggCTTGTCTGCTGTTCACTCTgaatcctttaaTCTGT
        TCTaaaTCTGCCTCTCTCTTGCCCTCTGTGTTTGTCTCTGTGTCTCTgaaCCTCCATCTCT
        GTCgatgcaTGTTTTAATTTCTGTTTCTGTCCCATATTCTTGTGTCCTTGTATGTCTggCT
        TTATCTCTgggtgCCTGTGTCTCCCTCGTTggctcag
SEQ2:   ggggatacctggTCCTCCCCCCgggaagTCTCCTCTCATGCCCag
END

>IDB1152664.153383
GB_MAP: IDB1152664 = complement( AL109915.10 (9775..167018) )
PROD:   not determined
AGEZ:   188
ROI:    153159..153408  ->  -225..24
AG:     -225, -215, -190, -2, 10, 25,
PPT:    -187..-176, -173..-160, -155..-23, -14..-3, 12..24,
U2BP:   -207 [6.25], -199 [4.41], -174 [6.29], -158 [4.47],
SEQ1:   agatttcataagcctttaaccatctaatcttctgcaggTTTGTTTTCTTTgaTATGTGTTC
        TGCCTaatgCTTTTCTCTCTCTCTCTCTCTCTCTCTCTCTCTCTCTCTCTCTCTCTCTCTC
        TCTCTCCCCCTCTCCCTCTCTCCCCCTGCCCCCTCTTCCCCCCATGTCTCATTCTCTCTCT
        GCTTTCTATTCCTGCTCTTTggggctggCTTTTTCCCATTag
SEQ2:   ctttctccaagCCCTACACCTGCCag
END

>IDB1152764.11013
GB_MAP: IDB1152764 = complement( AL050306.5 (21916..45109) )
PROD:   novel protein
AGEZ:   220
ROI:    10774..11059  ->  -240..45
AG:     -240, -236, -222, -2, 34, 46,
PPT:    -234..-223, -209..-167, -156..-147, -116..-25, 36..45,
U2BP:   -214 [7], -101 [5.11], -95 [5.11], -22 [3.64], -9 [4.79],
        -5 [3.82], 46 [3.23],
SEQ1:   agtcagTTGTTGGTTGCCagatactaactggTTTCTCTCTCCCCACTGTTCTGCTCTCCTC
        TTTCCTTTGTTCTgcggtggcaaCTCTGTTGTTggtggggggcttggctcatgcgcgcgca
        caCATTCTCTTGCTCTCACTCTCACTTCCTTTCTCTTGCTGTCTCTTGCTCTCTCTTTCGT
        GCTCTCCTGCTCTCTCTCTCCTATTGCCCCCCCaaatgggtgtcccttacaaaccag
SEQ2:   aaaacgtggacttgaatgacgtcctggtgccaaagCCGTTCTCTCag
END

>IDB1152868.5457
GB_MAP: IDB1152868 = AL049712.12 (7655..13555)
PROD:   not determined
AGEZ:   163
ROI:    5284..5485  ->  -174..27
AG:     -174, -171, -165, -2, 12, 28,
PPT:    -162..-144, -141..-123, -121..-107, -87..-75, -72..-51,
        -45..-27,
U2BP:   -50 [3.87], 7 [3.63],
SEQ1:   aggagtggcaggTCCATGTGCTTCCCATCCTggCTCCTCCTTCCATTCCTGTgCATTGCCT
        TTTTTCTggctgtcacgcattcttggCTTCCATTTCCTCaaTCACATTGCCCTACCTCCCT
        TCatgggCTCTCTTTTCTCCCTCCCCacggctgttgccggtggtggctgtag
SEQ2:   gtgcggactcgagacatgggcggctacag
END

>IDB1153022.5397
GB_MAP: IDB1153022 = AL109824.24 (2039..12136)
PROD:   not determined
AGEZ:   162
ROI:    5225..5418  ->  -173..20
AG:     -173, -170, -164, -2, 3, 21,
PPT:    -102..-77, -74..-26, -21..-5,
U2BP:   -128 [3.63], -112 [5.33], -108 [4.76], 1 [3.37],
SEQ1:   agcagggcgagacgcctggcccgtgggtgccccggggcgctgcggacgggctgcgggtctg
        actaacgatgCCCTTTCTCTCCCCGCCCCCTTGTCCggTGTGTGTGTGTGTGTGTGTGTGT
        GCCTCCTCGCTGCTCCCCTCCTCTGCacggCTCCCATCCCGCGCCCCgtag
SEQ2:   acagctacgcggctccacccag
END

>IDB1153051.22479
GB_MAP: IDB1153051 = complement( AL049744.8 (24329..120955) )
PROD:   complement factor H
AGEZ:   153
ROI:    22312..22502  ->  -168..22
AG:     -168, -161, -155, -2, 3, 23,
PPT:    -134..-106, -103..-89, -79..-57, -50..-33, -18..-3,
U2BP:   -120 [3.4], -111 [4.67], -92 [4.02], -26 [6.5], -19 [3.97],
SEQ1:   agcatatagtttaagttcaattatgaaataatggCTTTGCTATGTTTAATTTTCCTTACAT
        TCaaTCTGTCTTCTTATATaatatcaaaTATACTTGTTCCCCCACTCCTACataaaaTATA
        TTCCTTGCTATTACatactaattcataaCTTTTTTTTTCGTTTTag
SEQ2:   aaaggccctgtggacatcctggag
END

>IDB1153124.51166
GB_MAP: IDB1153124 = complement( AL049553.20 (55948..122427) )
PROD:   not determined
AGEZ:   482
ROI:    50677..51178  ->  -490..11
AG:     -490, -486, -484, -2, 5, 12,
PPT:    -470..-372, -360..-343, -340..-297, -293..-269, -266..-247,
        -244..-234, -222..-171, -168..-155, -150..-140, -135..-33,
        -21..-3,
U2BP:   -473 [4.63], -361 [7.84], -341 [3.12], -319 [4.78],
        -295 [4.47], -284 [3.76], -249 [4.99], -169 [3.12],
        -153 [3.49], -139 [3.01],
SEQ1:   agccagaggcccctgtgacaTTTCCCACCTCCTTCCCTTCTCCCCTGTTCTCCCACACTTT
        CCCTGTCTCCCCACTCCTCTCTCTATTCCCCTCCTCTCCCTTCTCTTTCTTTCCTCCCaat
        atccctgaCTCTTGTGTCTTTCCCCCaaTCTCTTTCCCCATCTTCCCTCATATCCCTTTTC
        TGTGTCTTCCTaaaTTTCTCTTTACTCTGTTTTTTTCTCggCCTGCCTTTCTCTTCTCACC
        aaTATCACCTCTTggaatttccaaTCTCCCTGTCTCCATCTCCCACTTTCCCTCCTATCCC
        ATCCTCGTTTTCCCCaaTCCCCTCTTCTCCCaacgTTCCCCACCTCacaaTATTCCCTTTC
        TCTTTGTTTCTCCGTCCCCTCTCTGTTTTCCACCTCATCCTCTTGTTTCCCTTTCCCACAC
        CTCCTCTCTTTGTGTCTCCCCTGCACCCTCCacggcccaatgCCCCCCTCCCCGCCCTCTT
        ag
SEQ2:   ccaaagcctacag
END

>IDB1153184.2948
GB_MAP: IDB1153184 = complement( AL121845.20 (50041..94854) )
PROD:   not determined
AGEZ:   154
ROI:    2777..2965  ->  -172..16
AG:     -172, -167, -156, -2, 12, 17,
PPT:    -132..-105, -89..-82, -19..-3,
U2BP:   -157 [3.7], -123 [4.3], -80 [4.61], -63 [3.67], -40 [5.6],
        -37 [3.28], -34 [3.28],
SEQ1:   agcttagctctgttgaagctggacgtcaccacctgaatggTTGTCCCTTATGTGTCTTCCA
        TATTTGTaaataataaattaaaTGTTTGCTgaatactggccaccattcatggtgctgggca
        tgtgatattaataataattgtggggatttggCCTCTGCTCTTTTCCCCag
SEQ2:   gctgtggcccaagtcaag
END

>IDB1153225.8766
GB_MAP: IDB1153225 = AL096791.13 (12200..28517)
PROD:   ubiquitin specific protease 11
AGEZ:   218
ROI:    8502..8786  ->  -265..19
AG:     -265, -233, -220, -2, 7, 20,
PPT:    -258..-242, -231..-221, -218..-168, -153..-78, -75..-52,
        -48..-19,
U2BP:   -247 [3.48], -240 [5], -220 [3.23], -209 [4.78], -156 [6.7],
        -56 [5.15], -50 [4.06], -22 [4.17],
SEQ1:   agtggcaCGCCCACGTTCATTCCTgaactatcagCCTCTTCTCTCagCTTGCCCTCATTTT
        CCCTCTTCTCTTCCCTGTTCCCACGTTCTTCCTTCTCgtgaaatcctaatgCCTTCTCTCC
        CCTACTCTCCTGCTCCTCTCTCTCCTCCCTTCCCCTTCTCTCTTGTTTTCCTCTCTCTTTC
        CTCCTggCTTCTTTTTGTGTATCCTCACTTTgaaCCTTCTGTCTCCCCTCTGCCTCATTCA
        CCTggtctctggcctctgcag
SEQ2:   tgcctcagcaatgtgccacag
END

>IDB1153296.57918
GB_MAP: IDB1153296 = complement( AL050310.6 (38581..107270) )
PROD:   muscleblind-like 3 (Drosophila)
AGEZ:   247
ROI:    57617..57978  ->  -302..59
AG:     -302, -293, -249, -2, 41, 60,
PPT:    -242..-227, -211..-156, -130..-116, -103..-93, -88..-68,
        -45..-17, 19..38,
U2BP:   -293 [4.77], -256 [4.27], -249 [4.54], -222 [3.75],
        -216 [3.44], -190 [5.64], -154 [7.65], -148 [4.13],
        -131 [7.35], -123 [3.55], -114 [3.85], -91 [4.13], 9 [4.13],
SEQ1:   agccttttgagtaaactacaatgggattctgctcaaaaacttactaaatgttgagaatggT
        TCCATTTTCCATATTggtaactataattggCTTTCCCCTTTTCTCTTTTTAATTTTCCCCC
        CTTCCATGCTGTGTTGCTTTGCACTgactgtgattgcatgaacaccctgaTGTATTCATCG
        TTATgatgtcacatggCTTGTTGCTGTgataCCTACCACACCTCATTCCATCgtaaatgtt
        atggttgcataaaTCCTCTACCCTCCCGTGTGTTGCTTCTATggttttcaactgaaag
SEQ2:   tgcccatgatgcacggtgCTACACCTACCACTGTGTCTgcagcaacaacacctgccaccag
END

>IDB1153381.3983
GB_MAP: IDB1153381 = Z68289.1 (17120..25339)
PROD:   melanoma associated antigen (mutated) 1-like 1
AGEZ:   194
ROI:    3768..4039  ->  -216..55
AG:     -216, -210, -196, -2, 38, 56,
PPT:    -180..-174, -171..-150, -145..-106, -104..-76, -73..-56,
        -45..-35, -30..-3, 11..23,
U2BP:   -196 [3.54], -92 [3.24], -74 [3.49], -67 [4.76], -33 [6.84],
        26 [3.86],
SEQ1:   agggcaagttcttcaatctgaggtattataaaacaaCTTTTCTggTTTTTTTCCACCCCTC
        CCCCCCgcaaTCTTATATTATGCTGCCTCCTCTGTCTCATGCCCCACTGCaCATTGTTCTT
        TTATCCCTTCTCCATTTGTaaTTGCTCACCTCCCGTTTTggcgaaataaTCGTATTTGCTg
        ataCTTTTCTTCTTTTCCTTTTCCCTGTTTCag
SEQ2:   tatcttccggTATCATCCTATTCaaacaacgtgttcaagcatccttggaaaattgag
END
